# Supplementary material for: Genetic control of cellular morphogenesis in Müller glia
Source: Glia. 2019 Mar 29;67(7):1401–11. doi: 10.1002/glia.23615 (PMC6563441; doi:10.1002/glia.23615)
Supplement: Supplementary file 5 — Supplemental Table 1 TMM fold‐change analysis of each MG cell developmental stage. [file GLIA-67-1401-s005.xlsx]

## Sheet: 48hpf
	logFC	logCPM	LR	PValue	symbol	genename	GO	Alias	EntrezID
ENSDARG00000000001	8.85807	3.22858	2.799	0.0943233	slc35a5	solute carrier family 35, member A5	GO:0000139	si:bz20i5.1	368418
ENSDARG00000000002	1.28193	1.33947	4.34116e-07	0.999474	ccdc80	coiled-coil domain containing 80	GO:0001756	CL2	368419
ENSDARG00000000018	4.76002	6.8475	49.5564	1.92747e-12	nrf1	nuclear respiratory factor 1	GO:0000975	SC:BZ3C13.1	64604
ENSDARG00000000019	-2.36476	7.56932	18.2109	1.97747e-05	ube2h	ubiquitin-conjugating enzyme E2H (UBC8 homolog, yeast)	GO:0000166	fc07a05	368425
ENSDARG00000000068	-0.770062	3.46899	1.14728e-07	0.99973	slc9a3r1	solute carrier family 9, subfamily A (NHE3, cation proton antiporter 3), member 3 regulator 1	GO:0003674	cb895	327272
ENSDARG00000000069	15.4397	4.38661	43.8521	3.54159e-11	dap	death-associated protein	GO:0003674	dap1a	58093
ENSDARG00000000086	0.147453	1.54937	2.03542e-07	0.99964	itsn1	intersectin 1 (SH3 domain protein)	GO:0003674	SH3	368504
ENSDARG00000000103	0.880516	6.69034	1.01354	0.314056	myh10	myosin, heavy chain 10, non-muscle	GO:0000166	dZ204D19.2	555454
ENSDARG00000000142	3.92129	1.46452	1.70745e-07	0.99967	si:busm1-79m10.4	si:busm1-79m10.4	GO:0003674	si:dz79m10.4	368645
ENSDARG00000000151	-9.08321	4.08831	32.7074	1.07128e-08	thraa	thyroid hormone receptor alpha a	GO:0000122	TR[a]1	30670
ENSDARG00000000161	-2.85444	3.76127	3.02511	0.081985	itsn2a	intersectin 2a	GO:0003674	si:dkey-266k12.1	566412
ENSDARG00000000175	3.07209	-0.779451	2.66316e-07	0.999588	hoxb2a	homeobox B2a	GO:0001071	Z-151	30338
ENSDARG00000000183	0.74379	5.86748	0.831782	0.361758	ptpn4b	protein tyrosine phosphatase, non-receptor type 4b	GO:0003674	fi40g11	407634
ENSDARG00000000189	6.09015	4.92194	27.2476	1.78993e-07	sema6e	sema domain, transmembrane domain (TM), and cytoplasmic domain, (semaphorin) 6E	GO:0000902	bZ1N7.1	556743
ENSDARG00000000212	9.25447	7.88954	2.33223	0.12672	krt97	keratin 97	GO:0003674	cb112	436656
ENSDARG00000000229	1.80674	5.55412	2.56457	0.109282	usp49	ubiquitin specific peptidase 49	GO:0003674	si:rp71-11b17.7	559473
ENSDARG00000000241	0.513469	5.83272	0.304031	0.581366	slc40a1	solute carrier family 40 (iron-regulated transporter), member 1	GO:0000041	FPN1	58153
ENSDARG00000000324	-3.70076	1.6235	0.560542	0.454042	dcaf8	DDB1 and CUL4 associated factor 8	GO:0005575	bZ1G18.15	100007924
ENSDARG00000000370	2.43266	5.45154	2.46799	0.116186	triob	trio Rho guanine nucleotide exchange factor b	GO:0000166	si:dz230d15.1	368847
ENSDARG00000000380	-13.1611	5.91759	26.5035	2.63057e-07	pde6a	phosphodiesterase 6A, cGMP-specific, rod, alpha	GO:0003674	si:bz1d10.3	368410
ENSDARG00000000394	-0.736023	8.0122	1.10944	0.292203	matr3l1.2	matrin 3-like 1.2	NA	MATR3	556290
ENSDARG00000000423	4.17603	1.82362	0.20272	0.652534	si:ch73-314g15.3	si:ch73-314g15.3	GO:0003674	si:by184l24.3	368688
ENSDARG00000000442	0.338364	3.40943	0.0123508	0.91151	slc39a13	solute carrier family 39 (zinc transporter), member 13	GO:0000041	ZIP13	368686
ENSDARG00000000460	-1.1373	-1.04991	2.42961e-07	0.999607	nitr2b	novel immune-type receptor 2b	GO:0005575	nitr2	60647
ENSDARG00000000472	6.85458	4.2349	1.8886e-07	0.999653	cntn2	contactin 2	GO:0000902	si:dz37k09.2	30726
ENSDARG00000000476	14.3984	2.09273	4.9499	0.0260922	pms1	PMS1 homolog 1, mismatch repair system component	GO:0000166	PMSL1	368631
ENSDARG00000000489	2.26485	4.34114	5.42274	0.0198761	upf3b	UPF3 regulator of nonsense transcripts homolog B (yeast)	GO:0000166	zgc:174674	393929
ENSDARG00000000503	-3.43627	8.73329	51.8782	5.90539e-13	stx1b	syntaxin 1B	GO:0000149	syntaxin1b	58038
ENSDARG00000000529	-4.78039	4.40653	12.9967	0.000312038	ofd1	oral-facial-digital syndrome 1	GO:0002009	wu:fa07a10	327216
ENSDARG00000000540	7.18606	3.28181	30.7849	2.88272e-08	asnsd1	asparagine synthetase domain containing 1	GO:0003674	si:busm1-211o13.6	368827
ENSDARG00000000542	10.9639	4.04034	4.88161	0.0271443	gtf2e1	general transcription factor IIE, polypeptide 1, alpha	GO:0003674	si:ch211-194d6.2	567899
ENSDARG00000000551	3.03268	5.28417	6.17521	0.0129553	slc1a4	solute carrier family 1 (glutamate/neutral amino acid transporter), member 4	GO:0003674	si:zc101n13.5	368885
ENSDARG00000000563	-4.42242	0.837764	4.09003e-07	0.99949	ttnb	titin b	GO:0000166	TTN	100001684
ENSDARG00000000567	7.37839	5.88715	109.217	1.45435e-25	znf281a	zinc finger protein 281a	GO:0003674	si:ch211-197i23.1	100005963
ENSDARG00000000568	0.530295	5.07277	0.0640721	0.800172	ell	elongation factor RNA polymerase II	GO:0001568	wu:fc60b11	325221
ENSDARG00000000588	15.4581	2.22779	19.3337	1.09751e-05	grasp	GRP1 (general receptor for phosphoinositides 1)-associated scaffold protein	GO:0005575	graspl	558950
ENSDARG00000000631	0.430104	5.37813	0.0751933	0.78392	ptpn4a	protein tyrosine phosphatase, non-receptor type 4a	GO:0003674	ptpn4	368448
ENSDARG00000000651	9.48997	1.19787	2.08854	0.148408	osgepl1	O-sialoglycoprotein endopeptidase-like 1	GO:0000408	si:dz72b14.6	368635
ENSDARG00000000666	0.427885	4.26106	0.0813561	0.775468	creg2	cellular repressor of E1A-stimulated genes 2	GO:0000166	zgc:92257	492339
ENSDARG00000000690	3.90548	2.17605	1.23503	0.266431	sypl2b	synaptophysin-like 2b	GO:0003674	Sypl	799482
ENSDARG00000000729	4.49029	4.58614	4.73392	0.0295733	daxx	death-domain associated protein	GO:0000988	fd15c03	561006
ENSDARG00000000730	8.8206	2.61795	1.48589	0.222855	slc6a13	solute carrier family 6 (neurotransmitter transporter), member 13	GO:0003674	si:ch211-263a23.7	368923
ENSDARG00000000747	1.12758	2.60375	0.202121	0.653014	lcmt2	leucine carboxyl methyltransferase 2	GO:0003674	si:ch211-194d6.3	100005300
ENSDARG00000000760	13.3267	2.72392	9.58697	0.00195963	znf511	zinc finger protein 511	GO:0003674	fb47g08	368916
ENSDARG00000000767	19.4436	2.92196	22.2053	2.44991e-06	spi1b	Spi-1 proto-oncogene b	GO:0000981	cb1086	30117
ENSDARG00000000779	3.35908	5.38668	15.6502	7.62061e-05	scfd1	sec1 family domain containing 1	GO:0006810	SI:dZ115O7.1	317732
ENSDARG00000000796	7.6506	4.62967	2.01629	0.155619	nr4a1	nuclear receptor subfamily 4, group A, member 1	GO:0000981	NUR77	431720
ENSDARG00000000804	-2.7222	0.14843	2.58594e-07	0.999594	rassf6	Ras association (RalGDS/AF-6) domain family 6	GO:0005575	im:7154480	751594
ENSDARG00000000830	13.7774	3.88677	18.8039	1.44873e-05	telo2	TEL2, telomere maintenance 2, homolog (S. cerevisiae)	GO:0003674	si:ch211-153c20.2	777634
ENSDARG00000000837	-6.75675	1.57598	5.34152e-07	0.999417	snx9a	sorting nexin 9a	GO:0000278	si:bz36d5.4	368424
ENSDARG00000000853	2.34749	5.35405	0.934867	0.333601	dstyk	dual serine/threonine and tyrosine protein kinase	GO:0000166	ripk5	402922
ENSDARG00000000857	2.29625	8.14228	8.11186	0.00439766	mapk14a	mitogen-activated protein kinase 14a	GO:0000165	MAPK14	65237
ENSDARG00000000861	-1.80387	4.91557	1.55634	0.212202	scrib	scribbled planar cell polarity protein	GO:0000132	scrb1	368473
ENSDARG00000000887	13.0686	1.80004	6.74491	0.00940154	zgc:56699	zgc:56699	GO:0005575	Gtsf1	405758
ENSDARG00000000935	0.00466268	1.34601	1.63721e-07	0.999677	unk	unkempt family zinc finger	GO:0003674	zc3h5	393205
ENSDARG00000000943	3.8422	3.78053	7.89253	0.00496393	dzip1	DAZ interacting zinc finger protein 1	GO:0000226	igu	402875
ENSDARG00000000966	-2.56704	7.00183	11.0058	0.000908289	ncor2	nuclear receptor corepressor 2	GO:0000118	SMRT	561503
ENSDARG00000001014	1.47104	4.24856	1.04984	0.305544	myh9b	myosin, heavy chain 9b, non-muscle	GO:0000166	fb55d12	561431
ENSDARG00000001015	4.21944	4.84034	3.06771	0.0798619	znf384l	zinc finger protein 384 like	GO:0003674	sb:eu279	368610
ENSDARG00000001057	1.1737	4.90496	0.734955	0.391282	bysl	bystin-like	NA	zgc:63889	394081
ENSDARG00000001127	7.58733	1.33814	1.79147e-07	0.999662	slc17a6a	solute carrier family 17 (vesicular glutamate transporter), member 6a	GO:0003674	VGLUT2.2	494492
ENSDARG00000001129	-1.34177	7.07942	2.08709	0.148549	dicer1	dicer 1, ribonuclease type III	GO:0000166	fc39d11	324724
ENSDARG00000001154	-2.37771	3.60736	1.17851	0.27766	NA	NA	NA	NA	NA
ENSDARG00000001162	0.783231	6.24419	0.770127	0.380178	matr3l1.1	matrin 3-like 1.1	GO:0000166	si:bz1d10.2	556124
ENSDARG00000001169	11.6623	1.34418	3.46445	0.0627015	hsd17b8	hydroxysteroid (17-beta) dehydrogenase 8	GO:0003674	KE6	64815
ENSDARG00000001210	2.91077	5.28795	5.66867	0.0172705	arl14ep	ADP-ribosylation factor-like 14 effector protein	GO:0003674	si:by184l24.4	751672
ENSDARG00000001220	-1.55915	6.725	5.38035	0.0203648	mycbp2	MYC binding protein 2	GO:0000902	Myc	368439
ENSDARG00000001234	22.0013	1.44278	1.33614e-07	0.999708	map4k2	mitogen-activated protein kinase kinase kinase kinase 2	GO:0000166	dZ150L22.2	678610
ENSDARG00000001241	4.43823	6.99811	45.4869	1.53664e-11	puf60b	poly-U binding splicing factor b	GO:0000166	SIAHBP1	415211
ENSDARG00000001244	-1.62776	8.82512	2.06632	0.150585	srrm1	serine/arginine repetitive matrix 1	GO:0006139	fc64f01	406751
ENSDARG00000001249	9.36811	2.78438	34.8173	3.62135e-09	pcgf1	polycomb group ring finger 1	GO:0003674	nspc1	368900
ENSDARG00000001259	14.1294	-0.890719	4.34524e-07	0.999474	gas2	growth arrest specific 2	NA	gas2	557312
ENSDARG00000001313	5.59599	5.63215	4.23916	0.0395018	g2e3	G2/M-phase specific E3 ubiquitin protein ligase	GO:0003674	sb:cb726	368848
ENSDARG00000001354	-2.81693	-0.824801	1.25286e-07	0.999718	slc6a13l	solute carrier family 6 (neurotransmitter transporter, GABA), member 13 like	GO:0003674	SLC6A6	561024
ENSDARG00000001414	4.03542	0.0522211	0.173481	0.677036	mctp2a	multiple C2 domains, transmembrane 2a	GO:0005575	si:ch211-214d15.1	562393
ENSDARG00000001431	16.2209	1.31942	11.668	0.000635846	actn3b	actinin alpha 3b	GO:0003674	fb95c03	323320
ENSDARG00000001437	-17.6178	6.66476	36.4355	1.57805e-09	slc2a1a	solute carrier family 2 (facilitated glucose transporter), member 1a	GO:0001525	fc29a02	555778
ENSDARG00000001442	6.32396	0.578603	1.78034e-07	0.999663	inppl1b	inositol polyphosphate phosphatase-like 1b	GO:0002376	inppl1	368433
ENSDARG00000001447	-0.737832	2.87258	0.216448	0.64176	mier1b	mesoderm induction early response 1b, transcriptional regulator	GO:0003674	fi26b03	566167
ENSDARG00000001452	2.97624	1.65932	4.01379e-07	0.999495	adam8a	ADAM metallopeptidase domain 8a	GO:0002020	adam8	368917
ENSDARG00000001463	-7.18202	4.86019	11.4373	0.00071984	tdh2	L-threonine dehydrogenase 2	GO:0003674	zgc:165525	556781
ENSDARG00000001470	0.267372	-0.57965	2.03248e-07	0.99964	mhc1zea	major histocompatibility complex class I ZEA	GO:0002376	dZ63M10.3	565708
ENSDARG00000001549	2.83188	3.42614	3.59064	0.058106	sp3a	sp3a transcription factor	GO:0000981	sp3	558652
ENSDARG00000001557	12.4676	3.06453	8.79807	0.00301549	tomm34	translocase of outer mitochondrial membrane 34	NA	wu:fb96b08	323361
ENSDARG00000001558	8.83971	5.76773	16.4547	4.98275e-05	kifc1	kinesin family member C1	GO:0000166	fc27e02	30453
ENSDARG00000001559	-6.21968	3.83606	5.61344	0.0178232	csmd2	CUB and Sushi multiple domains 2	GO:0005575	CSMD	565460
ENSDARG00000001578	1.40172	5.97434	5.32238	0.0210532	echs1	enoyl CoA hydratase, short chain, 1, mitochondrial	GO:0003674	fj55e05	368912
ENSDARG00000001621	4.49626	5.82551	3.26458	0.0707911	nfyal	nuclear transcription factor Y, alpha, like	GO:0001071	wu:fd20d03	573719
ENSDARG00000001634	-1.73503	5.58375	1.56398	0.211083	kirrela	kin of IRRE like a	GO:0003674	kirrel	405804
ENSDARG00000001676	-12.6672	6.05443	74.719	5.42713e-18	gpm6bb	glycoprotein M6Bb	GO:0005575	gpb6bb	503756
ENSDARG00000001686	-1.56965	4.23148	0.00438594	0.947198	uckl1a	uridine-cytidine kinase 1-like 1a	GO:0000166	si:dkey-70p6.2	570547
ENSDARG00000001710	1.30037	5.97534	3.12366	0.0771633	flot1a	flotillin 1a	NA	flot1	561345
ENSDARG00000001729	1.95127	5.90867	10.179	0.0014205	strn3	striatin, calmodulin binding protein 3	NA	GS2NA	563124
ENSDARG00000001733	-11.3169	4.97464	53.5215	2.55772e-13	gulp1a	GULP, engulfment adaptor PTB domain containing 1a	GO:0005575	CED-6	368404
ENSDARG00000001734	-3.43651	5.56557	15.5365	8.0927e-05	fkbp8	FK506 binding protein 8	GO:0003674	zgc:77672	393858
ENSDARG00000001754	4.45059	5.0856	9.61371	0.0019313	noc2l	NOC2-like nucleolar associated transcriptional repressor	GO:0000122	id:ibd5110	58013
ENSDARG00000001760	19.7193	-0.0767223	1.17381e-07	0.999727	NA	NA	NA	NA	NA
ENSDARG00000001767	12.9751	5.29453	49.7422	1.75336e-12	slc29a2	solute carrier family 29 (equilibrative nucleoside transporter), member 2	GO:0003674	zgc:110527	503537
ENSDARG00000001769	-1.39144	5.00856	1.83995	0.174956	ptpra	protein tyrosine phosphatase, receptor type, A	GO:0001654	RPTP[a]	140818
ENSDARG00000001776	-2.13064	1.61788	0.413646	0.520125	stim2b	stromal interaction molecule 2b	GO:0002115	stim2	563901
ENSDARG00000001777	2.19177	2.6296	1.35933e-07	0.999706	nup155	nucleoporin 155	GO:0000972	zgc:55435	393125
ENSDARG00000001781	-7.81651	1.98884	3.20706e-07	0.999548	tspan11	tetraspanin 11	GO:0005575	si:dkey-21h14.7	564029
ENSDARG00000001785	13.4386	3.86501	118.3	1.49074e-27	irx2a	iroquois homeobox 2a	GO:0001654	Irx2	394032
ENSDARG00000001788	-0.659823	8.32185	1.71241	0.190673	atp5o	ATP synthase, H+ transporting, mitochondrial F1 complex, O subunit	GO:0003674	wu:fk86d05	335191
ENSDARG00000001803	11.5589	3.3534	3.36284	0.066683	kcnh6a	potassium voltage-gated channel, subfamily H (eag-related), member 6a	GO:0001508	erg	405763
ENSDARG00000001804	-18.276	1.37481	33.5585	6.91523e-09	zgc:112148	zgc:112148	GO:0000139	zgc:112148	550424
ENSDARG00000001807	4.31016	5.05336	3.47183	0.0624221	tnfrsf21	tumor necrosis factor receptor superfamily, member 21	GO:0001525	dr6	564874
ENSDARG00000001817	4.95663	0.10358	1.57743e-07	0.999683	zmp:0000000521	zmp:0000000521	NA	zmp:0000000521	798602
ENSDARG00000001829	4.69644	5.16953	24.3266	8.13084e-07	zgc:112982	zgc:112982	GO:0003674	wu:fb48h12	503771
ENSDARG00000001835	11.0465	4.16625	11.4744	0.000705613	nalcn	sodium leak channel, non-selective	GO:0001508	zgc:113349	548345
ENSDARG00000001857	-4.71201	3.56788	9.43225	0.00213203	aff4	AF4/FMR2 family, member 4	NA	aff4	556421
ENSDARG00000001873	-3.75206	6.68447	10.3327	0.00130693	phgdh	phosphoglycerate dehydrogenase	GO:0000166	fb38f06	321928
ENSDARG00000001879	-3.51586	4.20693	1.91407	0.166512	nav2b	neuron navigator 2b	GO:0000166	im:7155999	557290
ENSDARG00000001880	0.559347	7.91867	0.352524	0.552688	stx3a	syntaxin 3A	GO:0000149	zgc:65954	393515
ENSDARG00000001881	1.2366	-0.386777	0.12552	0.723123	cacnb3a	calcium channel, voltage-dependent, beta 3a	GO:0003674	cacnb3	565158
ENSDARG00000001882	16.3904	-0.681234	1.9904e-07	0.999644	kbtbd12	kelch repeat and BTB (POZ) domain containing 12	GO:0000151	klhdc6	559380
ENSDARG00000001888	0.377924	4.87403	0.169534	0.680526	ppm1ba	protein phosphatase, Mg2+/Mn2+ dependent, 1Ba	GO:0000287	pp2cb	30672
ENSDARG00000001889	6.99475	9.69038	151.309	8.96913e-35	tuba1a	tubulin, alpha 1a	GO:0000166	tuba1l2	573216
ENSDARG00000001890	-1.33773	5.57513	4.35507	0.0368989	stt3b	STT3B, subunit of the oligosaccharyltransferase complex (catalytic)	GO:0003674	fc14a12	323918
ENSDARG00000001891	7.12502	0.971914	0.930818	0.334651	syt14b	synaptotagmin XIVb	GO:0000149	si:ch211-59d15.2	561547
ENSDARG00000001897	-0.682907	2.60974	1.88278e-07	0.999654	man2b1	mannosidase, alpha, class 2B, member 1	GO:0003674	zgc:110815	541519
ENSDARG00000001898	0.250046	3.32493	0.0288248	0.865184	manea	mannosidase, endo-alpha	GO:0003674	fi29h09	447827
ENSDARG00000001906	15.3133	1.10371	2.04164e-07	0.999639	si:dkey-247m21.3	si:dkey-247m21.3	GO:0003674	si:dkey-247m21.3	559089
ENSDARG00000001909	-20.7016	4.71345	33.7861	6.15174e-09	vill	villin-like	NA	vill	555361
ENSDARG00000001910	1.29979	8.99078	5.4907	0.0191179	rorab	RAR-related orphan receptor A, paralog b	GO:0000981	Rora	554722
ENSDARG00000001912	6.229	-0.0514959	1.57695e-07	0.999683	drd4-rs	dopamine receptor D4 related sequence	GO:0001588	Drd4b	503566
ENSDARG00000001913	-7.53482	4.24653	20.0827	7.41656e-06	palmda	palmdelphin a	GO:0000902	si:ch211-153l6.5	559824
ENSDARG00000001929	-1.74156	2.90276	0.302241	0.582481	pink1	PTEN induced putative kinase 1	GO:0000166	wu:fc39e12	494085
ENSDARG00000001930	11.9537	3.41354	5.5163	0.0188401	klhl15	kelch-like family member 15	GO:0000151	wu:fa66h10	445186
ENSDARG00000001933	7.35379	-0.757984	2.97678e-07	0.999565	prkag2b	protein kinase, AMP-activated, gamma 2 non-catalytic subunit b	NA	prkag2	568316
ENSDARG00000001939	3.46409	2.94647	4.22558	0.039819	b3gat3	beta-1,3-glucuronyltransferase 3 (glucuronosyltransferase I)	GO:0001501	CHUNP6865	192334
ENSDARG00000001940	1.5636	4.86986	1.91714	0.166172	dnajc1	DnaJ (Hsp40) homolog, subfamily C, member 1	GO:0003674	dnajc1l	553324
ENSDARG00000001950	-6.04923	5.35513	37.2726	1.02719e-09	ak1	adenylate kinase 1	GO:0000166	zgc:91930	445486
ENSDARG00000001953	-1.12643	3.87839	0.562013	0.45345	pfkfb3	6-phosphofructo-2-kinase/fructose-2,6-biphosphatase 3	GO:0000166	wu:fc31e01	554477
ENSDARG00000001968	-2.78384	0.652487	2.91348e-07	0.999569	dock5	dedicator of cytokinesis 5	GO:0000768	dock5	571688
ENSDARG00000001969	-1.7896	-0.393554	1.04191e-07	0.999742	txlng	taxilin gamma	GO:0000149	wu:fc50d09	324984
ENSDARG00000001971	13.1451	0.387566	1.5584e-07	0.999685	cthrc1b	collagen triple helix repeat containing 1b	NA	si:ch211-236p22.2	566140
ENSDARG00000001975	-1.70524	5.47782	0.00399701	0.94959	hsd11b2	hydroxysteroid (11-beta) dehydrogenase 2	GO:0003674	wu:fi31d01	334098
ENSDARG00000001976	-5.68181	5.76531	47.6373	5.12847e-12	fkbp16	FK506 binding protein 16	GO:0005575	im:7140236	497400
ENSDARG00000001993	19.9584	0.0977611	1.26373e-07	0.999716	myhb	myosin, heavy chain b	GO:0000166	myhb	100002040
ENSDARG00000001994	-3.73048	8.46286	80.4787	2.93856e-19	stxbp1a	syntaxin binding protein 1a	GO:0003674	fj43h10	574003
ENSDARG00000001999	5.95405	5.39115	20.8044	5.08649e-06	adamts18	ADAM metallopeptidase with thrombospondin type 1 motif, 18	GO:0003674	sb:eu2468	100150128
ENSDARG00000002002	19.5181	1.16854	8.26778	0.00403548	lmcd1	LIM and cysteine-rich domains 1	GO:0000988	zgc:56533	394045
ENSDARG00000002006	7.77417	3.26937	1.75739	0.18495	rxrbb	retinoid x receptor, beta b	GO:0001034	RXR	30486
ENSDARG00000002013	-8.06783	7.10142	13.5043	0.000238021	grb10a	growth factor receptor-bound protein 10a	GO:0005575	grb10	446167
ENSDARG00000002016	4.33021	5.19889	16.2063	5.6805e-05	ppil2	peptidylprolyl isomerase (cyclophilin)-like 2	GO:0000209	si:dkeyp-86g2.1	393966
ENSDARG00000002020	-1.4229	4.33283	1.24337	0.264823	rictorb	RPTOR independent companion of MTOR, complex 2b	GO:0003674	rictor	561835
ENSDARG00000002021	11.4485	3.30123	4.19964	0.0404326	pygb	phosphorylase, glycogen; brain	GO:0000272	pygb	403051
ENSDARG00000002026	-14.7003	1.82043	32.4635	1.21451e-08	qkib	QKI, KH domain containing, RNA binding b	GO:0003674	si:ch73-47d4.1	100462714
ENSDARG00000002031	1.50752	6.20161	1.41311	0.234541	tox4a	TOX high mobility group box family member 4 a	NA	si:dkey-75g22.1	559853
ENSDARG00000002060	-1.12372	-0.102424	1.31893e-07	0.99971	brf2	BRF2, RNA polymerase III transcription initiation factor	GO:0003674	si:ch211-271b8.2	445142
ENSDARG00000002071	-5.51228	2.26247	0.000246624	0.98747	adss	adenylosuccinate synthase	GO:0000166	AdSS 2	550502
ENSDARG00000002077	2.6095	2.45378	1.23041	0.267327	mnat1	MNAT CDK-activating kinase assembly factor 1	GO:0000079	zgc:101599	450080
ENSDARG00000002082	0.0276365	6.14236	0.00111162	0.973403	csnk2a1	casein kinase 2, alpha 1 polypeptide	GO:0000166	ck2a1	30502
ENSDARG00000002084	-4.05558	2.14833	0.000644934	0.979739	lamb2	laminin, beta 2 (laminin S)	GO:0007275	si:dkey-32e6.2	337767
ENSDARG00000002127	0.592792	6.76936	0.477366	0.489618	stam	signal transducing adaptor molecule (SH3 domain and ITAM motif) 1	GO:0006810	wu:fv75b10	386967
ENSDARG00000002128	17.4701	7.16245	67.7329	1.87213e-16	cwf19l1	CWF19-like 1, cell cycle control	GO:0003674	sb:cb1004	387304
ENSDARG00000002131	2.51828	7.5532	10.625	0.0011157	celf2	cugbp, Elav-like family member 2	GO:0000166	Etr-3	373117
ENSDARG00000002165	-1.33974	1.75674	0.375154	0.540208	psme1	proteasome activator subunit 1	GO:0000082	fk89d05	30648
ENSDARG00000002167	14.9676	2.94889	9.30216	0.00228883	cacnb1	calcium channel, voltage-dependent, beta 1 subunit	GO:0003008	zgc:91982	436925
ENSDARG00000002168	2.84323	6.07255	7.18222	0.00736294	tra2b	transformer 2 beta homolog (Drosophila)	GO:0000166	sfrs10	394172
ENSDARG00000002172	5.7812	5.35809	15.9019	6.67132e-05	aplnra	apelin receptor a	GO:0001568	Agtr1	561935
ENSDARG00000002174	11.6172	3.45022	6.58973	0.0102569	itfg2	integrin alpha FG-GAP repeat containing 2	GO:0003674	im:7138587	550607
ENSDARG00000002184	7.28971	5.22381	28.7132	8.39309e-08	igbp1	immunoglobulin (CD79A) binding protein 1	GO:0003674	CH73-223D24.2	406843
ENSDARG00000002190	-0.611422	2.40234	1.46754e-07	0.999694	chmp2bb	charged multivesicular body protein 2Bb	GO:0005575	chmp2b	405840
ENSDARG00000002192	32.9499	2.22937	4.16881e-07	0.999485	aspn	asporin (LRR class 1)	GO:0003674	aspnl	65228
ENSDARG00000002193	-14.5268	13.7413	312.807	5.34284e-70	rho	rhodopsin	GO:0001750	RH1	30295
ENSDARG00000002194	16.6012	0.907814	10.2134	0.00139426	rhd	Rh blood group, D antigen	GO:0003674	rh30	554272
ENSDARG00000002196	3.39195	-0.0517145	1.26152e-07	0.999717	bach1b	BTB and CNC homology 1, basic leucine zipper transcription factor 1 b	GO:0000975	bach1	553688
ENSDARG00000002197	-25.9402	4.56845	55.2249	1.07499e-13	NA	NA	NA	NA	NA
ENSDARG00000002204	13.5798	-0.322448	2.44768e-07	0.999605	hspb11	heat shock protein, alpha-crystallin-related, b11	NA	cb02d06	796767
ENSDARG00000002210	0.308667	1.61456	0.0177692	0.893955	stk25a	serine/threonine kinase 25a	GO:0000166	zgc:92836	449653
ENSDARG00000002213	13.501	1.35329	5.14399e-07	0.999428	invs	inversin	GO:0001655	wu:fe47e11	245946
ENSDARG00000002215	3.42611	5.71916	8.49467	0.00356188	rtca	RNA 3'-terminal phosphate cyclase	GO:0000166	cb158	321129
ENSDARG00000002216	0.0768308	6.53069	0.0175471	0.894616	tbx3a	T-box 3a	GO:0001071	tbx-b	556870
ENSDARG00000002217	3.55274	7.25265	33.7439	6.28651e-09	scocb	short coiled-coil protein b	GO:0000139	fc06h10	791709
ENSDARG00000002219	-6.10261	-1.13719	2.6584e-07	0.999589	si:dkey-103j14.5	si:dkey-103j14.5	GO:0003674	si:dkey-103j14.5	570552
ENSDARG00000002220	1.92572	3.10948	0.834757	0.360901	zgc:103692	zgc:103692	GO:0003674	zgc:103692	449772
ENSDARG00000002230	-7.20744	9.51682	109.971	9.94395e-26	sypb	synaptophysin b	GO:0003674	zgc:136469	436774
ENSDARG00000002231	7.83149	1.4498	2.10509	0.14681	plpp2a	phospholipid phosphatase 2a	NA	plpp2a	563806
ENSDARG00000002235	17.0893	4.05725	2.11595e-07	0.999633	mmp14a	matrix metallopeptidase 14a (membrane-inserted)	GO:0000902	cb386	373882
ENSDARG00000002240	0.420014	5.95999	0.46309	0.496184	psmb6	proteasome subunit beta 6	GO:0000502	y	30388
ENSDARG00000002241	5.66345	0.836676	1.56045e-07	0.999685	LOC100537815	potassium voltage-gated channel subfamily A member 2	NA	kcna2	100537815
ENSDARG00000002249	0.187653	4.5894	0.0143105	0.904779	tbxas1	thromboxane A synthase 1 (platelet)	GO:0003674	wu:fk19d08	792041
ENSDARG00000002255	3.52582	6.79952	31.4276	2.07019e-08	epb41l3a	erythrocyte membrane protein band 4.1-like 3a	GO:0001558	zgc:92004	445478
ENSDARG00000002264	-0.900428	4.28467	1.53089	0.215978	mrpl41	mitochondrial ribosomal protein L41	GO:0000313	zgc:112362	553805
ENSDARG00000002267	1.32587	4.07943	1.49466	0.221494	dcaf13	ddb1 and cul4 associated factor 13	GO:0000151	wdsof1	393097
ENSDARG00000002271	0.248874	3.92763	1.47849e-07	0.999693	zfand5b	zinc finger, AN1-type domain 5b	GO:0003674	Zfp216	393923
ENSDARG00000002285	-1.16628	2.51957	1.93062e-07	0.999649	mcoln1a	mucolipin 1a	GO:0000323	mcoln1	406689
ENSDARG00000002299	-3.65209	0.765902	4.42461e-07	0.999469	arsh	arylsulfatase H	GO:0003674	sb:eu304	100332997
ENSDARG00000002300	9.1688	0.401685	1.55864e-07	0.999685	p2rx2	purinergic receptor P2X, ligand-gated ion channel, 2	GO:0000166	p2xr2	387297
ENSDARG00000002304	17.594	3.8992	121.535	2.91823e-28	gins2	GINS complex subunit 2	GO:0000228	si:dkey-265o13.3	554146
ENSDARG00000002305	3.10626	5.7185	14.6015	0.000132808	me3	malic enzyme 3, NADP(+)-dependent, mitochondrial	GO:0000166	im:7151680	492719
ENSDARG00000002311	20.5242	1.72141	2.10407e-07	0.999634	fabp11b	fatty acid binding protein 11b	GO:0003674	fabp11l	553579
ENSDARG00000002330	-6.49794	0.458175	2.91903e-07	0.999569	lhx8a	LIM homeobox 8a	GO:0001071	cb875	378959
ENSDARG00000002332	-0.352747	5.13582	0.0283921	0.86619	frmd6	FERM domain containing 6	GO:0005575	wu:fb38g08	321937
ENSDARG00000002333	7.27223	3.25401	1.52943	0.216198	fam102bb	family with sequence similarity 102, member B, b	NA	si:ch211-199m3.7	557909
ENSDARG00000002336	27.8808	4.55136	127.504	1.44095e-29	dlc	deltaC	GO:0001568	delC	30120
ENSDARG00000002339	2.99764	3.59254	5.97504	0.0145097	sgf29	SAGA complex associated factor 29	NA	ccdc101	449813
ENSDARG00000002344	3.49676	11.2438	78.9846	6.25951e-19	tubb4b	tubulin, beta 4B class IVb	GO:0000166	fa91f09	336681
ENSDARG00000002353	11.2925	0.686674	2.29952e-07	0.999617	tagapa	T-cell activation RhoGTPase activating protein a	GO:0007154	zgc:77799	393842
ENSDARG00000002355	16.7883	0.527321	8.33323	0.00389263	shpk	sedoheptulokinase	GO:0002237	si:dkey-9e15.3	100001676
ENSDARG00000002362	0.362561	2.99179	2.32719e-07	0.999615	ubald1a	UBA-like domain containing 1a	GO:0005575	fam100a	794012
ENSDARG00000002365	-4.61261	4.92543	21.9861	2.7463e-06	cers5	ceramide synthase 5	GO:0003674	lass5	323020
ENSDARG00000002369	4.16309	8.18838	47.0992	6.74835e-12	NA	NA	NA	NA	NA
ENSDARG00000002377	-0.863152	1.54464	2.49654e-07	0.999601	mief2	mitochondrial elongation factor 2	GO:0003674	im:7149098	767710
ENSDARG00000002385	3.8892	2.55485	1.11858	0.290225	atm	ATM serine/threonine kinase	GO:0000075	atm	403064
ENSDARG00000002391	-3.99639	0.99241	2.49366e-07	0.999602	tlcd1	TLC domain containing 1	GO:0003674	zgc:101692	450051
ENSDARG00000002396	9.0139	3.18938	2.55643	0.109846	cry-dash	cryptochrome DASH	GO:0000166	zcry-dash	402986
ENSDARG00000002401	3.08094	2.27694	5.7831	0.016181	gale	UDP-galactose-4-epimerase	GO:0003674	im:7147391	678540
ENSDARG00000002402	4.87228	4.75548	7.58101	0.00589863	ercc3	excision repair cross-complementation group 3	GO:0000166	wu:fc25f08	324323
ENSDARG00000002403	11.0219	5.0786	99.8441	1.64874e-23	nusap1	nucleolar and spindle associated protein 1	GO:0000226	YF-9	567446
ENSDARG00000002405	6.96284	2.50384	0.793519	0.373038	si:ch211-225b11.1	si:ch211-225b11.1	GO:0003674	si:ch211-225b11.1	561694
ENSDARG00000002445	-1.14352	5.96925	1.84642	0.1742	prdm1a	PR domain containing 1a, with ZNF domain	GO:0000122	Blimp-1	323473
ENSDARG00000002463	3.90344	3.56405	0.18226	0.669438	arhgef37	Rho guanine nucleotide exchange factor (GEF) 37	GO:0003674	arhgef37	101883655
ENSDARG00000002467	11.5327	3.36852	7.93648	0.00484479	rdh14b	retinol dehydrogenase 14b (all-trans/9-cis/11-cis)	GO:0003674	fk47f05	334665
ENSDARG00000002479	10.4291	2.4394	8.40095	0.00375024	ercc6l	excision repair cross-complementation group 6-like	GO:0000166	fc22h03	100005291
ENSDARG00000002487	0.0785929	2.17378	9.31459e-08	0.999756	noc3l	NOC3-like DNA replication regulator	GO:0003674	AD24	321289
ENSDARG00000002506	2.69935	4.31439	4.60287	0.0319184	zgc:92818	zgc:92818	GO:0003674	zgc:92818	436785
ENSDARG00000002507	16.5046	0.911513	1.96134e-07	0.999647	itga10	integrin, alpha 10	GO:0005575	si:dkey-237p10.1	572348
ENSDARG00000002508	-6.93484	4.56786	5.62292e-07	0.999402	ankrd33ab	ankyrin repeat domain 33Ab	NA	ankrd33ab	569518
ENSDARG00000002509	-0.658156	1.6429	2.40752e-07	0.999609	zgc:153911	zgc:153911	GO:0003674	zgc:153911	768172
ENSDARG00000002523	-0.489688	3.0732	2.99183e-07	0.999564	hsdl2	hydroxysteroid dehydrogenase like 2	GO:0003674	wu:fb58f08	322347
ENSDARG00000002533	-8.34886	1.59247	4.46842e-07	0.999467	adora2b	adenosine A2b receptor	GO:0000902	si:dkey-13b16.1	560100
ENSDARG00000002536	2.77587	5.36615	5.11253	0.0237537	tm9sf4	transmembrane 9 superfamily protein member 4	GO:0005575	zgc:66234	393482
ENSDARG00000002538	5.44975	6.26725	61.413	4.62742e-15	smu1a	smu-1 suppressor of mec-8 and unc-52 homolog a (C. elegans)	GO:0003674	smu1	393168
ENSDARG00000002546	-0.458465	3.40942	9.72812e-08	0.999751	rundc3ab	RUN domain containing 3Ab	NA	rap2ip	393118
ENSDARG00000002549	-3.70077	3.47535	1.52718	0.216536	eif3eb	eukaryotic translation initiation factor 3, subunit E, b	GO:0001731	eif3s6b	561049
ENSDARG00000002552	-0.499957	2.64577	1.88801e-07	0.999653	mapkapk2a	mitogen-activated protein kinase-activated protein kinase 2a	GO:0000165	mapkapk2	327321
ENSDARG00000002564	-6.2257	6.37302	89.6621	2.82518e-21	syngr1a	synaptogyrin 1a	GO:0003674	syngr1	450047
ENSDARG00000002571	1.64667	3.49193	0.735438	0.391126	tmod2	tropomodulin 2	GO:0003008	zgc:86648	447869
ENSDARG00000002576	-3.91601	3.22424	1.63674e-07	0.999677	cabp5a	calcium binding protein 5a	GO:0003674	zgc:73060	393671
ENSDARG00000002582	8.3302	3.14426	4.26943	0.0388039	tbx15	T-box 15	GO:0001071	zgc:158205	246222
ENSDARG00000002587	3.06742	8.50647	26.4526	2.70087e-07	dpysl3	dihydropyrimidinase-like 3	GO:0000902	CRMP-4	553166
ENSDARG00000002591	1.36555	5.57159	4.88328	0.027118	ruvbl1	RuvB-like AAA ATPase 1	GO:0000123	TIP49	317679
ENSDARG00000002593	10.3737	4.73206	13.3219	0.00026233	slc45a2	solute carrier family 45, member 2	GO:0003674	aim1	558311
ENSDARG00000002600	11.3674	5.52218	15.6206	7.7406e-05	pcsk1	proprotein convertase subtilisin/kexin type 1	GO:0003674	pcsk1	100005716
ENSDARG00000002601	0.494872	3.45952	0.211811	0.645351	irx7	iroquois homeobox 7	GO:0001501	cb263	140746
ENSDARG00000002607	-0.303947	0.429063	2.43679e-07	0.999606	unm_sa1614	un-named sa1614	GO:0003674	asap1	561879
ENSDARG00000002609	-2.91252	6.00615	7.99719	0.004685	rnf145a	ring finger protein 145a	GO:0000209	rnf145	565986
ENSDARG00000002613	9.02522	4.31108	65.2987	6.43648e-16	rpa3	replication protein A3	GO:0003674	im:6908405	393196
ENSDARG00000002632	-1.06844	0.981923	1.30511e-07	0.999712	LOC103908630	annexin A11-like	NA	LOC103908630	103908630
ENSDARG00000002634	-3.24534	-0.496297	1.03514e-07	0.999743	b4galt1	UDP-Gal:betaGlcNAc beta 1,4- galactosyltransferase, polypeptide 1	GO:0001667	zgc:111810	550425
ENSDARG00000002635	-2.53069	3.77515	1.16302	0.280841	zgc:85722	zgc:85722	GO:0003674	wu:fj58b03	407982
ENSDARG00000002642	-8.30777	4.80956	39.1048	4.01645e-10	sh3gl1b	SH3-domain GRB2-like 1b	GO:0005575	cb831	378838
ENSDARG00000002644	9.12451	6.35593	46.8593	7.62685e-12	rgs5a	regulator of G-protein signaling 5a	GO:0003674	fj30h05	573765
ENSDARG00000002656	-1.99479	5.89961	9.13139	0.0025126	stxbp5a	syntaxin binding protein 5a (tomosyn)	GO:0000149	si:ch211-279m15.2	556789
ENSDARG00000002659	2.5587	6.96541	20.716	5.3269e-06	mapre1b	microtubule-associated protein, RP/EB family, member 1b	GO:0003674	mapre1	334728
ENSDARG00000002663	5.3845	3.36428	0.482119	0.487464	optn	optineurin	GO:0000042	si:ch211-240l19.3	336159
ENSDARG00000002670	8.19872	3.36395	2.78592	0.0950961	zgc:113944	zgc:113944	GO:0005575	zgc:113944	407686
ENSDARG00000002682	5.25033	3.76209	4.51648	0.0335698	tbcela	tubulin folding cofactor E-like a	GO:0008150	zgc:73220	393726
ENSDARG00000002690	0.441655	1.27939	1.45604e-07	0.999696	rabif	RAB interacting factor	GO:0003674	wu:fc54e04	436784
ENSDARG00000002696	-23.1408	11.4473	112.015	3.54697e-26	gnb3b	guanine nucleotide binding protein (G protein), beta polypeptide 3b	GO:0007154	gnb3	406483
ENSDARG00000002701	-7.9804	0.420324	4.62441e-07	0.999457	rasl12	RAS-like, family 12	GO:0000166	zgc:63633	393366
ENSDARG00000002710	4.9761	8.88825	86.0478	1.75641e-20	ncl	nucleolin	GO:0000166	wu:fa12d03	767714
ENSDARG00000002720	1.69516	3.85239	0.869398	0.351122	utp15	utp15, U3 small nucleolar ribonucleoprotein, homolog	GO:0001525	fc55e07	325106
ENSDARG00000002731	-1.94075	5.04227	2.80353	0.094057	sdc2	syndecan 2	GO:0000902	cb440	282667
ENSDARG00000002732	32.0707	1.33668	2.73487e-07	0.999583	spon2b	spondin 2b, extracellular matrix protein	GO:0003674	etID309958.14	30202
ENSDARG00000002745	1.16371	6.50803	2.2076	0.137332	tdh	L-threonine dehydrogenase	GO:0003674	wu:fc11b08	406528
ENSDARG00000002748	-6.1638	6.83742	72.7248	1.49046e-17	sema6d	sema domain, transmembrane domain (TM), and cytoplasmic domain, (semaphorin) 6D	GO:0000902	wu:fi06a12	406272
ENSDARG00000002750	2.24659	2.42378	1.02007e-07	0.999745	phf20a	PHD finger protein 20, a	GO:0000123	si:ch211-274p22.2	563332
ENSDARG00000002754	8.70469	1.70353	10.4936	0.00119789	pdcd2l	programmed cell death 2-like	GO:0003674	zgc:56288	393192
ENSDARG00000002758	-3.16371	5.39075	11.3992	0.000734765	dedd1	death effector domain-containing 1	GO:0006915	dedd1	58125
ENSDARG00000002760	13.0098	0.110273	1.95785e-07	0.999647	gdf5	growth differentiation factor 5	GO:0000165	contact	100334210
ENSDARG00000002771	17.9015	4.18541	13.6224	0.000223503	si:ch211-48m9.1	si:ch211-48m9.1	GO:0003674	si:ch211-48m9.1	559268
ENSDARG00000002779	19.0828	-0.392034	1.15218e-07	0.999729	pdx1	pancreatic and duodenal homeobox 1	GO:0001071	ipf1	30721
ENSDARG00000002787	1.21431	8.99075	2.79883	0.0943333	tle3a	transducin-like enhancer of split 3a	GO:0001523	grg2	30206
ENSDARG00000002790	-2.00043	8.56218	30.9251	2.68174e-08	ap2m1a	adaptor-related protein complex 2, mu 1 subunit, a	GO:0003674	Ap2m1	321051
ENSDARG00000002791	-1.34858	6.33827	1.51165e-07	0.99969	atp1a1a.1	ATPase, Na+/K+ transporting, alpha 1a polypeptide, tandem duplicate 1	GO:0000166	atp1a1	64612
ENSDARG00000002792	3.54662	6.44458	40.5099	1.9562e-10	arcn1a	archain 1a	GO:0005575	arcn1	266982
ENSDARG00000002794	-0.873889	-0.560123	1.47381e-07	0.999694	LOC558876	E3 ubiquitin-protein ligase RNF14-like	NA	LOC558876	558876
ENSDARG00000002795	8.40878	3.07962	1.71174	0.19076	meis3	myeloid ecotropic viral integration site 3	GO:0001667	NH10	81885
ENSDARG00000002798	4.76487	3.53052	0.26026	0.609942	cog8	component of oligomeric golgi complex 8	GO:0005575	zgc:110765	541379
ENSDARG00000002816	-8.07011	4.22219	8.25258	0.00406942	rasgrf2b	Ras protein-specific guanine nucleotide-releasing factor 2b	GO:0003674	rasgrf2	553520
ENSDARG00000002826	13.9421	3.29395	7.06324	0.00786814	cep57l1	centrosomal protein 57, like 1	GO:0000070	zgc:101037	445312
ENSDARG00000002830	2.44062	2.75618	3.53171e-07	0.999526	trmt2a	tRNA methyltransferase 2 homolog A	GO:0000166	fa10b06	334936
ENSDARG00000002831	-5.68533	3.58046	9.05793	0.00261558	col4a4	collagen, type IV, alpha 4	GO:0003674	col4a4	554270
ENSDARG00000002840	0.829827	4.81808	7.61152e-08	0.99978	si:dkey-28b4.8	si:dkey-28b4.8	GO:0000166	si:dkey-28b4.8	562640
ENSDARG00000002847	22.9957	0.997981	12.592	0.000387398	fndc1	fibronectin type III domain containing 1	NA	si:ch211-198b3.2	557836
ENSDARG00000002872	17.7043	3.35004	46.6419	8.52201e-12	zgc:113210	zgc:113210	GO:0008150	znrg	541387
ENSDARG00000002877	5.60099	5.01313	27.8333	1.32233e-07	reps1	RALBP1 associated Eps domain containing 1	GO:0003674	si:dkey-217m5.1	564535
ENSDARG00000002880	-2.15712	4.70732	4.42695	0.0353756	si:ch211-287b5.1	si:ch211-287b5.1	NA	si:ch211-287b5.1	100034394
ENSDARG00000002894	-8.02565	2.66783	6.81273	0.00905101	aven	apoptosis, caspase activation inhibitor	GO:0003674	si:ch211-150c22.4	692323
ENSDARG00000002897	-2.97234	0.376364	8.92178e-08	0.999762	si:ch211-160o17.2	si:ch211-160o17.2	GO:0000287	inpp1	555899
ENSDARG00000002909	20.7896	1.06949	2.39109e-07	0.99961	tjp3	tight junction protein 3	GO:0005575	cb766	373089
ENSDARG00000002912	0.604284	4.64136	3.01758e-07	0.999562	adipor1a	adiponectin receptor 1a	GO:0005575	adipor1	436740
ENSDARG00000002916	1.8205	1.59591	1.92104e-07	0.99965	sec31b	SEC31 homolog B, COPII coat complex component	NA	sec31b	100148383
ENSDARG00000002933	5.03056	4.94336	10.0001	0.00156528	gbx2	gastrulation brain homeobox 2	GO:0003674	fd07f12	245948
ENSDARG00000002945	6.90966	2.80521	1.13546	0.286615	bgnb	biglycan b	NA	bgn	792197
ENSDARG00000002947	8.47995	2.98289	1.35696	0.244065	abcd3b	ATP-binding cassette, sub-family D (ALD), member 3b	GO:0000166	si:dkey-61d19.3	100170781
ENSDARG00000002949	3.44736	6.30157	15.6194	7.74566e-05	ppp6c	protein phosphatase 6, catalytic subunit	GO:0001878	zgc:56227	393980
ENSDARG00000002952	-0.749837	5.20924	0.0775319	0.78067	smo	smoothened, frizzled class receptor	GO:0000902	CHUNP6862	30225
ENSDARG00000002956	6.03082	-0.193789	3.11776e-07	0.999554	si:dkey-32n7.4	si:dkey-32n7.4	GO:0005575	si:dkey-32n7.4	101882585
ENSDARG00000002959	-1.99775	0.768417	1.94584e-07	0.999648	gpr34b	G protein-coupled receptor 34b	GO:0001608	zgc:110315	791765
ENSDARG00000002967	-2.93026	4.27235	5.41325	0.0199844	pdap1b	pdgfa associated protein 1b	GO:0003674	pdap1	393179
ENSDARG00000002970	2.70369	7.05686	17.2155	3.33698e-05	ss18	synovial sarcoma translocation, chromosome 18 (H. sapiens)	GO:0005575	wu:fe02e04	326668
ENSDARG00000002971	-1.66578	5.69233	0.381003	0.537067	phc1	polyhomeotic homolog 1	GO:0003674	ph1	403008
ENSDARG00000002986	1.51002	-0.564428	0.0277635	0.867666	gda	guanine deaminase	GO:0003674	zgc:112282	553701
ENSDARG00000002988	9.38044	-0.0726873	1.41054	0.234967	tnnt2d	troponin T2d, cardiac	GO:0003008	zgc:114184	574000
ENSDARG00000002991	15.4269	2.76987	8.60901	0.00334504	cep135	centrosomal protein 135	GO:0000226	si:dkeyp-117h8.1	553303
ENSDARG00000002994	8.84115	4.68902	3.9377	0.0472153	itpkca	inositol-trisphosphate 3-kinase Ca	GO:0003674	fi30c01	562919
ENSDARG00000003008	-0.121443	3.01577	2.59395e-07	0.999594	prkcea	protein kinase C, epsilon a	GO:0000166	fj59b07	100005075
ENSDARG00000003017	4.00355	7.01534	24.8255	6.27606e-07	ube2al	ubiquitin conjugating enzyme E2 A, like	GO:0000151	fc79h10	325470
ENSDARG00000003020	-2.77088	1.96042	3.55303e-07	0.999524	lrrc4.2	leucine rich repeat containing 4.2	GO:0003674	fj45h06	566572
ENSDARG00000003021	14.3849	3.80036	9.46011	0.00209989	hdac8	histone deacetylase 8	GO:0003674	wu:fd19a02	406740
ENSDARG00000003022	14.6614	0.437924	7.54668	0.00601208	limk1b	LIM domain kinase 1b	GO:0000166	si:ch211-13l22.4	101883214
ENSDARG00000003027	1.85306	3.31023	0.752731	0.385613	scnm1	sodium channel modifier 1	GO:0003674	fb30c06	321696
ENSDARG00000003032	-2.28265	9.44914	16.5944	4.62865e-05	eif4a1b	eukaryotic translation initiation factor 4A1B	GO:0000166	fb54c08	399484
ENSDARG00000003035	-0.616009	7.48	1.01074	0.314725	hspa9	heat shock protein 9	GO:0000166	cb740	373085
ENSDARG00000003041	0.0802206	4.55045	0.00050739	0.982029	LOC100334245	E3 ubiquitin-protein ligase pellino homolog 2-like	NA	LOC100334245	100334245
ENSDARG00000003046	-1.73527	1.41054	2.67606e-07	0.999587	sorbs2a	sorbin and SH3 domain containing 2a	GO:0006928	sorbs2a	571008
ENSDARG00000003058	0.651407	4.09849	0.0990826	0.752933	fgfr1op	FGFR1 oncogene partner	GO:0000226	ccr6a	415215
ENSDARG00000003061	4.632	2.823	4.18874	0.0406934	cd276	CD276 molecule	GO:0003674	sc:d0645	791140
ENSDARG00000003068	-2.78405	8.25317	11.1369	0.00084627	gorasp1a	golgi reassembly stacking protein 1a	GO:0005575	cb744	492770
ENSDARG00000003069	-1.55359	2.15624	0.397599	0.528332	btbd7	BTB (POZ) domain containing 7	NA	si:dkeyp-55f12.1	568372
ENSDARG00000003077	-8.99529	0.143384	2.8789e-07	0.999572	si:ch73-111m19.2	si:ch73-111m19.2	GO:0003674	si:ch73-111m19.2	794084
ENSDARG00000003081	15.4785	0.22179	1.19262e-07	0.999724	mybphb	myosin binding protein Hb	NA	cb36	321053
ENSDARG00000003084	14.8253	1.1338	12.5901	0.000387796	spire2	spire-type actin nucleation factor 2	GO:0003674	zgc:103506	492470
ENSDARG00000003085	-3.47643	-0.889054	1.47334e-07	0.999694	stambpl1	STAM binding protein-like 1	NA	stambpl1	570542
ENSDARG00000003087	0.251981	4.125	0.0234834	0.878207	ubxn6	UBX domain protein 6	NA	ubxd1	554960
ENSDARG00000003091	13.9034	1.52956	4.41842e-07	0.99947	oclnb	occludin b	GO:0005575	wu:fk83f10	494075
ENSDARG00000003098	2.65583	7.43699	21.5677	3.41558e-06	kdm5bb	lysine (K)-specific demethylase 5Bb	GO:0000907	cb264	415256
ENSDARG00000003109	2.42127	5.49009	3.43033	0.0640093	rcan1a	regulator of calcineurin 1a	GO:0000166	zgc:100963	445222
ENSDARG00000003113	-8.03663	4.68431	28.9496	7.42858e-08	ada	adenosine deaminase	GO:0001775	zgc:92028	436919
ENSDARG00000003127	2.01551	6.45683	4.20524	0.0402992	zgc:123105	zgc:123105	GO:0003674	p33monox	664766
ENSDARG00000003132	1.38801	3.79666	0.193872	0.659714	apip	APAF1 interacting protein	GO:0000096	zgc:103619	447941
ENSDARG00000003142	2.60482	-0.363021	2.33395e-07	0.999615	dachc	dachshund c	GO:0000981	zgc:136529	692255
ENSDARG00000003144	-5.65104	0.588952	2.59429e-07	0.999594	pxmp2	peroxisomal membrane protein 2	GO:0003674	zgc:92599	447868
ENSDARG00000003146	-10.8096	-0.62267	3.99657e-07	0.999496	NA	NA	NA	NA	NA
ENSDARG00000003151	4.41344	8.8281	61.9865	3.45822e-15	skp1	S-phase kinase-associated protein 1	GO:0003674	skp1a	393716
ENSDARG00000003153	9.61367	5.80486	16.2253	5.62367e-05	nudt21	nudix hydrolase 21	GO:0003674	cpsf5	394092
ENSDARG00000003157	2.64414	0.183685	1.87906e-07	0.999654	nfkbil1	nuclear factor of kappa light polypeptide gene enhancer in B-cells inhibitor-like 1	GO:0002218	nfkbil1	101887110
ENSDARG00000003165	-1.47867	3.45255	1.36075e-07	0.999706	nr2f6b	nuclear receptor subfamily 2, group F, member 6b	GO:0000981	nr2f6l	406522
ENSDARG00000003167	0.498641	1.09286	1.05316e-07	0.999741	mlst8	MTOR associated protein, LST8 homolog (S. cerevisiae)	GO:0003674	fi37e04	792689
ENSDARG00000003169	0.267222	3.21576	3.02027e-07	0.999562	magi1b	membrane associated guanylate kinase, WW and PDZ domain containing 1b	GO:0003674	MAGI-1	474349
ENSDARG00000003175	6.62712	4.127	1.17751	0.277863	stx5al	syntaxin 5A, like	GO:0000139	wu:fb81g12	323105
ENSDARG00000003189	-0.0667458	7.75202	0.0161745	0.898799	psmd1	proteasome 26S subunit, non-ATPase 1	GO:0000502	zgc:55818	554967
ENSDARG00000003193	16.5138	1.50119	6.10151	0.0135067	rassf7b	Ras association (RalGDS/AF-6) domain family (N-terminal) member 7b	GO:0000226	sb:cb262	368288
ENSDARG00000003197	9.01356	3.23106	2.29572	0.129731	wdr21	WD repeat domain 21	NA	zgc:73069	393674
ENSDARG00000003200	10.7777	-0.236291	5.27449e-07	0.999421	foxm1	forkhead box M1	GO:0000981	foxm1l	394072
ENSDARG00000003203	-13.6087	3.34324	3.3268e-07	0.99954	rhcga	Rh family, C glycoprotein a	GO:0003674	rhcg2b	100038797
ENSDARG00000003205	6.92083	4.18683	27.9082	1.2721e-07	ngly1	N-glycanase 1	GO:0000224	im:6895151	553627
ENSDARG00000003206	3.4601	4.59074	8.31689	0.00392781	chchd6a	coiled-coil-helix-coiled-coil-helix domain containing 6a	GO:0003674	chchd6	449542
ENSDARG00000003207	7.81877	2.15591	1.67821	0.195163	mterf3	mitochondrial transcription termination factor 3	GO:0000959	mterfd1	436888
ENSDARG00000003208	0.555436	4.03137	0.10716	0.743401	pomk	protein-O-mannose kinase	GO:0000166	sgk196	492773
ENSDARG00000003210	-9.91474	4.23045	28.9471	7.43831e-08	NA	NA	NA	NA	NA
ENSDARG00000003213	0.688323	6.8505	0.137734	0.710544	naa15a	N(alpha)-acetyltransferase 15, NatA auxiliary subunit a	GO:0003674	narg1a	323672
ENSDARG00000003216	21.0254	4.12328	30.7104	2.99561e-08	anxa2a	annexin A2a	GO:0003674	anx2a	325557
ENSDARG00000003217	12.3411	2.93587	3.56434	0.0590331	urb2	URB2 ribosome biogenesis 2 homolog (S. cerevisiae)	NA	fc13e02	570267
ENSDARG00000003235	1.9316	6.29448	4.27839	0.0385999	nup88	nucleoporin 88	GO:0000054	ik:tdsubc_2f7	321744
ENSDARG00000003244	12.3681	2.28668	5.55793	0.0183971	gbp3	guanylate binding protein 3	GO:0000166	si:ch211-195h23.5	563072
ENSDARG00000003250	5.79047	0.449726	0.439917	0.507163	pik3cd	phosphatidylinositol-4,5-bisphosphate 3-kinase, catalytic subunit delta	GO:0000902	zgc:63473	394174
ENSDARG00000003251	6.21108	3.35139	2.36882	0.123781	zbtb22b	zinc finger and BTB domain containing 22b	GO:0003674	BING1	64809
ENSDARG00000003257	8.92406	4.31203	4.61146	0.031759	zgc:101559	zgc:101559	GO:0000045	zgc:101559	492776
ENSDARG00000003269	-1.79988	4.7857	1.5081	0.219429	clcn3	chloride channel 3	GO:0003674	fb78c02	559340
ENSDARG00000003270	2.96247	4.01652	3.05358	0.0805594	dhps	deoxyhypusine synthase	GO:0003674	wu:fb52g04	406329
ENSDARG00000003281	-7.81662	7.02508	90.7521	1.62846e-21	pik3ip1	phosphoinositide-3-kinase interacting protein 1	GO:0005575	zgc:66482	386643
ENSDARG00000003287	7.48131	4.79663	49.7854	1.71512e-12	wdr12	WD repeat domain 12	GO:0000460	YTM1	321652
ENSDARG00000003290	0.111325	4.67189	0.00546823	0.941052	dab1b	Dab, reelin signal transducer, homolog 1b (Drosophila)	GO:0003674	zgc:136547	678641
ENSDARG00000003293	0.602166	-0.364118	3.12608e-07	0.999554	sox9a	SRY (sex determining region Y)-box 9a	GO:0000981	jef	60641
ENSDARG00000003307	0.400157	4.67646	0.0253199	0.873572	stx16	syntaxin 16	GO:0000149	im:7158627	562857
ENSDARG00000003308	0.559868	6.5308	1.16473	0.280487	emc2	ER membrane protein complex subunit 2	GO:0005575	ttc35	407073
ENSDARG00000003311	4.82439	5.91622	16.561	4.71087e-05	pank2	pantothenate kinase 2	GO:0000166	zgc:158667	570866
ENSDARG00000003313	16.5911	-0.645182	9.45029e-08	0.999755	si:ch73-70c5.1	si:ch73-70c5.1	GO:0003674	im:7147678	553062
ENSDARG00000003320	0.740783	5.15166	0.429026	0.512467	fam91a1	family with sequence similarity 91, member A1	GO:0005575	zgc:63609	393413
ENSDARG00000003326	-11.9884	3.91908	5.21781e-07	0.999424	cacng5a	calcium channel, voltage-dependent, gamma subunit 5a	GO:0003008	cacng5a	797409
ENSDARG00000003328	1.52806	3.42246	0.685686	0.407635	slf2	SMC5-SMC6 complex localization factor 2	NA	fam178a	100320914
ENSDARG00000003344	-1.90294	-0.134942	2.35454e-07	0.999613	trpc2b	transient receptor potential cation channel, subfamily C, member 2b	GO:0000003	trpc2	562120
ENSDARG00000003373	3.32063	3.63734	2.64514	0.103867	commd2	COMM domain containing 2	GO:0003674	wu:fb12e01	436694
ENSDARG00000003375	3.28896	2.63249	0.123131	0.725663	gng12a	guanine nucleotide binding protein (G protein), gamma 12a	GO:0003674	gng12	406604
ENSDARG00000003380	10.8592	3.06859	3.57229	0.0587511	si:dkey-275b16.2	si:dkey-275b16.2	GO:0003674	si:dkey-275b16.2	562105
ENSDARG00000003381	-6.99974	-0.253573	1.67634e-07	0.999673	si:ch211-266g18.6	si:ch211-266g18.6	GO:0000149	si:ch211-266g18.6	565707
ENSDARG00000003382	3.14621	5.00426	5.00343	0.0252971	cwc25	CWC25 spliceosome-associated protein homolog (S. cerevisiae)	NA	ccdc49	406771
ENSDARG00000003383	2.21634	4.78274	3.52128	0.0605857	asb8	ankyrin repeat and SOCS box containing 8	GO:0006464	wu:fd16d08	327200
ENSDARG00000003395	-1.46534	2.76053	3.53053e-07	0.999526	col4a3	collagen, type IV, alpha 3	GO:0003674	zTumstatin	553354
ENSDARG00000003398	-0.270583	2.15989	9.98486e-08	0.999748	rbpja	recombination signal binding protein for immunoglobulin kappa J region a	GO:0000975	Su(H)	386772
ENSDARG00000003399	-0.761206	1.97828	0.00515178	0.94278	fgf8a	fibroblast growth factor 8a	GO:0000323	ace	30538
ENSDARG00000003403	8.03675	3.2454	1.5035	0.220133	tenm1	teneurin transmembrane protein 1	GO:0000902	si:ch211-1c4.1	563094
ENSDARG00000003411	-0.258994	-0.364509	1.66416e-07	0.999675	foxa2	forkhead box A2	GO:0000981	HNF-3B	30126
ENSDARG00000003414	-1.03566	-1.32836	2.98321e-07	0.999564	capslb	calcyphosine-like b	GO:0003674	zgc:110369	550473
ENSDARG00000003420	11.553	1.17591	4.33065e-07	0.999475	chrna5	cholinergic receptor, nicotinic, alpha 5	GO:0003674	zgc:110642	550584
ENSDARG00000003421	3.1054	1.59502	0.10407	0.746999	igf2bp2a	insulin-like growth factor 2 mRNA binding protein 2a	GO:0000166	crfb14	100136839
ENSDARG00000003429	0.361573	4.7978	8.02658e-08	0.999774	hnrpdl	heterogeneous nuclear ribonucleoprotein D-like	GO:0000166	wu:fa11d08	406701
ENSDARG00000003444	1.23943	3.35479	0.589028	0.442795	dhrs7	dehydrogenase/reductase (SDR family) member 7	GO:0003674	zgc:154087	751626
ENSDARG00000003446	8.61953	3.43278	2.15171	0.142411	ippk	inositol 1,3,4,5,6-pentakisphosphate 2-kinase	GO:0000166	ipk1	541511
ENSDARG00000003449	-1.62953	2.37789	0.461994	0.496693	pde10a	phosphodiesterase 10A	GO:0003674	zgc:56689	394077
ENSDARG00000003462	0.887069	0.468703	0.0221335	0.881732	fech	ferrochelatase	GO:0002262	fch	58215
ENSDARG00000003469	9.82828	8.64528	108.058	2.61049e-25	neurod4	neuronal differentiation 4	GO:0001839	ath3	266958
ENSDARG00000003475	-4.5956	-0.151165	4.79059e-07	0.999448	sult1st5	sulfotransferase family 1, cytosolic sulfotransferase 5	GO:0001517	sult1	619193
ENSDARG00000003486	-6.7213	12.4799	48.1808	3.88678e-12	ppp1caa	protein phosphatase 1, catalytic subunit, alpha isozyme a	GO:0002009	wu:fc04c08	407980
ENSDARG00000003487	5.11433	5.74964	35.2056	2.96675e-09	nup93	nucleoporin 93	GO:0003674	dye	30172
ENSDARG00000003495	-1.87229	5.82462	3.04663	0.080905	madd	MAP-kinase activating death domain	GO:0003674	wu:fj51a06	100150917
ENSDARG00000003512	1.1308	4.7701	0.547655	0.459278	anks1b	ankyrin repeat and sterile alpha motif domain containing 1B	GO:0008104	si:ch211-146a9.3	565408
ENSDARG00000003517	2.64556	4.13207	4.17957	0.0409141	impa1	inositol(myo)-1(or 4)-monophosphatase 1	GO:0000287	zgc:100926	437018
ENSDARG00000003519	5.48743	4.02926	8.54149	0.00347142	aprt	adenine phosphoribosyltransferase	GO:0003674	zgc:65965	393641
ENSDARG00000003520	8.34927	2.06003	1.60069	0.205806	tbc1d14	TBC1 domain family, member 14	GO:0000045	sb:eu1004	557744
ENSDARG00000003526	0.335205	3.59888	9.9762e-08	0.999748	psma5	proteasome subunit alpha 5	GO:0000502	zgc:86851	403011
ENSDARG00000003527	6.02883	5.21775	33.8575	5.93003e-09	mak16	MAK16 homolog (S. cerevisiae)	GO:0000460	chunp6925	192312
ENSDARG00000003531	6.18859	6.40022	66.3696	3.73823e-16	tcea1	transcription elongation factor A (SII), 1	GO:0003674	fj48e12	336105
ENSDARG00000003544	-2.76357	3.59167	1.418	0.233733	adarb1b	adenosine deaminase, RNA-specific, B1b	GO:0003674	adarb1	558759
ENSDARG00000003553	2.95959	0.268609	0.235727	0.627309	gnrhr2	gonadotropin releasing hormone receptor 2	GO:0003674	gnrhr2	100270671
ENSDARG00000003564	2.81727	3.97315	4.5008	0.033879	dohh	deoxyhypusine hydroxylase/monooxygenase	GO:0003674	fb33c04	321732
ENSDARG00000003570	4.70655	7.58117	48.6094	3.12373e-12	hsp90b1	heat shock protein 90, beta (grp94), member 1	GO:0000166	GP96	386590
ENSDARG00000003573	2.98125	4.90505	10.3969	0.00126226	dctn5	dynactin 5	GO:0005575	zgc:92842	436770
ENSDARG00000003576	1.57028	3.96907	0.248399	0.618204	klhl32	kelch-like family member 32	GO:0000151	zgc:158866	100009653
ENSDARG00000003584	5.9414	2.18542	0.489763	0.484033	pla2g7	phospholipase A2, group VII (platelet-activating factor acetylhydrolase, plasma)	GO:0003674	zgc:77563	406470
ENSDARG00000003592	2.90481	3.23995	1.92516	0.165289	surf1	surfeit 1	GO:0003674	im:6898613	557970
ENSDARG00000003599	5.82543	11.053	179.915	5.05696e-41	rpl3	ribosomal protein L3	GO:0000027	wu:fa99g02	322571
ENSDARG00000003607	7.42724	7.09268	63.9365	1.28494e-15	nr2f6a	nuclear receptor subfamily 2, group F, member 6a	GO:0000981	COUP(II)	325637
ENSDARG00000003616	-1.23642	5.64221	1.8261	0.176588	arih1	ariadne ubiquitin-conjugating enzyme E2 binding protein homolog 1 (Drosophila)	GO:0000151	ARI-1	327005
ENSDARG00000003631	-0.0692158	3.5305	1.00034e-07	0.999748	clockb	clock circadian regulator b	GO:0001071	clock3	352927
ENSDARG00000003635	11.6813	1.07528	1.71051e-07	0.99967	mogat3b	monoacylglycerol O-acyltransferase 3b	NA	atp6v1e1a	494083
ENSDARG00000003641	3.92605	7.42643	26.0806	3.2745e-07	tfg	trk-fused gene	NA	wu:fb11c10	336466
ENSDARG00000003642	4.44207	3.27071	8.8444	0.0029399	zfyve19	zinc finger, FYVE domain containing 19	GO:0003674	zgc:92683	436685
ENSDARG00000003655	5.3389	6.6214	48.5962	3.14473e-12	tmem59l	transmembrane protein 59-like	GO:0000902	wu:fi68e12	406646
ENSDARG00000003675	13.6397	2.73543	6.62274	0.0100685	cryl1	crystallin, lambda 1	GO:0000166	im:6895749	751596
ENSDARG00000003680	-1.9327	5.73019	2.57565	0.108519	runx1t1	runt-related transcription factor 1; translocated to, 1 (cyclin D-related)	GO:0000988	MTG8	767809
ENSDARG00000003681	0.757698	7.613	1.5095	0.219216	eif5	eukaryotic translation initiation factor 5	GO:0003674	fb37c12	322256
ENSDARG00000003684	-2.83587	-0.165003	1.16779e-07	0.999727	obsl1a	obscurin-like 1a	NA	si:dkey-91f15.5	796577
ENSDARG00000003693	2.71463	6.02842	4.54775	0.0329621	hars	histidyl-tRNA synthetase	GO:0000166	im:7136719	447847
ENSDARG00000003695	2.63297	7.50376	21.0248	4.53374e-06	vdac3	voltage-dependent anion channel 3	GO:0000902	wu:fb01e12	406529
ENSDARG00000003697	5.58495	-0.891891	2.71716e-07	0.999584	slc5a8l	solute carrier family 5 (iodide transporter), member 8-like	GO:0003674	slc5a8	556156
ENSDARG00000003699	-2.23441	4.92079	3.92168	0.0476671	atp7a	ATPase, Cu++ transporting, alpha polypeptide	GO:0000166	cal	564924
ENSDARG00000003705	-2.38452	7.12917	18.5894	1.62121e-05	prnprs3	prion protein, related sequence 3	GO:0005575	PrP-2	503702
ENSDARG00000003706	-12.5819	-0.233612	4.02622e-07	0.999494	ryr2b	ryanodine receptor 2b (cardiac)	GO:0003674	ryr2b	568463
ENSDARG00000003732	18.0332	1.01246	3.2738e-07	0.999543	mitfa	microphthalmia-associated transcription factor a	GO:0000981	nacre	30080
ENSDARG00000003749	3.29522	7.32772	14.5364	0.000137474	polb	polymerase (DNA directed), beta	GO:0003674	wu:fa97a05	554204
ENSDARG00000003750	9.49932	3.44007	2.74936	0.0972936	pfas	phosphoribosylformylglycinamidine synthase	GO:0000166	fd05a06	570437
ENSDARG00000003751	-0.863633	4.17268	0.286664	0.592366	lats1	large tumor suppressor kinase 1	GO:0000082	Lats	553164
ENSDARG00000003754	1.87699	6.50935	7.2482	0.00709722	tspan2a	tetraspanin 2a	GO:0003674	sb:cb834	378854
ENSDARG00000003757	4.66826	3.22599	11.2555	0.000793861	cnpy1	canopy1	GO:0003002	cnpy1	402819
ENSDARG00000003769	3.20253	2.84609	2.03122	0.154097	tada2b	transcriptional adaptor 2B	GO:0000123	wu:fb72h11	554156
ENSDARG00000003776	-1.2075	6.03023	1.20172	0.272979	pip4k2aa	phosphatidylinositol-5-phosphate 4-kinase, type II, alpha a	GO:0003674	pip4k2a	560360
ENSDARG00000003779	-2.21211	7.14971	11.7851	0.00059707	ctnnd2b	catenin (cadherin-associated protein), delta 2b	GO:0001764	ctnnd2	558069
ENSDARG00000003789	-1.67213	6.26794	3.81034	0.0509371	dennd5b	DENN/MADD domain containing 5B	GO:0003674	id:ibd5082	323528
ENSDARG00000003795	-4.66715	8.59612	71.9311	2.22846e-17	NA	NA	NA	NA	NA
ENSDARG00000003803	20.196	3.76227	23.7251	1.11122e-06	NA	NA	NA	NA	NA
ENSDARG00000003808	13.9648	5.80117	19.7493	8.8292e-06	aqp3a	aquaporin 3a	GO:0003674	aqp3	406777
ENSDARG00000003811	5.26332	4.09139	14.8121	0.000118772	plxnb2a	plexin b2a	GO:0000902	fk37b01	561433
ENSDARG00000003818	0.545491	5.14185	0.134268	0.714048	prkag1	protein kinase, AMP-activated, gamma 1 non-catalytic subunit	GO:0003674	wu:fa94d09	406440
ENSDARG00000003820	3.1288	8.86379	40.093	2.42158e-10	nr1d2a	nuclear receptor subfamily 1, group D, member 2a	GO:0000981	NR1D2-A	402815
ENSDARG00000003822	11.1855	4.76265	5.36596	0.0205335	ankrd16	ankyrin repeat domain 16	GO:0003674	si:dkey-108d22.7	550225
ENSDARG00000003827	2.22233	3.24707	0.818324	0.365671	snapc1b	small nuclear RNA activating complex, polypeptide 1b	GO:0003674	zgc:55475	393224
ENSDARG00000003829	3.13924	6.1872	3.65988	0.0557378	galnt2	UDP-N-acetyl-alpha-D-galactosamine:polypeptide N-acetylgalactosaminyltransferase 2	GO:0000009	im:7140357	570248
ENSDARG00000003835	-2.88924	6.91229	7.37504	0.00661353	stom	stomatin	GO:0003674	band7.2	81534
ENSDARG00000003841	10.99	2.09222	4.11489	0.0425074	usb1	U6 snRNA biogenesis 1	GO:0000175	zgc:91896	445066
ENSDARG00000003845	5.14368	4.4838	16.4651	4.9555e-05	chm	choroideremia (Rab escort protein 1)	GO:0001654	REP1	402935
ENSDARG00000003846	2.96983	4.28123	2.70771	0.0998644	mrpl21	mitochondrial ribosomal protein L21	GO:0000313	zgc:153377	768305
ENSDARG00000003854	-5.89728	4.93607	6.80759	0.00907713	acsl1b	acyl-CoA synthetase long-chain family member 1b	GO:0003674	zgc:101071	445175
ENSDARG00000003860	5.24722	7.25671	58.151	2.42747e-14	cbx3a	chromobox homolog 3a (HP1 gamma homolog, Drosophila)	GO:0005575	cbx3	751689
ENSDARG00000003865	2.81784	1.59784	0.0928489	0.760586	pard6b	par-6 partitioning defective 6 homolog beta (C. elegans)	GO:0005575	pard6beta	100124652
ENSDARG00000003866	-0.0539327	4.13183	1.9825e-07	0.999645	tm9sf2	transmembrane 9 superfamily member 2	GO:0005575	wu:fi20b05	334370
ENSDARG00000003867	4.59554	3.26586	0.262212	0.608605	cdk20	cyclin-dependent kinase 20	GO:0000166	zgc:101530	494112
ENSDARG00000003869	-0.662696	3.13108	0.224608	0.635551	decr1	2,4-dienoyl CoA reductase 1, mitochondrial	NA	fe38b07	436717
ENSDARG00000003872	5.00544	1.03246	0.32349	0.569518	ccdc102a	coiled-coil domain containing 102A	GO:0003674	fc66e01	325319
ENSDARG00000003877	-5.8261	1.69028	1.40266e-07	0.999701	pbrm1	polybromo 1	GO:0003674	pbrm1	565366
ENSDARG00000003899	0.853074	1.57904	5.00507e-07	0.999436	zdhhc23b	zinc finger, DHHC-type containing 23b	GO:0003674	zdhhc23	445301
ENSDARG00000003900	10.1575	-0.143875	4.16437e-07	0.999485	si:dkeyp-111e5.4	si:dkeyp-111e5.4	GO:0003674	si:dkeyp-111e5.4	561988
ENSDARG00000003902	17.5955	4.28316	3.75508e-07	0.999511	ctsl.1	cathepsin L.1	GO:0000323	zgc:92089	436641
ENSDARG00000003904	11.4074	-0.83794	3.23814e-07	0.999546	sycp1	synaptonemal complex protein 1	GO:0000003	sycp1	402797
ENSDARG00000003910	-4.08718	5.43164	14.4833	0.000141404	med13b	mediator complex subunit 13b	GO:0000988	med13	564707
ENSDARG00000003920	6.21004	8.13655	118.061	1.68113e-27	setb	SET translocation (myeloid leukemia-associated) B	GO:0005575	wu:fb30g11	321714
ENSDARG00000003927	-7.06291	5.35823	57.1222	4.09552e-14	cldn12	claudin 12	GO:0005575	wu:fc27c11	81593
ENSDARG00000003931	2.76194	5.42276	18.0319	2.17233e-05	cndp2	CNDP dipeptidase 2 (metallopeptidase M20 family)	GO:0003674	CN2	327288
ENSDARG00000003934	-0.961012	2.06069	1.00467e-07	0.999747	nxnl2	nucleoredoxin-like 2	GO:0001894	zgc:101722	494087
ENSDARG00000003938	5.50202	6.80083	48.6754	3.02033e-12	rpa1	replication protein A1	GO:0000228	wu:fi14b08	327491
ENSDARG00000003940	2.07975	5.77888	2.92418	0.0872618	mtfr1l	mitochondrial fission regulator 1-like	GO:0000266	fam54b	334296
ENSDARG00000003941	6.41338	4.4765	6.4352	0.0111881	rrs1	RRS1 ribosome biogenesis regulator homolog (S. cerevisiae)	GO:0000054	fj66c04	337399
ENSDARG00000003952	0.969622	12.0783	2.37397	0.123373	pfn2	profilin 2	GO:0003674	wu:fb01g08	394235
ENSDARG00000003961	5.24333	2.39492	0.320753	0.571155	parp3	poly (ADP-ribose) polymerase family, member 3	GO:0001837	Adprtl3	335495
ENSDARG00000003963	3.39784	5.25996	22.4902	2.11221e-06	traf4a	tnf receptor-associated factor 4a	GO:0000165	traf4l	404045
ENSDARG00000003965	2.12509	-1.11768	1.05292e-07	0.999741	tlx1	T-cell leukemia, homeobox 1	GO:0003674	SI:dZ46P4.1	266964
ENSDARG00000003971	-3.66429	5.00169	14.2209	0.000162554	isl2a	ISL LIM homeobox 2a	GO:0000902	ISL-2	30157
ENSDARG00000003973	6.63303	2.32701	1.01952	0.312633	chordc1a	cysteine and histidine-rich domain (CHORD) containing 1a	GO:0005575	zgc:114108	573996
ENSDARG00000003974	0.966734	2.31769	9.56517e-08	0.999753	spoplb	speckle-type POZ protein-like b	GO:0000151	im:6961637	558170
ENSDARG00000003977	0.18082	0.35691	0.0128942	0.909592	zgc:153896	zgc:153896	GO:0003674	si:ch211-225l4.2	569930
ENSDARG00000003984	0.3569	1.77573	2.59129e-07	0.999594	si:dkey-175g6.5	si:dkey-175g6.5	GO:0003674	ltn1	100000122
ENSDARG00000003989	-0.577436	4.86416	0.207747	0.648539	crhr1	corticotropin releasing hormone receptor 1	GO:0003674	crhr1	567940
ENSDARG00000003991	1.44442	0.860365	1.10501e-07	0.999735	fhl2b	four and a half LIM domains 2b	GO:0003674	zgc:103466	450007
ENSDARG00000003994	15.0771	1.55025	15.393	8.7313e-05	syt9a	synaptotagmin IXa	GO:0000149	sb:cb844	798433
ENSDARG00000003998	2.62381	4.00151	0.0786011	0.779202	phyhipla	phytanoyl-CoA 2-hydroxylase interacting protein-like a	GO:0003674	zgc:158361	790943
ENSDARG00000004015	12.1707	-0.405421	1.52654e-07	0.999688	adcyap1a	adenylate cyclase activating polypeptide 1a	GO:0001654	GRF-PACAP	259257
ENSDARG00000004017	-5.5024	5.62113	67.6472	1.95528e-16	spag1a	sperm associated antigen 1a	GO:0000226	cb1089	564953
ENSDARG00000004018	11.208	1.41681	7.3098	0.00685796	si:ch211-236h17.3	si:ch211-236h17.3	GO:0003674	wu:fb44a12	565671
ENSDARG00000004023	10.1917	8.92338	303.513	5.65624e-68	isl1	ISL LIM homeobox 1	GO:0000902	Isl-1	30147
ENSDARG00000004034	13.841	4.19031	8.14069	0.00432827	arhgdig	Rho GDP dissociation inhibitor (GDI) gamma	GO:0003674	ARHGDIB	394132
ENSDARG00000004037	-1.33064	3.94449	0.220059	0.638995	cog2	component of oligomeric golgi complex 2	GO:0003674	zC8A9.2	406663
ENSDARG00000004046	11.5265	4.4155	13.7605	0.000207658	phf6	PHD finger protein 6	GO:0003674	wu:fa22g03	327070
ENSDARG00000004049	15.9909	5.44023	94.9677	1.93517e-22	marcksa	myristoylated alanine-rich protein kinase C substrate a	GO:0001654	fc34g03	554102
ENSDARG00000004051	-13.715	0.0151411	2.36908e-07	0.999612	NA	NA	NA	NA	NA
ENSDARG00000004055	-1.40688	5.13697	1.25351	0.262883	uhrf1bp1l	UHRF1 binding protein 1-like	NA	si:dkeyp-90a8.1	562208
ENSDARG00000004059	3.69329	0.633611	0.127454	0.721087	galk2	galactokinase 2	GO:0000166	wu:fb43h07	792268
ENSDARG00000004060	-2.73926	6.65688	2.78485e-07	0.999579	bhlhe40	basic helix-loop-helix family, member e40	GO:0003674	2001-12-01	324413
ENSDARG00000004074	0.668628	4.82917	0.558647	0.454806	bach2b	BTB and CNC homology 1, basic leucine zipper transcription factor 2b	GO:0000151	bach2	555350
ENSDARG00000004078	-3.21265	5.65758	9.50479	0.00204936	acsl4a	acyl-CoA synthetase long-chain family member 4a	GO:0000165	acsl4	393622
ENSDARG00000004082	-2.97291	-1.63087	2.01954e-07	0.999641	cx39.9	connexin 39.9	GO:0003008	cx46l	404726
ENSDARG00000004094	3.22212	6.37673	23.9175	1.00553e-06	acsbg2	acyl-CoA synthetase bubblegum family member 2	GO:0003674	fk81d02	335159
ENSDARG00000004105	13.3283	0.914497	1.33182e-07	0.999709	tie1	endothelium-specific receptor tyrosine kinase 1	GO:0000166	tie-1	30746
ENSDARG00000004111	4.56821	1.70721	4.64953	0.0310621	esr1	estrogen receptor 1	GO:0000981	ER[a]	259252
ENSDARG00000004114	-1.62518	3.34377	0.211781	0.645375	tti1	TELO2 interacting protein 1	NA	gb:ct658233	570077
ENSDARG00000004115	5.9484	3.75286	2.85793	0.0909246	mgat4b	mannosyl (alpha-1,3-)-glycoprotein beta-1,4-N-acetylglucosaminyltransferase, isozyme B	GO:0000139	wu:fc25g12	431727
ENSDARG00000004130	0.178953	2.63228	0.00917672	0.923683	mvk	mevalonate kinase	GO:0000166	zgc:103473	492477
ENSDARG00000004131	9.64584	2.16778	12.5772	0.000390479	rttn	rotatin	GO:0005575	si:ch211-14k8.1	100151439
ENSDARG00000004132	-0.699555	4.97645	0.461952	0.496713	usp19	ubiquitin specific peptidase 19	GO:0003674	si:dkey-32e6.9	324335
ENSDARG00000004141	4.54978	1.97708	5.17101e-07	0.999426	zgc:92630	zgc:92630	GO:0005575	zgc:92630	436969
ENSDARG00000004150	-3.41648	3.66653	2.53023	0.111684	grm2a	glutamate receptor, metabotropic 2a	GO:0003674	fj52c07	336153
ENSDARG00000004151	10.2962	2.21173	3.51941	0.0606542	rab23	RAB23, member RAS oncogene family	GO:0000045	zgc:110261	553778
ENSDARG00000004154	-0.993832	0.445707	2.59704e-07	0.999593	orai1b	ORAI calcium release-activated calcium modulator 1b	GO:0002115	im:7146264	402892
ENSDARG00000004158	7.92683	3.66769	7.32821	0.00678804	tmem63c	transmembrane protein 63C	GO:0005575	si:dkey-120l3.1	100000800
ENSDARG00000004160	0.0052958	2.69842	1.76703e-07	0.999665	reep3b	receptor accessory protein 3b	GO:0000278	im:6909180	393130
ENSDARG00000004161	1.89296	5.88266	4.58935	0.0321712	ik	IK cytokine	GO:0003008	wu:fb54c03	322241
ENSDARG00000004167	6.71298	2.2821	1.99555e-07	0.999644	zgc:110366	zgc:110366	GO:0003674	zgc:110366	550476
ENSDARG00000004169	15.3104	6.96201	251.985	9.58767e-57	stmn1a	stathmin 1a	GO:0000226	cb959	678630
ENSDARG00000004171	0.263942	5.30847	0.0565662	0.812008	rabac1	Rab acceptor 1 (prenylated)	GO:0005575	wu:fe26d12	407650
ENSDARG00000004173	0.160034	6.99075	0.0821265	0.774436	copa	coatomer protein complex, subunit alpha	GO:0000139	cb281	260439
ENSDARG00000004174	1.6488	7.18175	9.88771	0.00166386	cnot1	CCR4-NOT transcription complex, subunit 1	GO:0000122	cdc39-like	448949
ENSDARG00000004176	17.6165	0.658246	13.197	0.000280399	ulk4	unc-51 like kinase 4	GO:0000166	si:ch211-101b18.1	561925
ENSDARG00000004177	-13.6761	4.22284	42.0447	8.92128e-11	NA	NA	NA	NA	NA
ENSDARG00000004184	-1.18701	1.70294	3.39436e-07	0.999535	nf1b	neurofibromin 1b	GO:0000165	si:dkey-15g19.1	564518
ENSDARG00000004187	-0.615631	5.10693	0.086567	0.768588	zgc:122979	zgc:122979	GO:0003674	zgc:152710	641576
ENSDARG00000004189	4.19667	6.65226	33.1616	8.48104e-09	cbx1a	chromobox homolog 1a (HP1 beta homolog Drosophila)	GO:0005575	cbx1	326746
ENSDARG00000004196	16.4274	2.95466	27.1403	1.8921e-07	tnfsf10l	tumor necrosis factor (ligand) superfamily, member 10 like	GO:0002376	dl1a	114466
ENSDARG00000004211	3.17142	5.68746	11.37	0.000746386	ccdc106a	coiled-coil domain containing 106a	GO:0003674	zgc:113313	503526
ENSDARG00000004218	-1.23267	6.87765	3.7855	0.0516984	rnd1b	Rho family GTPase 1b	GO:0000166	rnd1a	553414
ENSDARG00000004219	1.51978	1.50097	0.0340748	0.853548	NA	NA	NA	NA	NA
ENSDARG00000004227	8.58057	2.03413	2.71125	0.0996432	pde3a	phosphodiesterase 3A, cGMP-inhibited	GO:0003674	si:dkey-48h7.2	567051
ENSDARG00000004232	30.1786	4.83589	205.478	1.33162e-46	dlb	deltaB	GO:0003674	etID309872.5	30141
ENSDARG00000004243	3.58592	1.49969	0.300594	0.58351	asic4b	acid-sensing (proton-gated) ion channel family member 4b	GO:0003674	ASIC4	407667
ENSDARG00000004246	-2.82506	5.06246	2.41216e-07	0.999608	slit2	slit homolog 2 (Drosophila)	GO:0000902	slit2	80353
ENSDARG00000004251	6.29865	4.05092	40.9831	1.53552e-10	dhfr	dihydrofolate reductase	GO:0000166	cb595	81882
ENSDARG00000004256	10.724	1.58443	2.61747	0.105693	wnt11	wingless-type MMTV integration site family, member 11	GO:0000132	Slb/Wnt11	791595
ENSDARG00000004260	-3.06774	2.00692	3.31656e-07	0.999541	cul5b	cullin 5b	GO:0000151	si:ch73-111i17.3	100006147
ENSDARG00000004261	1.41853	7.08627	4.24496	0.0393669	tmed9	transmembrane p24 trafficking protein 9	GO:0003674	sb:cb294	613145
ENSDARG00000004262	8.25786	0.446929	3.37896e-07	0.999536	cyp46a1.2	cytochrome P450, family 46, subfamily A, polypeptide 1, tandem duplicate 2	GO:0003674	zgc:63602	393433
ENSDARG00000004270	-4.94036	4.8894	25.2422	5.05638e-07	atl3	atlastin 3	GO:0000166	im:6911985	449995
ENSDARG00000004274	0.870947	1.07859	0.261129	0.609346	zgc:112496	zgc:112496	GO:0003674	zgc:112496	541336
ENSDARG00000004280	1.33008	5.35556	1.77357	0.182941	seh1l	SEH1-like (S. cerevisiae)	GO:0000070	fa02g03	334749
ENSDARG00000004282	-2.58306	0.532213	1.07711e-07	0.999738	zgc:77375	zgc:77375	GO:0005575	zgc:77375	402927
ENSDARG00000004291	1.31171	4.93103	0.989223	0.319932	hecw1b	HECT, C2 and WW domain containing E3 ubiquitin protein ligase 1b	GO:0003674	hecw1	563730
ENSDARG00000004297	-2.17643	5.71725	5.45892	0.0194686	irf2bpl	interferon regulatory factor 2 binding protein-like	GO:0005575	wu:fc39d10	324723
ENSDARG00000004301	18.7499	1.8518	10.8228	0.00100259	rhogb	ras homolog family member Gb	GO:0000166	ARHG	336933
ENSDARG00000004302	2.91385	1.94629	2.61692e-07	0.999592	slc45a1	solute carrier family 45, member 1	GO:0003674	zgc:158635	791217
ENSDARG00000004305	5.77601	4.92505	22.967	1.64803e-06	vangl1	VANGL planar cell polarity protein 1	GO:0005575	stb2	403076
ENSDARG00000004306	0.979975	4.40184	0.608538	0.435339	klhl18	kelch-like family member 18	GO:0000151	wu:fi18c08	327574
ENSDARG00000004307	4.48935	4.43837	23.1313	1.51306e-06	lypd6	LY6/PLAUR domain containing 6	GO:0003002	zgc:101899	447932
ENSDARG00000004308	4.79571	2.53626	2.91306	0.0878651	fam8a1b	family with sequence similarity 8, member A1b	GO:0003674	fam8a1	548347
ENSDARG00000004311	15.1772	1.79457	1.91307e-07	0.999651	ldlrap1a	low density lipoprotein receptor adaptor protein 1a	GO:0005575	ldlrap1	368278
ENSDARG00000004318	2.39885	3.59608	3.86964	0.049167	cbwd	COBW domain containing	GO:0003674	fb76b04	406536
ENSDARG00000004322	-10.3631	2.56344	7.95947e-06	0.997749	ush1ga	Usher syndrome 1Ga (autosomal recessive)	GO:0003008	si:ch1073-349g5.1	100330314
ENSDARG00000004325	11.4583	4.71089	5.63345	0.0176209	casp9	caspase 9, apoptosis-related cysteine peptidase	GO:0000902	im:7136887	492763
ENSDARG00000004328	17.1858	0.925263	1.49795e-07	0.999691	si:ch1073-284b18.2	si:ch1073-284b18.2	GO:0003674	si:ch1073-284b18.2	799825
ENSDARG00000004336	8.91629	4.38261	3.27766	0.0702289	exoc4	exocyst complex component 4	GO:0000145	si:ch211-92l17.2	559866
ENSDARG00000004343	3.56665	4.37113	10.3697	0.00128097	nelfe	negative elongation factor complex member E	GO:0000166	rdbp	436648
ENSDARG00000004358	6.8029	9.39484	68.0578	1.58773e-16	gnb3a	guanine nucleotide binding protein (G protein), beta polypeptide 3a	GO:0007154	gnb3l	436710
ENSDARG00000004363	-9.12673	0.223277	3.03751e-07	0.99956	lhfp	lipoma HMGIC fusion partner	GO:0003674	zgc:101683	494110
ENSDARG00000004372	-5.96964	2.3008	3.67826	0.0551263	fmnl3	formin-like 3	GO:0000902	fb74h11	407694
ENSDARG00000004377	-8.57812	5.81223	11.8368	0.000580721	ppp1r13ba	protein phosphatase 1, regulatory subunit 13Ba	GO:0002039	sb:cb375	563577
ENSDARG00000004378	30.9449	1.90234	61.694	4.01198e-15	yrk	Yes-related kinase	GO:0000166	fj84d04	337571
ENSDARG00000004386	1.03862	5.9513	1.12823	0.288152	si:dkey-153k10.9	si:dkey-153k10.9	GO:0005575	fc57c04	566596
ENSDARG00000004392	7.68756	-0.330915	1.27236e-07	0.999715	hdr	hematopoietic death receptor	GO:0000165	ZH-DR	373093
ENSDARG00000004402	-0.0978327	5.77898	0.0231509	0.879065	elovl6	ELOVL fatty acid elongase 6	GO:0000038	cb618	317738
ENSDARG00000004405	12.6792	-0.295142	2.60547e-07	0.999593	snx10a	sorting nexin 10a	GO:0000902	Snx10	403027
ENSDARG00000004406	10.8475	1.81307	5.75047	0.0164842	spra	sepiapterin reductase a	GO:0003674	fj86h06	554136
ENSDARG00000004415	-3.30193	-0.287557	1.02754e-07	0.999744	tcf7l2	transcription factor 7-like 2 (T-cell specific, HMG-box)	GO:0000975	tcf4	30510
ENSDARG00000004427	1.62653	1.35208	1.60618e-07	0.99968	dpy30	dpy-30 histone methyltransferase complex regulatory subunit	GO:0002376	zgc:92638	436711
ENSDARG00000004433	13.9859	1.40244	2.67932e-07	0.999587	btk	Bruton agammaglobulinemia tyrosine kinase	GO:0000166	btk	568653
ENSDARG00000004436	6.0525	3.26341	7.28524	0.00695233	fam92a1	family with sequence similarity 92, member A1	GO:0003674	zgc:100998	445210
ENSDARG00000004447	3.34129	6.68496	2.69386	0.100736	aplnr2	apelin receptor 2	GO:0001595	fc93e02	793710
ENSDARG00000004451	8.05525	3.62912	1.78693	0.1813	tnfrsfa	tumor necrosis factor receptor superfamily, member a	GO:0000165	OTR	114461
ENSDARG00000004452	1.65686	8.27128	2.9219	0.0873851	tardbpl	TAR DNA binding protein, like	GO:0000166	tardbp	386630
ENSDARG00000004455	4.13018	1.49909	1.36418e-07	0.999705	p2rx5	purinergic receptor P2X, ligand-gated ion channel, 5	GO:0000166	p2x5	373879
ENSDARG00000004459	-12.9107	3.56709	13.1317	0.000290337	unc119.2	unc-119 lipid binding chaperone B homolog 2	GO:0000902	fk57d06	557454
ENSDARG00000004460	5.39985	5.20784	41.8499	9.85553e-11	desi2	desumoylating isopeptidase 2	GO:0002009	DeSI-2	445138
ENSDARG00000004470	1.90093	6.61174	6.93018	0.00847533	prkcsh	protein kinase C substrate 80K-H	GO:0001655	zgc:55653	394028
ENSDARG00000004472	7.69012	4.42067	38.992	4.25546e-10	atat1	alpha tubulin acetyltransferase 1	GO:0000226	TAT	406389
ENSDARG00000004473	-1.78875	-0.280764	1.1277e-07	0.999732	tbx21	T-box 21	GO:0001071	tbx21l	797797
ENSDARG00000004492	3.68939	4.88306	4.48511	0.0341913	pcyt1ab	phosphate cytidylyltransferase 1, choline, alpha b	GO:0003674	zgc:110012	553770
ENSDARG00000004497	10.4197	2.0945	3.52727	0.0603673	tspan33a	tetraspanin 33a	GO:0003674	tspan33	436890
ENSDARG00000004502	7.28683	2.7082	1.08982	0.296511	rcor3	REST corepressor 3	GO:0000122	si:ch211-284e20.6	563808
ENSDARG00000004517	19.0648	5.25953	27.301	1.74118e-07	ppat	phosphoribosyl pyrophosphate amidotransferase	GO:0003674	im:6894693	572027
ENSDARG00000004525	2.425	3.4965	1.41284	0.234586	zgc:63882	zgc:63882	GO:0003674	zgc:63882	393373
ENSDARG00000004527	4.40044	3.92933	14.7042	0.000125768	pin4	protein (peptidylprolyl cis/trans isomerase) NIMA-interacting, 4 (parvulin)	GO:0003674	zgc:110008	553574
ENSDARG00000004529	-0.439863	-0.200625	1.70353e-07	0.999671	zgc:173742	zgc:173742	GO:0000228	fl27b11	334557
ENSDARG00000004537	0.679444	5.97983	1.05185	0.305081	kmt2a	lysine (K)-specific methyltransferase 2A	GO:0002262	im:7148357	557048
ENSDARG00000004539	13.9099	3.47588	3.08745e-07	0.999557	ptgs2a	prostaglandin-endoperoxide synthase 2a	GO:0001516	fj02a10	246227
ENSDARG00000004561	-11.7244	0.783442	3.50588e-07	0.999528	prkcg	protein kinase C, gamma	GO:0000166	si:dkey-209f7.1	100003514
ENSDARG00000004574	3.19256	3.95907	6.96517	0.00831114	gtf3c2	general transcription factor IIIC, polypeptide 2, beta	NA	si:ch211-245h14.3	563394
ENSDARG00000004576	17.4874	4.00158	24.9626	5.84523e-07	plk4	polo-like kinase 4 (Drosophila)	GO:0000166	stk18	368390
ENSDARG00000004577	3.39257	3.80752	4.90917	0.0267145	zgc:194665	zgc:194665	GO:0003674	zgc:194696	569012
ENSDARG00000004580	4.74374	4.89107	24.5114	7.38727e-07	nmnat2	nicotinamide nucleotide adenylyltransferase 2	GO:0000166	wu:fj59g01	336257
ENSDARG00000004581	12.4483	5.87563	21.2035	4.13005e-06	sel1l	sel-1 suppressor of lin-12-like (C. elegans)	NA	fj60e07	568615
ENSDARG00000004587	6.17265	4.72413	14.3148	0.000154643	kat5a	K(lysine) acetyltransferase 5a	GO:0003674	zgc:92510	436638
ENSDARG00000004588	6.44625	7.62605	137.736	8.3233e-32	sox4a	SRY (sex determining region Y)-box 4a	GO:0001654	sox4	336346
ENSDARG00000004592	6.6221	4.81646	1.0323	0.30962	gpr22a	G protein-coupled receptor 22a	GO:0001889	gpr22	504167
ENSDARG00000004594	9.97741	4.23378	11.5999	0.000659569	znf800a	zinc finger protein 800a	GO:0003674	im:7138362	568719
ENSDARG00000004597	-4.83868	3.2152	6.27039	0.0122772	lrrc4ba	leucine rich repeat containing 4Ba	GO:0001932	sc:d0383	556747
ENSDARG00000004616	10.6377	3.91632	3.29395	0.0695356	mtmr2	myotubularin related protein 2	GO:0003674	zgc:153915	30644
ENSDARG00000004618	10.0115	1.29672	2.43818	0.118414	stx2a	syntaxin 2a	GO:0000003	wu:fk28f06	445167
ENSDARG00000004621	2.08545	7.79851	7.9472e-08	0.999775	gpm6ab	glycoprotein M6Ab	GO:0005575	DMbeta2	407734
ENSDARG00000004632	-1.42831	1.03265	1.69857e-07	0.999671	egln1b	egl-9 family hypoxia-inducible factor 1b	GO:0003674	egln1	436868
ENSDARG00000004634	0.775452	1.83188	2.67732e-07	0.999587	osbp	oxysterol binding protein	GO:0006810	si:ch211-149g8.3	564372
ENSDARG00000004635	6.77554	7.3152	5.90267	0.015118	epha7	eph receptor A7	GO:0000166	fc51g03	562195
ENSDARG00000004636	-1.65789	4.58499	5.75984	0.0163966	ccdc9	coiled-coil domain containing 9	GO:0003674	im:6893135	550140
ENSDARG00000004643	-17.5469	6.87012	90.1912	2.16216e-21	cdhr1a	cadherin-related family member 1a	GO:0003674	cdhr1	449008
ENSDARG00000004647	14.9757	1.84053	5.97775	0.0144875	spice1	spindle and centriole associated protein 1	GO:0000226	ccdc52	494093
ENSDARG00000004648	2.76549	3.30043	0.0848349	0.770849	kctd16a	potassium channel tetramerization domain containing 16a	GO:0006461	lrl1	567207
ENSDARG00000004658	7.76381	2.74518	3.08673e-07	0.999557	zgc:101810	zgc:101810	GO:0000166	zgc:101810	493612
ENSDARG00000004672	4.01014	4.44485	2.43388	0.118739	ptk2ab	protein tyrosine kinase 2ab	GO:0000166	fak	142986
ENSDARG00000004680	-0.0989714	4.32924	0.00375043	0.951167	dnajb6a	DnaJ (Hsp40) homolog, subfamily B, member 6a	GO:0005575	wu:fj44d09	436626
ENSDARG00000004687	6.10807	2.86969	0.600947	0.438217	acaa1	acetyl-CoA acyltransferase 1	GO:0003674	zgc:92385	431754
ENSDARG00000004692	3.44484	5.88173	24.8747	6.11786e-07	nabp1a	nucleic acid binding protein 1a	GO:0000075	nabp1	494100
ENSDARG00000004695	28.3424	1.82341	30.1554	3.98777e-08	six4a	SIX homeobox 4a	GO:0003674	fk50f02	65233
ENSDARG00000004696	9.32919	2.8497	4.10266	0.0428158	eefsec	eukaryotic elongation factor, selenocysteine-tRNA-specific	GO:0000166	zgc:123265	641497
ENSDARG00000004697	-3.29277	5.58304	3.95602	0.046704	rxrgb	retinoid X receptor, gamma b	GO:0001071	zgc:92183	436617
ENSDARG00000004702	6.46104	5.27607	43.4252	4.40473e-11	NA	NA	NA	NA	NA
ENSDARG00000004706	5.61319	5.80349	40.9606	1.55331e-10	syf2	SYF2 pre-mRNA-splicing factor	GO:0000375	hm:zeh0031	445043
ENSDARG00000004712	6.62147	4.21891	9.27894	0.00231804	tbr1b	T-box, brain, 1b	GO:0001071	tbr1	58042
ENSDARG00000004713	12.7955	4.43426	33.7332	6.32123e-09	mad2l1	MAD2 mitotic arrest deficient-like 1 (yeast)	GO:0000070	cb408	550434
ENSDARG00000004714	0.972831	7.32765	4.9184	0.0265721	tcf12	transcription factor 12	GO:0000975	wu:fb74g05	407985
ENSDARG00000004721	-9.69821	5.58739	0.00023356	0.987807	mpp5b	membrane protein, palmitoylated 5b (MAGUK p55 subfamily member 5)	GO:0007043	ponli	100422734
ENSDARG00000004724	-8.53579	1.46581	6.0917e-07	0.999377	tcea3	transcription elongation factor A (SII), 3	GO:0003674	zgc:77732	402983
ENSDARG00000004726	0.398256	5.27517	0.152312	0.696335	trappc11	trafficking protein particle complex 11	GO:0001654	fb78g05	323003
ENSDARG00000004727	9.53531	2.62458	3.13354	0.0766973	cmss1	cms1 ribosomal small subunit homolog (yeast)	GO:0005575	zgc:101814	450027
ENSDARG00000004735	0.640779	8.39964	1.05754	0.303778	hnrnpub	heterogeneous nuclear ribonucleoprotein Ub	GO:0005575	hnrnpu	334490
ENSDARG00000004745	1.38105	4.33218	1.00017	0.31727	lmbr1l	limb development membrane protein 1-like	GO:0005575	Limr	321314
ENSDARG00000004748	8.64852	2.16243	2.05891e-07	0.999638	zgc:100868	zgc:100868	GO:0003674	im:7038378	554458
ENSDARG00000004753	4.77539	0.183378	2.75816e-07	0.999581	mylkb	myosin light chain kinase b	GO:0000166	im:7142009	492576
ENSDARG00000004754	-0.36312	5.26077	0.194348	0.659322	hspa4a	heat shock protein 4a	GO:0000166	hspa4l	335865
ENSDARG00000004757	5.88313	9.92128	196.991	9.47099e-45	ybx1	Y box binding protein 1	GO:0000375	hm:zeh0308	795398
ENSDARG00000004771	-2.93736	5.53929	10.4294	0.00124024	ankrd10b	ankyrin repeat domain 10b	GO:0003674	im:7138656	559527
ENSDARG00000004774	0.770573	4.95647	0.343878	0.557599	wdr36	WD repeat domain 36	GO:0005575	wu:fb33e10	321745
ENSDARG00000004782	1.6269	3.97951	3.18266e-07	0.99955	fgfr3	fibroblast growth factor receptor 3	GO:0000166	fc27h01	58129
ENSDARG00000004785	6.91524	5.58698	54.3931	1.64138e-13	cops2	COP9 signalosome subunit 2	GO:0000338	wu:fc05f05	415145
ENSDARG00000004789	-0.82831	0.323936	4.73664e-07	0.999451	NA	NA	NA	NA	NA
ENSDARG00000004794	11.2114	-0.766867	4.32182e-07	0.999475	ccdc146	coiled-coil domain containing 146	GO:0003674	si:ch211-276e22.2	767671
ENSDARG00000004796	1.5996	5.15266	2.51491	0.112774	mgrn1b	mahogunin, ring finger 1b	GO:0003674	mgrn1b	553327
ENSDARG00000004806	8.83315	3.794	1.96254	0.161242	grwd1	glutamate-rich WD repeat containing 1	GO:0003674	cb447	445115
ENSDARG00000004830	4.03482	7.6273	27.1916	1.84259e-07	flot2a	flotillin 2a	GO:0003674	fb48a04	245698
ENSDARG00000004836	-0.351152	8.74814	0.492979	0.482601	dnajc5ab	DnaJ (Hsp40) homolog, subfamily C, member 5ab	GO:0005575	im:6891859	797907
ENSDARG00000004840	1.53781	5.57798	3.68116	0.0550305	rassf1	Ras association (RalGDS/AF-6) domain family 1	GO:0000226	wu:fc17f02	447811
ENSDARG00000004843	7.56751	4.66096	13.4175	0.000249284	foxp1a	forkhead box P1a	GO:0000981	im:7146611	564127
ENSDARG00000004851	15.1006	3.35621	16.151	5.84873e-05	hinfp	histone H4 transcription factor	GO:0003674	mizf	406733
ENSDARG00000004861	-0.00544954	6.6385	6.30588e-05	0.993664	esrrga	estrogen-related receptor gamma a	GO:0001071	errg	405890
ENSDARG00000004866	-2.78085	5.31246	13.9739	0.000185369	fam63a	family with sequence similarity 63, member A	NA	si:ch211-210h11.5	563470
ENSDARG00000004869	-4.40539	0.736494	4.05624e-07	0.999492	penka	proenkephalin a	GO:0001664	penkl	368228
ENSDARG00000004870	1.41874	6.02044	1.95221	0.162349	psen1	presenilin 1	GO:0000139	pre1	30221
ENSDARG00000004874	-8.78882	2.0506	1.89981e-05	0.996522	spata6l	spermatogenesis associated 6-like	GO:0003674	zgc:64105	393384
ENSDARG00000004875	-0.459252	0.5253	2.66157e-07	0.999588	tmc6b	transmembrane channel-like 6b	GO:0003674	zgc:92610	436978
ENSDARG00000004877	6.59522	1.40685	3.95961e-07	0.999498	rock2b	rho-associated, coiled-coil containing protein kinase 2b	GO:0000166	cb64	321070
ENSDARG00000004880	11.4362	2.7509	2.68869	0.101063	acsm3	acyl-CoA synthetase medium-chain family member 3	GO:0003674	CH73-60L17.3	100002035
ENSDARG00000004889	11.9652	2.90026	6.96721	0.00830169	aga	aspartylglucosaminidase	GO:0003674	zgc:77327	566517
ENSDARG00000004891	3.76805	5.4131	20.8329	5.01153e-06	pex19	peroxisomal biogenesis factor 19	GO:0005575	wu:fb40d12	324778
ENSDARG00000004898	15.6733	0.970302	2.04439e-07	0.999639	zp2l2	zona pellucida glycoprotein 2, like 2	GO:0005575	zgc:162961	559251
ENSDARG00000004904	-2.91065	-1.18764	1.84526e-07	0.999657	gys2	glycogen synthase 2	GO:0000271	cb765	373082
ENSDARG00000004906	0.557852	6.97062	0.676988	0.410626	stip1	stress-induced phosphoprotein 1	GO:0008150	im:6911394	493606
ENSDARG00000004925	10.3302	2.65045	5.17927	0.0228579	immp2l	inner mitochondrial membrane peptidase subunit 2	GO:0003674	zgc:100888	445299
ENSDARG00000004930	9.15947	4.15307	2.72876	0.0985557	lmo7a	LIM domain 7a	GO:0003674	id:ibd5155	553341
ENSDARG00000004931	-3.42587	1.0956	3.23213e-07	0.999546	slc8a3	solute carrier family 8 (sodium/calcium exchanger), member 3	GO:0003674	slc8a3	560561
ENSDARG00000004932	2.59649	1.68599	0.0668072	0.796043	anos1b	anosmin 1b	GO:0003674	anosmin-1b	30652
ENSDARG00000004937	5.16815	5.36905	10.7761	0.00102819	skp2	S-phase kinase-associated protein 2, E3 ubiquitin protein ligase	NA	id:ibd5121	563708
ENSDARG00000004939	0.577591	5.21508	0.393997	0.530206	mtdhb	metadherin b	GO:0001525	mtdhb	553275
ENSDARG00000004948	0.356442	1.33437	1.53948e-07	0.999687	bccip	BRCA2 and CDKN1A interacting protein	GO:0005575	mp:zf637-1-000774	541348
ENSDARG00000004954	16.9519	2.96613	12.0262	0.00052458	grna	granulin a	GO:0000902	grn	791524
ENSDARG00000004956	4.00465	5.47252	26.2193	3.04756e-07	zmat2	zinc finger, matrin-type 2	GO:0000375	fc30d10	324476
ENSDARG00000004964	11.4017	2.20906	2.857	0.0909771	cyp4t8	cytochrome P450, family 4, subfamily T, polypeptide 8	GO:0003674	cb1041	387527
ENSDARG00000004979	3.37981	1.58769	0.118951	0.730175	elovl5	ELOVL fatty acid elongase 5	GO:0000038	zgc:63549	393425
ENSDARG00000004988	2.44531	7.70506	9.03698	0.00264572	ppp3ca	protein phosphatase 3, catalytic subunit, alpha isozyme	GO:0003674	fj46e08	794574
ENSDARG00000005002	5.24498	2.4587	4.36749	0.036631	brf1b	BRF1, RNA polymerase III transcription initiation factor b	GO:0000126	fi40c10	334316
ENSDARG00000005004	-4.7156	1.96851	2.76484e-07	0.99958	slc5a12	solute carrier family 5 (sodium/monocarboxylate cotransporter), member 12	GO:0003674	smctn	393339
ENSDARG00000005010	11.3267	-0.00181215	1.79954e-07	0.999662	si:dkeyp-2e4.8	si:dkeyp-2e4.8	GO:0003674	si:dkeyp-2e4.8	101886989
ENSDARG00000005015	4.94114	5.36006	18.0869	2.11051e-05	tspy	testis specific protein, Y-linked	GO:0005575	wu:fb02c08	337214
ENSDARG00000005023	1.68931	4.25121	0.430031	0.511974	fkbp9	FK506 binding protein 9	GO:0003674	zgc:100902	445126
ENSDARG00000005026	2.36409	5.2653	3.51229	0.0609151	tshz1	teashirt zinc finger homeobox 1	GO:0000981	sdccag33	369196
ENSDARG00000005034	13.0554	2.90164	5.81647	0.0158768	ispd	isoprenoid synthase domain containing	GO:0003674	sb:eu371	798716
ENSDARG00000005049	19.8355	0.691994	9.90459	0.00164867	rab20	RAB20, member RAS oncogene family	GO:0000045	fb01f02	337199
ENSDARG00000005050	23.6679	1.11345	48.8494	2.76393e-12	wnt2ba	wingless-type MMTV integration site family, member 2Ba	GO:0001664	wnt2b	359837
ENSDARG00000005057	11.2655	2.70727	6.9515	0.00837491	dimt1l	DIM1 dimethyladenosine transferase 1-like (S. cerevisiae)	GO:0000154	wu:fc96g04	445162
ENSDARG00000005058	6.84944	5.05918	7.95777	0.00478814	ncapd2	non-SMC condensin I complex, subunit D2	GO:0000070	im:6902697	552978
ENSDARG00000005078	5.14701	5.38631	4.4814	0.0342656	eif4e3	eukaryotic translation initiation factor 4E family member 3	GO:0003674	wu:fc31f11	447850
ENSDARG00000005085	9.75536	4.44577	14.7815	0.000120714	ggctb	gamma-glutamylcyclotransferase b	GO:0003674	fj35c05	406278
ENSDARG00000005092	0.885741	2.08214	0.0229862	0.879493	cep89	centrosomal protein 89	GO:0000902	ccdc123	393852
ENSDARG00000005095	6.65411	4.22885	1.11584	0.290817	glcea	glucuronic acid epimerase a	GO:0003002	glcel	405776
ENSDARG00000005098	15.2796	4.26168	24.7303	6.59392e-07	zgc:86764	zgc:86764	GO:0000226	wu:fc21a03	797431
ENSDARG00000005104	-1.62389	5.67523	1.72686	0.188813	limk2	LIM domain kinase 2	GO:0000166	wu:fa97c09	436924
ENSDARG00000005108	-10.1045	0.982006	2.27786e-07	0.999619	oclna	occludin a	GO:0005575	ocln	405757
ENSDARG00000005112	11.078	2.08842	1.77206e-07	0.999664	cdh17	cadherin 17, LI cadherin (liver-intestine)	GO:0001655	cb903	378452
ENSDARG00000005115	10.8392	3.88195	3.1034	0.078129	calub	calumenin b	GO:0003674	Calu	394057
ENSDARG00000005122	1.97815	5.79177	6.70759	0.00960032	atp2a2b	ATPase, Ca++ transporting, cardiac muscle, slow twitch 2b	GO:0000166	SERCA2	568265
ENSDARG00000005126	8.72828	2.92937	2.64229	0.104054	large	like-glycosyltransferase	GO:0000009	large	446213
ENSDARG00000005128	6.61601	4.59508	34.2608	4.81985e-09	rnaseh2b	ribonuclease H2, subunit B	GO:0003674	zgc:56602	393241
ENSDARG00000005134	0.545263	3.1688	2.77255e-07	0.99958	psmd11b	proteasome 26S subunit, non-ATPase 11b	GO:0000502	psmd11	322265
ENSDARG00000005141	-1.38011	1.95781	1.07733e-07	0.999738	camkvb	CaM kinase-like vesicle-associated b	GO:0000166	camkv	393422
ENSDARG00000005150	-5.12002	0.503247	2.61361e-07	0.999592	tbx20	T-box 20	GO:0001071	ZF-TBX20	57936
ENSDARG00000005154	8.51214	2.1621	1.52516	0.216841	aspa	aspartoacylase	GO:0003674	ACY-2	557232
ENSDARG00000005159	2.54113	4.94362	8.06702	0.00450783	cyth3b	cytohesin 3b	GO:0003674	si:ch211-63e8.1	100537448
ENSDARG00000005162	1.00522	7.78753	2.10118	0.147185	tpm3	tropomyosin 3	NA	cb674	373076
ENSDARG00000005163	-6.71717	5.35909	22.4136	2.19816e-06	efr3a	EFR3 homolog A (S. cerevisiae)	GO:0005575	zgc:73123	393800
ENSDARG00000005172	12.3832	4.00375	17.4233	2.99135e-05	dynll2b	dynein, light chain, LC8-type 2b	NA	dnl2l	572690
ENSDARG00000005176	-1.31452	0.129956	2.15026e-07	0.99963	zgc:101040	zgc:101040	GO:0003674	zgc:101040	445194
ENSDARG00000005179	-0.541208	3.97978	0.0738552	0.785804	c17h14orf159	c17h14orf159 homolog (H. sapiens)	NA	c14orf159	560387
ENSDARG00000005186	1.10392	5.50412	0.53747	0.463483	sp4	sp4 transcription factor	GO:0000981	zgc:64226	387291
ENSDARG00000005191	9.15589	7.25463	240.514	3.03764e-54	ahcy	adenosylhomocysteinase	GO:0000096	D150	387530
ENSDARG00000005210	0.447113	2.09298	8.05249e-08	0.999774	coro2a	coronin, actin binding protein, 2A	GO:0003674	wu:fc02b08	323538
ENSDARG00000005216	13.3765	1.24307	2.20036e-07	0.999626	zgc:158328	zgc:158328	GO:0003674	zgc:158328	567225
ENSDARG00000005218	13.654	0.836623	8.77513	0.00305365	wrnip1	Werner helicase interacting protein 1	GO:0000166	zgc:85976	405856
ENSDARG00000005220	7.45445	3.15431	1.59297	0.206902	pdcd6	programmed cell death 6	GO:0003674	zgc:63952	393925
ENSDARG00000005221	-0.68205	3.28564	4.72214e-07	0.999452	desmb	desmin b	GO:0003008	wu:fc11d08	768287
ENSDARG00000005230	3.16471	5.92727	23.7447	1.09996e-06	ssr2	signal sequence receptor, beta	GO:0005575	TRAP[b]	83414
ENSDARG00000005232	-3.70427	5.84042	5.96996	0.0145516	ccdc85ca	coiled-coil domain containing 85C, a	GO:0003674	ccdc85c	751667
ENSDARG00000005236	-0.649549	3.2306	8.23869e-08	0.999771	srcap	Snf2-related CREBBP activator protein	GO:0000166	im:7137889	563456
ENSDARG00000005246	5.86655	0.628211	7.31323e-08	0.999784	asb3	ankyrin repeat and SOCS box containing 3	GO:0000151	fi36b12	334210
ENSDARG00000005251	6.18127	4.70394	32.7838	1.02998e-08	rpe	ribulose-5-phosphate-3-epimerase	GO:0003674	ik:tdsubc_2c8	334897
ENSDARG00000005254	4.58955	6.08722	9.70141	0.00184126	kdelr2a	KDEL (Lys-Asp-Glu-Leu) endoplasmic reticulum protein retention receptor 2a	GO:0003674	cb768	373129
ENSDARG00000005274	15.0272	2.19713	7.62249	0.00576449	rad52	RAD52 homolog, DNA repair protein	GO:0000724	zgc:112400	554171
ENSDARG00000005284	-0.0668176	-0.672812	1.86647e-07	0.999655	fbxl15	F-box and leucine-rich repeat protein 15	GO:0000086	zgc:85882	405878
ENSDARG00000005315	0.375094	7.55003	0.0722994	0.788018	celf1	cugbp, Elav-like family member 1	GO:0000166	CELF-1	58137
ENSDARG00000005318	-3.57924	4.64504	6.39857	0.0114212	stam2	signal transducing adaptor molecule (SH3 domain and ITAM motif) 2	GO:0006810	zgc:103628	492497
ENSDARG00000005332	-13.7941	5.29041	63.1768	1.88957e-15	lipib	lipase, member Ib	GO:0003674	lipi	100003046
ENSDARG00000005343	11.2676	4.8741	9.10061	0.00255525	ccdc85al	coiled-coil domain containing 85A, like	GO:0003674	si:dkey-277e10.1	447831
ENSDARG00000005350	1.28042	4.48797	0.825911	0.363458	dip2ba	disco-interacting protein 2 homolog Ba	GO:0003674	dip2b	405899
ENSDARG00000005355	-0.497991	4.40746	0.343511	0.557809	larp6	La ribonucleoprotein domain family, member 6	GO:0000166	fi75f12	334471
ENSDARG00000005356	-6.56701	2.201	0.000110716	0.991605	tyro3	TYRO3 protein tyrosine kinase	GO:0000166	dtk	30709
ENSDARG00000005359	0.0605256	7.67345	0.00939528	0.922783	sucla2	succinate-CoA ligase, ADP-forming, beta subunit	GO:0000166	wu:fb18c11	406299
ENSDARG00000005364	11.2588	-0.245693	1.87663e-07	0.999654	grin3ba	glutamate receptor, ionotropic, N-methyl-D-aspartate 3Ba	GO:0003674	grin3b	566411
ENSDARG00000005368	7.72392	3.33108	11.7049	0.000623344	mcamb	melanoma cell adhesion molecule b	GO:0001525	cd146	338313
ENSDARG00000005372	17.1282	3.02522	41.0816	1.46004e-10	camk4	calcium/calmodulin-dependent protein kinase IV	GO:0000166	wu:fj42a03	550270
ENSDARG00000005374	-1.81518	5.02539	0.625527	0.429001	tubgcp4	tubulin, gamma complex associated protein 4	GO:0000003	zgc:194561	557155
ENSDARG00000005382	4.43851	1.65106	1.93652e-07	0.999649	prdm9	PR domain containing 9	GO:0000003	zgc:63970	393876
ENSDARG00000005394	-1.24555	1.45896	0.111796	0.738108	dnmt3aa	DNA (cytosine-5-)-methyltransferase 3 alpha a	GO:0003674	dnmt8	553187
ENSDARG00000005397	-1.34453	3.15358	9.32998e-08	0.999756	trim3b	tripartite motif containing 3b	GO:0003674	zgc:153967	555391
ENSDARG00000005414	3.03222	1.56214	1.60303	0.205475	grapa	GRB2-related adaptor protein a	GO:0005575	grap	553596
ENSDARG00000005416	-5.16135	4.2576	9.80055	0.0017446	map3k5	mitogen-activated protein kinase kinase kinase 5	GO:0000166	Ask1	555703
ENSDARG00000005423	-4.41631	6.93155	42.6441	6.56617e-11	pgam1a	phosphoglycerate mutase 1a	GO:0003674	pgam1	323107
ENSDARG00000005425	1.34663	4.71018	0.862833	0.352947	wdfy1	WD repeat and FYVE domain containing 1	GO:0003674	zgc:101764	474326
ENSDARG00000005448	9.83564	2.40747	3.14537	0.0761426	mtfmt	mitochondrial methionyl-tRNA formyltransferase	GO:0003674	mtmft	556680
ENSDARG00000005451	-3.35414	8.93985	42.8714	5.84581e-11	gdi2	GDP dissociation inhibitor 2	GO:0003674	Gdi3	323765
ENSDARG00000005453	3.28185	6.90346	20.6515	5.50952e-06	foxp2	forkhead box P2	GO:0000981	foxp2	555242
ENSDARG00000005454	14.1699	4.6167	124.375	6.97198e-29	tacc3	transforming, acidic coiled-coil containing protein 3	GO:0000226	cb500	321283
ENSDARG00000005456	2.06319	5.91916	4.63354	0.0313528	katnb1	katanin p80 (WD repeat containing) subunit B 1	GO:0000278	wu:fj32f02	406291
ENSDARG00000005458	2.86834	6.92351	20.6579	5.49094e-06	csnk1g2a	casein kinase 1, gamma 2a	GO:0000166	csnk1g2	554152
ENSDARG00000005462	4.88432	5.71062	20.228	6.87405e-06	kif4	kinesin family member 4	GO:0000166	zgc:66125	393796
ENSDARG00000005463	2.9146	5.91914	7.65485	0.00566197	slc30a1a	solute carrier family 30 (zinc transporter), member 1a	GO:0000041	slc30a1	393853
ENSDARG00000005464	10.7899	1.74212	16.3958	5.13995e-05	dnase1l3	deoxyribonuclease I-like 3	GO:0003674	wu:fb44e02	792196
ENSDARG00000005468	1.54007	5.50371	3.34154	0.0675515	irf2bp1	interferon regulatory factor 2 binding protein 1	GO:0005575	si:dkey-223n17.3	556852
ENSDARG00000005476	5.27292	4.83082	27.756	1.3762e-07	nav3	neuron navigator 3	GO:0000166	cb419	567779
ENSDARG00000005479	-0.134652	2.71057	1.85753e-07	0.999656	tenm3	teneurin transmembrane protein 3	GO:0000902	cb399	30155
ENSDARG00000005481	14.6102	1.55284	11.7031	0.000623956	nfkbiaa	nuclear factor of kappa light polypeptide gene enhancer in B-cells inhibitor, alpha a	GO:0002244	ikbaA	406463
ENSDARG00000005482	-2.19723	7.20675	13.8286	0.000200269	rapgef2	Rap guanine nucleotide exchange factor (GEF) 2	GO:0003674	fa11h07	557693
ENSDARG00000005485	17.2397	1.84352	5.389e-07	0.999414	ucmab	upper zone of growth plate and cartilage matrix associated b	GO:0001501	GRP1	405870
ENSDARG00000005500	2.7869	4.12126	8.31851	0.0039243	dgcr6	DiGeorge syndrome critical region gene 6	GO:0003674	DGCR6L	403055
ENSDARG00000005510	19.1385	-0.164082	2.04564e-07	0.999639	gdf6b	growth differentiation factor 6b	GO:0000165	dynamo	30180
ENSDARG00000005513	5.54125	9.44247	181.124	2.75432e-41	naca	nascent polypeptide-associated complex alpha subunit	GO:0005575	ik:tdsubc_2b5	195823
ENSDARG00000005525	0.774616	0.00904355	1.18226e-07	0.999726	acy3.2	aspartoacylase (aminocyclase) 3, tandem duplicate 2	GO:0003674	id:ibd5047	436619
ENSDARG00000005536	1.75204	5.72328	4.11993	0.0423809	ubr7	ubiquitin protein ligase E3 component n-recognin 7	GO:0003674	fb74a06	322815
ENSDARG00000005540	-0.535673	0.0714724	1.38477e-07	0.999703	xpo7	exportin 7	GO:0003674	xpo7	407710
ENSDARG00000005541	-2.53457	3.12071	1.34292	0.246519	wif1	wnt inhibitory factor 1	GO:0005575	zgc:110507	30476
ENSDARG00000005544	1.8243	-0.488748	2.50911e-07	0.9996	btbd3a	BTB (POZ) domain containing 3a	GO:0000151	btbd3	563691
ENSDARG00000005547	4.71674	4.08334	15.7084	7.38961e-05	rint1	RAD50 interactor 1	GO:0005575	si:dkey-202b22.4	562894
ENSDARG00000005549	12.2085	5.24416	20.9475	4.72051e-06	znf710b	zinc finger protein 710b	NA	znf710b	100149283
ENSDARG00000005551	7.33025	7.01774	167.488	2.6168e-38	hnrnph1l	heterogeneous nuclear ribonucleoprotein H1, like	GO:0000166	fb19a06	321556
ENSDARG00000005559	2.14957	3.48144	2.33075	0.126841	pou4f1	POU class 4 homeobox 1	GO:0001071	brn3.0	58057
ENSDARG00000005560	0.247323	5.92353	2.83273e-07	0.999575	ywhah	tyrosine 3-monooxygenase/tryptophan 5-monooxygenase activation protein, eta polypeptide	GO:0003674	wu:fb51h04	406443
ENSDARG00000005561	-2.40932	3.90793	0.89097	0.345215	gfm2	G elongation factor, mitochondrial 2	GO:0000166	EF-G2mt	558184
ENSDARG00000005574	-1.61142	5.44569	3.33872	0.0676671	vsx2	visual system homeobox 2	GO:0000122	Vsx-2	796163
ENSDARG00000005576	-2.84043	7.08097	7.43808	0.00638579	mphosph8	M-phase phosphoprotein 8	GO:0000151	im:7151391	504061
ENSDARG00000005586	3.66286	3.56998	3.59099	0.0580937	zbtb20	zinc finger and BTB domain containing 20	GO:0003674	wu:fd42h05	568779
ENSDARG00000005590	2.66935	3.92841	0.679503	0.409758	mtf2	metal response element binding transcription factor 2	GO:0003674	wu:cegs2813	692292
ENSDARG00000005593	2.51542	4.83682	2.15874	0.14176	NA	NA	NA	NA	NA
ENSDARG00000005595	16.9669	0.435008	6.19313	0.0128247	adgb	androglobin	GO:0003674	si:dkey-170m15.2	555435
ENSDARG00000005606	4.50983	6.26686	14.276	0.000157866	paxip1	PAX interacting (with transcription-activation domain) protein 1	GO:0005575	wu:fa04b06	449658
ENSDARG00000005612	4.39798	5.04178	30.7872	2.87933e-08	aph1b	APH1B gamma secretase subunit	GO:0003674	APH1A	386808
ENSDARG00000005619	16.1845	5.33327	25.7355	3.91554e-07	nek2	NIMA-related kinase 2	GO:0000166	zgc:55602	394025
ENSDARG00000005625	-0.546329	5.59604	0.198283	0.656111	tmem57a	transmembrane protein 57a	GO:0003674	macoilin-1	393289
ENSDARG00000005626	0.824862	0.771353	3.23636e-07	0.999546	si:ch211-133l11.10	si:ch211-133l11.10	GO:0000166	si:ch211-133l11.10	555552
ENSDARG00000005627	0.254259	-0.744938	0.084339	0.771501	NA	NA	NA	NA	NA
ENSDARG00000005629	4.87795	0.140485	1.91907	0.165959	smyd2b	SET and MYND domain containing 2b	GO:0000122	si:dkey-121j17.3	568616
ENSDARG00000005640	12.9597	1.72809	3.28126	0.070075	adat3	adenosine deaminase, tRNA-specific 3	GO:0003674	si:busm1-72b14.5	368634
ENSDARG00000005643	-1.22127	3.36915	0.198477	0.655953	gcat	glycine C-acetyltransferase	GO:0003674	gcat	402822
ENSDARG00000005645	1.12078	4.40318	2.16281e-07	0.999629	robo3	roundabout, axon guidance receptor, homolog 3 (Drosophila)	GO:0000902	cb503	30770
ENSDARG00000005648	8.68332	3.25005	2.90485e-07	0.99957	olfml2a	olfactomedin-like 2A	NA	si:ch211-15b7.4	100002223
ENSDARG00000005651	5.50292	4.61465	15.8452	6.87395e-05	hrasb	#NAME?	GO:0000166	hrasl	553656
ENSDARG00000005652	-2.57907	5.61484	6.14182	0.0132022	man1a1	mannosidase, alpha, class 1A, member 1	GO:0000139	si:dkey-164k19.1	566078
ENSDARG00000005670	8.56175	3.7203	3.05648	0.0804158	ttbk2a	tau tubulin kinase 2a	GO:0000166	ttbk2	100331590
ENSDARG00000005673	14.2325	1.96315	9.31011	0.00227893	f3b	coagulation factor IIIb	GO:0001944	zgc:112151	550423
ENSDARG00000005675	4.79984	5.9657	11.6979	0.000625713	sec61a1l	Sec61 translocon alpha 1 subunit, like	GO:0005575	cb413	266796
ENSDARG00000005679	0.763471	4.27339	0.0219718	0.882162	trip10a	thyroid hormone receptor interactor 10a	GO:0000323	trip10	492762
ENSDARG00000005690	-1.16349	0.65185	3.68584e-07	0.999516	slc25a23a	solute carrier family 25 (mitochondrial carrier; phosphate carrier), member 23a	GO:0003674	si:ch211-196h16.11	561939
ENSDARG00000005699	1.3373	3.06289	2.1807e-07	0.999627	ddx19	DEAD/H (Asp-Glu-Ala-Asp/His) box polypeptide 19 (DBP5 homolog, yeast)	GO:0000166	chunp6915	192339
ENSDARG00000005704	18.1341	-0.288581	4.17203e-07	0.999485	eps8l3b	EPS8-like 3b	GO:0003674	eps8l3	393332
ENSDARG00000005713	4.33124	1.67343	3.47692e-07	0.99953	ethe1	ethylmalonic encephalopathy 1	NA	zgc:85680	405865
ENSDARG00000005716	6.50125	1.30187	2.23635e-07	0.999623	olfml2ba	olfactomedin-like 2Ba	NA	si:ch211-199m3.8	557997
ENSDARG00000005738	-0.370641	1.34631	1.73973e-07	0.999667	rpf1	ribosome production factor 1 homolog	GO:0000027	bxdc5	415250
ENSDARG00000005739	-0.898087	3.16151	3.66708e-07	0.999517	gpm6ba	glycoprotein M6Ba	GO:0003674	zgc:136505	368225
ENSDARG00000005754	-3.69978	5.94929	49.9259	1.59663e-12	ptprfb	protein tyrosine phosphatase, receptor type, f, b	GO:0000902	lar	799867
ENSDARG00000005762	12.6586	4.10215	13.069	0.000300228	col14a1a	collagen, type XIV, alpha 1a	GO:0005575	cb382	321298
ENSDARG00000005772	3.72873	5.02278	10.4591	0.00122048	tsr2	TSR2, 20S rRNA accumulation, homolog (S. cerevisiae)	GO:0000462	chunp6926	317639
ENSDARG00000005774	0.777428	7.05341	0.834299	0.361032	ddx3b	DEAD (Asp-Glu-Ala-Asp) box helicase 3b	GO:0000166	etID309900.24	30116
ENSDARG00000005775	3.89188	4.82965	5.70545	0.0169124	scn8aa	sodium channel, voltage gated, type VIII, alpha subunit a	GO:0000902	Nav1.6	58152
ENSDARG00000005776	-14.2021	7.7814	52.9224	3.46981e-13	guk1b	guanylate kinase 1b	GO:0003674	guk1	393697
ENSDARG00000005783	20.0139	1.85472	20.4658	6.07066e-06	NA	NA	NA	NA	NA
ENSDARG00000005786	8.37858	1.43014	1.87138e-07	0.999655	ppm1f	protein phosphatase, Mg2+/Mn2+ dependent, 1F	GO:0003674	CaMKP	553757
ENSDARG00000005789	17.308	3.95281	16.5765	4.67256e-05	enpp1	ectonucleotide pyrophosphatase/phosphodiesterase 1	GO:0001503	si:ch211-142e24.2	562399
ENSDARG00000005791	4.70968	8.15312	94.3079	2.70073e-22	rpl28	ribosomal protein L28	GO:0003674	rpl28l	394036
ENSDARG00000005799	0.751306	0.155582	1.46015e-07	0.999695	smim14	small integral membrane protein 14	GO:0003674	zgc:77713	402894
ENSDARG00000005800	2.52553	4.90171	3.15278	0.0757978	ampd3a	adenosine monophosphate deaminase 3a	GO:0003674	si:dkeyp-104h2.1	556578
ENSDARG00000005821	14.9924	0.570111	2.43438e-07	0.999606	ncf2	neutrophil cytosolic factor 2	GO:0008150	zgc:158405	562473
ENSDARG00000005823	13.7454	4.29105	14.48	0.000141654	slc39a10	solute carrier family 39 (zinc transporter), member 10	GO:0000041	zgc:63552	393644
ENSDARG00000005827	3.81288	5.35697	9.70034	0.00184234	eif2s1a	eukaryotic translation initiation factor 2, subunit 1 alpha a	GO:0003674	Eif2s1	321807
ENSDARG00000005828	1.9472	2.81245	0.0521998	0.819279	faima	Fas apoptotic inhibitory molecule a	GO:0003674	zgc:92723	436856
ENSDARG00000005834	-1.25059	3.6958	0.841498	0.358969	gatad2b	GATA zinc finger domain containing 2B	GO:0000118	si:dkeyp-66g8.1	562045
ENSDARG00000005840	0.844063	7.25485	2.05228	0.151979	got2b	glutamic-oxaloacetic transaminase 2b, mitochondrial	GO:0003674	fj40h07	335974
ENSDARG00000005841	13.6342	0.57422	1.70038e-07	0.999671	tnni2a.2	troponin I type 2a (skeletal, fast), tandem duplicate 2	GO:0003008	Tnni2	394068
ENSDARG00000005842	6.86313	5.52065	52.1626	5.10895e-13	cd9a	CD9 molecule a	GO:0005575	cd9	322455
ENSDARG00000005853	3.9893	2.51053	0.198876	0.65563	slc25a6	solute carrier family 25 (mitochondrial carrier; adenine nucleotide translocator), member 6	GO:0003674	si:dkey-21o13.4	566370
ENSDARG00000005861	-3.4179	5.22055	9.08319	0.0025797	ralgapa2	Ral GTPase activating protein, alpha subunit 2 (catalytic)	GO:0003674	ralgapa2	568210
ENSDARG00000005867	-1.46344	4.97582	2.70311	0.100152	gon4l	gon-4-like (C. elegans)	GO:0003674	fb99g07	555764
ENSDARG00000005870	1.92605	5.05836	1.62383	0.202558	mmadhc	methylmalonic aciduria (cobalamin deficiency) cblD type, with homocystinuria	GO:0003674	My011	402886
ENSDARG00000005883	2.03673	4.74591	2.98428	0.0840765	rfx1a	regulatory factor X, 1a (influences HLA class II expression)	GO:0000975	zgc:162914	100038773
ENSDARG00000005891	8.04512	4.60458	1.4908	0.222092	cyb5r3	cytochrome b5 reductase 3	GO:0000166	fc32h03	324560
ENSDARG00000005894	9.5846	0.294064	2.56319e-07	0.999596	slc7a9	solute carrier family 7 (amino acid transporter light chain, bo,+ system), member 9	GO:0003333	slc7a9	567117
ENSDARG00000005897	-4.7412	3.17746	3.27827	0.0702028	dera	deoxyribose-phosphate aldolase (putative)	GO:0003674	zgc:101610	450077
ENSDARG00000005908	7.36537	4.87878	45.442	1.57224e-11	clk4b	CDC-like kinase 4b	GO:0000166	zgc:112975	503607
ENSDARG00000005915	-0.523904	4.91318	0.295081	0.586983	tcf3a	transcription factor 3a	GO:0000975	e12	30310
ENSDARG00000005916	-0.145637	4.64954	0.00901012	0.924377	srpk3	SRSF protein kinase 3	GO:0000166	srpk3	566605
ENSDARG00000005924	4.92712	5.93002	19.0016	1.30609e-05	serpina10a	serpin peptidase inhibitor, clade A (alpha-1 antiproteinase, antitrypsin), member 10a	GO:0003674	si:dkey-85n7.5	565064
ENSDARG00000005926	5.82475	5.8585	54.3671	1.66324e-13	ak2	adenylate kinase 2	GO:0000166	wu:fb34f05	321793
ENSDARG00000005927	-1.87772	5.21381	3.25876	0.071043	tbc1d17	TBC1 domain family, member 17	GO:0003674	wu:fc56c02	554092
ENSDARG00000005941	3.66929	6.57091	14.0639	0.000176703	yes1	YES proto-oncogene 1, Src family tyrosine kinase	GO:0000166	c-yes	407620
ENSDARG00000005943	12.3973	1.65126	7.58766	0.00587691	htra4	HtrA serine peptidase 4	GO:0001558	si:dkey-49o11.4	100334257
ENSDARG00000005945	0.682506	6.17335	0.864971	0.352351	sart1	squamous cell carcinoma antigen recognised by T cells	GO:0000375	zgc:91927	436946
ENSDARG00000005948	9.31621	4.31728	4.677	0.0305691	ankmy2a	ankyrin repeat and MYND domain containing 2a	GO:0003674	fi46e08	334389
ENSDARG00000005972	8.11982	4.3374	2.57616	0.108485	ric8b	RIC8 guanine nucleotide exchange factor B	GO:0001965	fj97c10	334503
ENSDARG00000005980	1.92515	6.11962	2.17308	0.140445	sfswap	splicing factor, suppressor of white-apricot family	GO:0000245	sfrs8	394143
ENSDARG00000005989	0.699211	6.3292	0.611328	0.434288	rgl1	ral guanine nucleotide dissociation stimulator-like 1	GO:0003674	zgc:77299	402933
ENSDARG00000005993	4.21482	4.21295	3.3707	0.0663656	prc1b	protein regulator of cytokinesis 1b	GO:0000226	zgc:55664	393203
ENSDARG00000006003	11.0071	5.61992	20.9002	4.83853e-06	mycla	v-myc avian myelocytomatosis viral oncogene lung carcinoma derived homolog a	GO:0001071	L-myc	405873
ENSDARG00000006008	11.3011	6.95213	26.8028	2.25307e-07	dct	dopachrome tautomerase	GO:0003674	TRP-2	58074
ENSDARG00000006010	0.349652	5.17319	0.0269841	0.86952	bmi1a	bmi1 polycomb ring finger oncogene 1a	GO:0002376	bmi1	321505
ENSDARG00000006011	3.41696	1.29733	4.1966e-07	0.999483	klhl42	kelch-like family, member 42	GO:0000151	klhdc5	567545
ENSDARG00000006019	0.483576	7.35089	0.565932	0.45188	tktb	transketolase b	GO:0003674	cb860	378713
ENSDARG00000006025	-1.95315	3.53582	0.558738	0.454769	tp53i11b	tumor protein p53 inducible protein 11b	GO:0003674	fi47b03	556618
ENSDARG00000006029	6.99787	4.49468	13.8776	0.000195113	lta4h	leukotriene A4 hydrolase	GO:0001702	zgc:85809	406575
ENSDARG00000006031	-7.29651	5.21675	32.2053	1.38711e-08	abat	4-aminobutyrate aminotransferase	GO:0003674	cb880	378968
ENSDARG00000006038	4.16312	5.51211	33.2195	8.23214e-09	aebp2	AE binding protein 2	GO:0003674	wu:fk42f11	406815
ENSDARG00000006040	6.38634	4.67097	5.62338	0.0177225	cyp20a1	cytochrome P450, family 20, subfamily A, polypeptide 1	GO:0003674	wu:fa10c06	406641
ENSDARG00000006044	8.42817	2.58133	1.32054	0.250495	ust	uronyl-2-sulfotransferase	GO:0003674	si:dkey-185l3.2	557218
ENSDARG00000006052	17.764	-0.0797127	1.00257e-07	0.999747	malt2	MALT paracaspase 2	GO:0003674	malt1	259196
ENSDARG00000006060	-2.16887	1.51312	1.93774e-07	0.999649	aim1b	absent in melanoma 1b	NA	fk93h12	566781
ENSDARG00000006062	1.53183	5.18489	1.14288	0.285044	akap1b	A kinase (PRKA) anchor protein 1b	GO:0003674	akap1	556208
ENSDARG00000006065	0.220083	5.60317	0.026132	0.871578	znf385b	zinc finger protein 385B	GO:0002039	Zfp533	368405
ENSDARG00000006074	4.97474	5.7965	21.5136	3.51321e-06	uck2a	uridine-cytidine kinase 2a	GO:0000166	umpk	100005763
ENSDARG00000006079	-10.9363	-0.11289	1.98519e-07	0.999644	gpr37l1a	G protein-coupled receptor 37 like 1a	GO:0003674	si:ch1073-204j4.1	567161
ENSDARG00000006092	4.31805	8.35895	62.9464	2.1241e-15	rad21a	RAD21 cohesin complex component a	GO:0000003	rad21	322275
ENSDARG00000006093	-6.80226	2.84348	2.68795e-07	0.999586	cdk15	cyclin-dependent kinase 15	GO:0000166	zgc:136819	791619
ENSDARG00000006094	-2.32192	3.8168	2.48321	0.115068	igf2r	insulin-like growth factor 2 receptor	GO:0003674	si:ch211-214g8.2	557061
ENSDARG00000006110	21.3373	0.53111	6.91255	0.00855926	chd	chordin	GO:0001667	chordino	30161
ENSDARG00000006112	-9.82429	0.754789	1.65673e-07	0.999675	myof	myoferlin	GO:0000768	zgc:63504	393849
ENSDARG00000006120	4.76941	7.31726	39.8459	2.74815e-10	tbx2b	T-box 2b	GO:0001071	hm:zeh1581	30253
ENSDARG00000006124	0.87553	7.57492	1.17409	0.278562	kdm5c	lysine (K)-specific demethylase 5C	GO:0003674	im:7158173	553406
ENSDARG00000006125	-0.523053	5.19767	1.58445e-07	0.999682	csnk1db	casein kinase 1, delta b	GO:0000166	csnk1d	406533
ENSDARG00000006128	3.23316	6.09915	6.24268	0.0124708	cep170aa	centrosomal protein 170Aa	NA	cep170	557463
ENSDARG00000006151	10.7756	-0.378334	1.48727e-07	0.999692	pde11al	phosphodiesterase 11a, like	GO:0003674	pde11a	569112
ENSDARG00000006169	8.22066	4.74505	2.81722	0.0932577	lrrk2	leucine-rich repeat kinase 2	GO:0000166	lrrk2	559366
ENSDARG00000006181	0.256087	4.01918	0.00902805	0.924302	hif1aa	hypoxia inducible factor 1, alpha subunit (basic helix-loop-helix transcription factor) a	GO:0000981	hif1aa	797150
ENSDARG00000006192	0.812848	6.7361	0.828924	0.362584	gatad2ab	GATA zinc finger domain containing 2Ab	GO:0000118	gatad2a	405852
ENSDARG00000006196	-0.452699	3.14132	0.0552375	0.814188	sav1	salvador family WW domain containing protein 1	GO:0003674	zgc:92250	447821
ENSDARG00000006200	-0.907306	7.29349	3.50769	0.0610847	eif4g1a	eukaryotic translation initiation factor 4 gamma, 1a	GO:0003674	CH73-211A15.2	572435
ENSDARG00000006202	1.24478	0.962742	3.97837e-07	0.999497	erbb3a	erb-b2 receptor tyrosine kinase 3a	GO:0000166	ERBB	386635
ENSDARG00000006206	12.6551	4.03606	9.87366	0.00167662	pou4f3	POU class 4 homeobox 3	GO:0001071	BRN-3.1	30534
ENSDARG00000006207	16.5924	0.54723	11.6887	0.000628807	NA	NA	NA	NA	NA
ENSDARG00000006215	1.86549	3.39034	1.16174	0.281106	akr1b1	aldo-keto reductase family 1, member B1 (aldose reductase)	GO:0003674	zgc:86611	415138
ENSDARG00000006219	-1.32988	1.59083	3.0795e-07	0.999557	gnl3	guanine nucleotide binding protein-like 3 (nucleolar)	GO:0000166	id:ibd2914	321897
ENSDARG00000006220	11.5955	1.72786	4.56256e-07	0.999461	ugt1ab	UDP glucuronosyltransferase 1 family a, b	GO:0003674	Ugt1a3	406731
ENSDARG00000006225	1.2375	4.19489	1.77416e-07	0.999664	ddx39aa	DEAD (Asp-Glu-Ala-Asp) box polypeptide 39Aa	GO:0000166	ddx39a	325550
ENSDARG00000006235	3.90188	5.76173	18.9672	1.32987e-05	brms1la	breast cancer metastasis-suppressor 1-like a	GO:0000118	brms1l	792017
ENSDARG00000006240	-1.4221	4.17668	0.193644	0.659901	slc27a1a	solute carrier family 27 (fatty acid transporter), member 1a	GO:0003674	fc10e12	541410
ENSDARG00000006242	1.69116	5.79073	2.08946e-07	0.999635	ptp4a1	protein tyrosine phosphatase type IVA, member 1	GO:0003674	fb54d08	493615
ENSDARG00000006251	-9.30352	5.20332	42.0154	9.05564e-11	ell2	elongation factor, RNA polymerase II, 2	GO:0005575	cb244	322997
ENSDARG00000006253	1.97322	2.22759	8.53188e-08	0.999767	mier3a	mesoderm induction early response 1, family member 3 a	GO:0003674	mier3	560884
ENSDARG00000006257	-0.0272552	2.90367	2.28098e-07	0.999619	vldlr	very low density lipoprotein receptor	GO:0003674	zgc:55792	393897
ENSDARG00000006260	5.00993	8.09255	85.9342	1.86027e-20	tuba8l4	tubulin, alpha 8 like 4	GO:0000166	fa93f03	393154
ENSDARG00000006266	2.65589	6.84488	10.0098	0.00155709	stat1a	signal transducer and activator of transcription 1a	GO:0001071	stat1	30768
ENSDARG00000006272	-8.64153	4.29716	7.35461	0.00668909	mpp5a	membrane protein, palmitoylated 5a (MAGUK p55 subfamily member 5)	GO:0001654	mpp5	252845
ENSDARG00000006279	3.80948	0.408814	1.51541e-07	0.999689	rragd	ras-related GTP binding D	GO:0000166	zgc:162165	570568
ENSDARG00000006283	2.47903	3.8306	4.0551	0.0440381	waslb	Wiskott-Aldrich syndrome-like b	GO:0002376	wasl	394034
ENSDARG00000006288	-9.32503	0.866981	5.9258	0.0149208	prdm5	PR domain containing 5	GO:0000975	prdm5	432371
ENSDARG00000006290	0.254369	5.50607	0.143034	0.705283	ndufs5	NADH dehydrogenase (ubiquinone) Fe-S protein 5	GO:0003674	zgc:111955	553660
ENSDARG00000006299	3.55862	5.56952	10.6222	0.00111741	arhgef7a	Rho guanine nucleotide exchange factor (GEF) 7a	GO:0003674	fc28d09	553493
ENSDARG00000006300	4.57141	3.75281	3.49347	0.0616113	psmd9	proteasome 26S subunit, non-ATPase 9	GO:0000502	wu:fb30g07	436709
ENSDARG00000006301	3.29486	6.64852	7.47954	0.00624042	raph1a	Ras association (RalGDS/AF-6) and pleckstrin homology domains 1a	GO:0007154	raph1	557435
ENSDARG00000006307	-1.10061	2.01145	1.05527e-07	0.999741	shisa4	shisa family member 4	GO:0003674	zgc:110683	550567
ENSDARG00000006308	26.8421	-0.478623	16.2674	5.50036e-05	ptpn18	protein tyrosine phosphatase, non-receptor type 18	GO:0003674	zgc:113105	541324
ENSDARG00000006314	6.42917	4.88915	1.08501	0.29758	itgav	integrin, alpha V	GO:0001525	zgc:136222	100151255
ENSDARG00000006316	6.25963	8.52556	127.725	1.28897e-29	rpl23a	ribosomal protein L23a	GO:0000027	wu:fa93f05	335539
ENSDARG00000006332	0.159573	5.07713	0.00567267	0.939962	snx14	sorting nexin 14	GO:0000323	si:ch211-241p10.3	555970
ENSDARG00000006345	6.68136	4.14826	24.397	7.83907e-07	NA	NA	NA	NA	NA
ENSDARG00000006353	8.50102	3.39865	2.32225	0.127536	itga5	integrin, alpha 5 (fibronectin receptor, alpha polypeptide)	GO:0000578	sb:cb665	386787
ENSDARG00000006356	1.73004	4.60322	0.561319	0.453729	slc18a3a	solute carrier family 18 (vesicular acetylcholine transporter), member 3a	GO:0003674	VAChT-A	559347
ENSDARG00000006368	13.9387	2.6253	7.9691	0.00475827	crlf1b	cytokine receptor-like factor 1b	GO:0005575	clf-1.b	564665
ENSDARG00000006370	-0.174706	6.89586	0.0987769	0.753302	atp6v1h	ATPase, H+ transporting, lysosomal V1 subunit H	GO:0000221	chunp6890	286779
ENSDARG00000006383	-0.718919	4.14082	0.10815	0.742261	stxbp5l	syntaxin binding protein 5-like	GO:0000149	si:ch211-194d6.1	567605
ENSDARG00000006385	4.85146	0.30929	0.269586	0.60361	triobpb	TRIO and F-actin binding protein b	GO:0003674	si:ch73-211l13.4	790927
ENSDARG00000006389	0.229441	1.72204	2.51269e-07	0.9996	smad2	SMAD family member 2	GO:0000003	fj43c06	30639
ENSDARG00000006392	0.54223	-0.229097	3.26158e-07	0.999544	exosc9	exosome component 9	GO:0000176	im:6909054	450057
ENSDARG00000006395	1.58885	5.99696	5.66458	0.0173109	rbm25b	RNA binding motif protein 25b	GO:0000166	fi03e10	327336
ENSDARG00000006396	0.63281	3.66541	0.135907	0.712385	nrcama	neuronal cell adhesion molecule a	GO:0005575	nrcam	556537
ENSDARG00000006397	4.62324	7.76286	41.6733	1.07871e-10	laptm4a	lysosomal protein transmembrane 4 alpha	GO:0005575	wu:fb57c07	100003844
ENSDARG00000006399	2.4141	9.78292	25.5334	4.34784e-07	ywhae1	tyrosine 3-monooxygenase/tryptophan 5-monooxygenase activation protein, epsilon polypeptide 1	GO:0003674	fe38c12	322060
ENSDARG00000006408	2.44336	5.27859	7.58618	0.00588174	hmgb3b	high mobility group box 3b	GO:0003674	fa19b06	550466
ENSDARG00000006413	0.758677	3.69508	1.05354e-07	0.999741	rpl38	ribosomal protein L38	GO:0003674	si:dkey-1f1.2	436759
ENSDARG00000006420	0.59941	4.06622	1.61928e-07	0.999679	atrnl1b	attractin-like 1b	GO:0005575	atrnl1	569196
ENSDARG00000006422	12.8349	0.23845	3.73414e-07	0.999512	esyt3	extended synaptotagmin-like protein 3	GO:0003674	FAM62A	553238
ENSDARG00000006434	0.677313	1.02245	9.37958e-08	0.999756	polr1e	polymerase (RNA) I polypeptide E	GO:0000428	zgc:112501	553733
ENSDARG00000006447	9.83844	0.00597242	2.8788	0.0897529	slc19a3a	solute carrier family 19 (thiamine transporter), member 3a	GO:0003674	si:ch211-158n6.4	557854
ENSDARG00000006456	26.5424	3.4039	2.22153e-07	0.999624	pdgfrl	platelet-derived growth factor receptor-like	GO:0003674	zgc:56104	393284
ENSDARG00000006467	7.45241	5.65397	33.3464	7.71206e-09	pcdh8	protocadherin 8	GO:0003674	papc	30456
ENSDARG00000006468	18.1088	0.299315	3.45339e-07	0.999531	grap2a	GRB2-related adaptor protein 2a	GO:0005575	zgc:112091	550452
ENSDARG00000006477	3.37052	7.05346	5.98363	0.0144392	ddi2	DNA-damage inducible protein 2	GO:0003674	zgc:63515	386644
ENSDARG00000006487	2.45322	8.67735	16.2784	5.4683e-05	anp32a	acidic (leucine-rich) nuclear phosphoprotein 32 family, member A	GO:0003674	wu:fj36e08	335907
ENSDARG00000006491	9.7624	-0.0130054	1.82273e-07	0.999659	agpat9l	1-acylglycerol-3-phosphate O-acyltransferase 9, like	GO:0003674	si:ch211-155m12.4	567414
ENSDARG00000006494	10.0504	3.73617	5.9173	0.0149929	asb7	ankyrin repeat and SOCS box containing 7	GO:0003674	zgc:77381	405798
ENSDARG00000006497	3.49521	8.59947	39.5855	3.14011e-10	rtn1a	reticulon 1a	GO:0003674	fb64c01	323706
ENSDARG00000006508	3.8236	1.94041	0.731831	0.39229	pip5k1bb	phosphatidylinositol-4-phosphate 5-kinase, type I, beta b	GO:0003674	wu:fj29b05	447840
ENSDARG00000006514	-0.0212855	5.28196	0.000284106	0.986552	her6	hairy-related 6	GO:0001756	HER-6	30288
ENSDARG00000006522	2.27903	0.74971	3.07167e-07	0.999558	otop2	otopetrin 2	GO:0005575	otop2	494472
ENSDARG00000006524	0.0271924	6.52703	0.000722183	0.978561	supt6h	SPT6 homolog, histone chaperone	GO:0001756	Spt6	337866
ENSDARG00000006526	-7.71232	-0.708844	2.66712e-07	0.999588	fn1b	fibronectin 1b	GO:0001756	cb1057	334613
ENSDARG00000006527	1.85406	7.0344	9.21006	0.00240689	brd3a	bromodomain containing 3a	GO:0002376	brd3	327372
ENSDARG00000006544	11.8243	-0.628487	3.07286e-07	0.999558	c1qtnf6b	C1q and tumor necrosis factor related protein 6b	NA	c1qtnf6b	570839
ENSDARG00000006545	5.43191	3.9103	9.77547	0.00176856	rgp1	GP1 homolog, RAB6A GEF complex partner 1	GO:0000139	zgc:92283	436881
ENSDARG00000006546	12.1936	5.1608	14.2551	0.000159628	ak4	adenylate kinase 4	GO:0000166	ak3l1	406590
ENSDARG00000006553	6.75853	3.39789	7.1969	0.00730295	rras	related RAS viral (r-ras) oncogene homolog	GO:0000166	wu:fb23a02	449660
ENSDARG00000006566	1.50654	11.5624	6.8901	0.00866742	nlk1	nemo-like kinase, type 1	GO:0000166	nlk	405892
ENSDARG00000006567	14.0826	1.30296	34.2629	4.81482e-09	dus4l	dihydrouridine synthase 4-like (S. cerevisiae)	GO:0000166	zgc:92033	445096
ENSDARG00000006580	-14.7375	-1.41471	1.23535e-07	0.99972	cldnd	claudin d	GO:0003674	ns:zf-a310	81583
ENSDARG00000006584	0.328626	6.21309	0.172015	0.678327	phf8	PHD finger protein 8	GO:0001501	zPHF8	566534
ENSDARG00000006585	11.3414	2.80851	6.20335	0.0127508	zmp:0000000529	zmp:0000000529	NA	zmp:0000000529	571996
ENSDARG00000006588	-9.05163	1.71497	1.37883e-07	0.999704	zgc:111983	zgc:111983	GO:0003674	wu:fi32a11	550501
ENSDARG00000006598	11.393	0.847002	3.33988	0.0676196	sgk2b	serum/glucocorticoid regulated kinase 2b	GO:0000166	zgc:154065	559050
ENSDARG00000006600	2.32783	5.20004	5.532	0.0186718	lsm14aa	LSM14A mRNA processing body assembly factor a	GO:0003674	fam61a	393397
ENSDARG00000006601	-0.511335	0.497304	2.60719e-07	0.999593	kaznb	kazrin, periplakin interacting protein b	GO:0003674	kazn	790937
ENSDARG00000006602	4.66779	-0.628017	2.08414e-07	0.999636	chrna2a	cholinergic receptor, nicotinic, alpha 2a (neuronal)	GO:0003674	chrna2	678575
ENSDARG00000006603	24.6434	2.6783	34.832	3.59417e-09	csrp1a	cysteine and glycine-rich protein 1a	GO:0000165	cb796	378726
ENSDARG00000006604	8.65358	4.86248	4.26632	0.038875	pvrl3b	poliovirus receptor-related 3b	GO:0003674	fj99c02	541491
ENSDARG00000006607	2.19881	5.43353	1.74789	0.186143	gpr27	G protein-coupled receptor 27	GO:0003674	gpr27	567355
ENSDARG00000006609	4.32527	5.69341	11.4098	0.000730596	map2k2a	mitogen-activated protein kinase kinase 2a	GO:0000166	map2k2	563181
ENSDARG00000006617	3.07223	2.9906	2.76015	0.0966393	napga	N-ethylmaleimide-sensitive factor attachment protein, gamma a	GO:0000149	fi35f06	541353
ENSDARG00000006621	0.160401	2.73382	1.78027e-07	0.999663	pspc1	paraspeckle component 1	GO:0000166	fj85a06	692285
ENSDARG00000006624	0.99114	2.98381	2.07802e-07	0.999636	ppp2r2ab	protein phosphatase 2, regulatory subunit B, alpha b	GO:0000159	ppp2r2d	327263
ENSDARG00000006636	3.05008	1.24115	4.57139e-07	0.999461	slitrk2	SLIT and NTRK-like family, member 2	GO:0000902	sc:d0319	794165
ENSDARG00000006639	2.24563	4.75356	3.67595	0.0552027	lnpb	limb and neural patterns b	GO:0003674	fj80c12	337509
ENSDARG00000006640	13.6896	5.66879	148.037	4.65738e-34	eomesa	eomesodermin homolog a	GO:0000981	eom	64603
ENSDARG00000006642	3.55504	4.65811	9.53387	0.00201715	drg2	developmentally regulated GTP binding protein 2	GO:0000166	wu:fb96a09	323355
ENSDARG00000006666	8.46463	3.18897	21.8749	2.91021e-06	si:dkeyp-69c1.6	si:dkeyp-69c1.6	NA	fi47e11	564510
ENSDARG00000006672	3.48389	8.50219	33.4746	7.21991e-09	znf395	zinc finger protein 395	GO:0003674	sb:cb866	378872
ENSDARG00000006677	4.27151	0.106435	1.59466e-07	0.999681	ripk1l	receptor (TNFRSF)-interacting serine-threonine kinase 1, like	GO:0000166	rip1	567460
ENSDARG00000006683	-6.57401	3.3201	16.9704	3.79667e-05	arhgef6	Rac/Cdc42 guanine nucleotide exchange factor (GEF) 6	GO:0003674	arhgef6	558288
ENSDARG00000006691	5.00824	8.50986	91.5881	1.06732e-21	rpl12	ribosomal protein L12	GO:0000027	fj18a12	327089
ENSDARG00000006712	-2.26072	4.05853	4.10712	0.0427029	wipf2b	WAS/WASL interacting protein family, member 2b	GO:0000902	zgc:63914	415255
ENSDARG00000006719	4.21068	4.87342	2.83977	0.0919573	specc1la	sperm antigen with calponin homology and coiled-coil domains 1-like a	GO:0003674	cytsaa	561775
ENSDARG00000006747	1.97895	6.47249	3.55114	0.0595045	tmem178b	transmembrane protein 178B	GO:0005575	im:7136481	436669
ENSDARG00000006754	-6.61703	2.13973	5.14528	0.0233096	mllt3	myeloid/lymphoid or mixed-lineage leukemia (trithorax homolog, Drosophila); translocated to, 3	GO:0003674	fc39c11	550517
ENSDARG00000006757	-2.11821	-0.312241	2.82982e-07	0.999576	klhl41b	kelch-like family member 41b	GO:0000151	cb52	321064
ENSDARG00000006758	0.863821	5.5318	0.231008	0.630778	fam234b	family with sequence similarity 234, member B	GO:0003674	wu:fc33f10	324587
ENSDARG00000006760	-3.95307	5.13403	3.07897	0.079311	slc24a3	solute carrier family 24 (sodium/potassium/calcium exchanger), member 3	GO:0003674	si:dkey-187a12.3	557196
ENSDARG00000006766	1.75872	6.52095	3.26909	0.0705968	snd1	staphylococcal nuclease and tudor domain containing 1	GO:0003674	SN4TDR	324404
ENSDARG00000006773	3.77914	6.16338	27.7902	1.35206e-07	elovl4a	ELOVL fatty acid elongase 4a	GO:0000038	zgc:73341	393769
ENSDARG00000006782	5.58786	4.35713	19.3604	1.0823e-05	rb1	retinoblastoma 1	GO:0000082	zgc:154147	777733
ENSDARG00000006786	-5.6316	4.74418	11.0153	0.00090361	copz2	coatomer protein complex, subunit zeta 2	GO:0006810	copz2	57969
ENSDARG00000006791	3.39832	4.97575	6.59262	0.0102402	arntl1a	aryl hydrocarbon receptor nuclear translocator-like 1a	GO:0000975	bmal1	58098
ENSDARG00000006797	-1.54268	3.7244	1.07753	0.299252	nt5dc1	5'-nucleotidase domain containing 1	GO:0003674	fj64b02	568757
ENSDARG00000006812	3.29525	5.54156	10.536	0.00117074	wdr26b	WD repeat domain 26b	GO:0005575	si:ch211-153j24.6	564794
ENSDARG00000006818	7.57556	2.81479	1.87531	0.170869	urod	uroporphyrinogen decarboxylase	GO:0003674	wu:fc43e09	30617
ENSDARG00000006832	7.59573	4.54598	10.3797	0.00127408	galnt9	polypeptide N-acetylgalactosaminyltransferase 9	GO:0000009	si:ch211-126h20.1	797549
ENSDARG00000006837	7.27677	5.83971	19.0648	1.26353e-05	mycn	v-myc avian myelocytomatosis viral oncogene neuroblastoma derived homolog	GO:0001071	N-myc	252851
ENSDARG00000006840	9.19441	1.77917	1.75023	0.185848	gnmt	glycine N-methyltransferase	GO:0003674	gnmt	403338
ENSDARG00000006848	-6.21064	-0.140084	2.11319e-07	0.999633	si:ch211-219a4.6	si:ch211-219a4.6	GO:0003674	si:ch211-219a4.6	799852
ENSDARG00000006849	-6.9993	1.90693	7.54175	0.00602854	asic2	acid-sensing (proton-gated) ion channel 2	GO:0003674	accn1	407669
ENSDARG00000006859	8.54112	5.91645	104.402	1.65147e-24	nkain1	Na+/K+ transporting ATPase interacting 1	GO:0002028	zgc:65908	393517
ENSDARG00000006862	1.03235	6.14519	2.50017	0.113834	kifap3b	kinesin-associated protein 3b	GO:0003674	fb99h08	561489
ENSDARG00000006863	-3.38217	-1.21559	9.56304e-08	0.999753	si:ch1073-349o24.2	si:ch1073-349o24.2	NA	ccdc108	100333283
ENSDARG00000006865	2.19197	1.16961	3.07151e-07	0.999558	glra4a	glycine receptor, alpha 4a	GO:0001101	[a]Z2	83413
ENSDARG00000006868	8.55799	0.608737	3.27384e-07	0.999543	trh	thyrotropin-releasing hormone	GO:0001692	Pro-TRH	266721
ENSDARG00000006869	8.0948	1.09872	1.43793	0.230475	stx17	syntaxin 17	GO:0000149	zgc:101617	492808
ENSDARG00000006877	5.53082	0.777297	3.2471e-07	0.999545	enpp4	ectonucleotide pyrophosphatase/phosphodiesterase 4	GO:0003674	E-NPP 4	550586
ENSDARG00000006878	8.62528	4.24493	3.07143	0.0796795	phf21aa	PHD finger protein 21Aa	GO:0000118	im:7138823	497383
ENSDARG00000006889	5.12545	4.28487	15.6054	7.80319e-05	mpped2a	metallophosphoesterase domain containing 2a	GO:0003674	zgc:112142	550430
ENSDARG00000006892	-14.4464	4.84587	7.79348e-06	0.997773	myo3b	myosin IIIB	GO:0000166	si:dkey-249g23.1	564573
ENSDARG00000006894	-0.316312	0.889936	1.4668e-07	0.999694	oprk1	opioid receptor, kappa 1	GO:0001653	ZFOR3	360139
ENSDARG00000006899	10.7495	3.14933	5.92347	0.0149405	far1	fatty acyl CoA reductase 1	GO:0003674	fc22d12	406829
ENSDARG00000006900	8.51187	4.46449	16.9366	3.86494e-05	impdh2	IMP (inosine 5'-monophosphate) dehydrogenase 2	GO:0003674	IMPD 2	317745
ENSDARG00000006901	18.4795	3.77662	3.67463e-07	0.999516	si:ch1073-459j12.1	si:ch1073-459j12.1	GO:0003674	CH1073-459J12.1	567630
ENSDARG00000006911	6.55503	0.971138	1.7269e-07	0.999668	wnt8b	wingless-type MMTV integration site family, member 8b	GO:0000902	wnt-8b	30144
ENSDARG00000006915	10.553	4.10781	9.63511	0.00190893	arl8ba	ADP-ribosylation factor-like 8Ba	GO:0000166	arl10c	337424
ENSDARG00000006921	-3.26214	4.40555	2.59049	0.107507	lrp5	low density lipoprotein receptor-related protein 5	GO:0001501	LRP6	568518
ENSDARG00000006924	3.5942	4.74976	3.29916	0.0693152	fbxo38	F-box protein 38	NA	wu:fc18a08	799091
ENSDARG00000006939	8.85376	0.1864	2.16712e-07	0.999629	tbx6l	T-box 6, like	GO:0001071	ZF-TBX6	30254
ENSDARG00000006963	0.477159	3.73259	1.13498e-07	0.999731	cse1l	CSE1 chromosome segregation 1-like (yeast)	GO:0003674	cas	30707
ENSDARG00000006978	0.813862	-0.224517	3.96635e-07	0.999498	zak	sterile alpha motif and leucine zipper containing kinase AZK	GO:0000165	si:dkey-15i8.3	559247
ENSDARG00000006981	14.7249	-0.138932	3.34686	0.0673335	ccdc113	coiled-coil domain containing 113	GO:0000902	zgc:101745	450041
ENSDARG00000006983	3.70836	4.41178	3.39786	0.0652811	celf3b	cugbp, Elav-like family member 3b	GO:0000166	si:ch211-167h2.2	100333973
ENSDARG00000006990	4.13163	3.94719	8.31761	0.00392625	LOC569741	cysteine-rich with EGF-like domain protein 1	NA	LOC569741	569741
ENSDARG00000007009	13.9537	-0.501695	1.64119e-07	0.999677	hoxa11b	homeobox A11b	GO:0003674	Hoxa-11	30382
ENSDARG00000007025	8.93396	1.94048	3.84329	0.0499453	ttc9c	tetratricopeptide repeat domain 9C	GO:0000902	im:7142077	393235
ENSDARG00000007034	2.82641	9.01888	10.7326	0.00105264	hnrpkl	heterogeneous nuclear ribonucleoprotein K, like	GO:0003674	wu:fc19f05	406264
ENSDARG00000007045	2.26716	4.54187	1.0574	0.30381	cnot4a	CCR4-NOT transcription complex, subunit 4a	GO:0000166	cnot4	569055
ENSDARG00000007065	12.8739	7.50757	111.411	4.80873e-26	mrps18b	mitochondrial ribosomal protein S18B	GO:0003674	wu:fj45h02	550455
ENSDARG00000007077	-0.0350969	0.575868	1.95783e-07	0.999647	si:dkey-145p14.5	si:dkey-145p14.5	GO:0003674	im:7137715	449857
ENSDARG00000007080	2.87943	-0.0685705	9.08186e-08	0.99976	rhcgl1	Rh family, C glycoprotein, like 1	GO:0003674	rhcg2a	563826
ENSDARG00000007081	-0.457841	6.91378	0.916864	0.3383	pias4a	protein inhibitor of activated STAT, 4a	GO:0001816	pias4	406712
ENSDARG00000007092	3.38673	5.18243	1.7745	0.182826	xab2	XPA binding protein 2	GO:0000349	zgc:63498	387600
ENSDARG00000007097	10.1137	3.70603	5.6169	0.0177881	her13	hairy-related 13	GO:0003674	zgc:110599	550600
ENSDARG00000007098	-1.37203	8.71408	4.97874	0.0256607	itm2ba	integral membrane protein 2Ba	GO:0001540	itm2b	323632
ENSDARG00000007099	9.20748	6.03781	133.949	5.60452e-31	cx43.4	connexin 43.4	GO:0005575	cb232	30276
ENSDARG00000007108	5.17584	0.00530377	2.11217e-07	0.999633	lipia	lipase, member Ia	GO:0002161	liph	445105
ENSDARG00000007125	5.48627	4.19389	0.498157	0.480311	asb6	ankyrin repeat and SOCS box containing 6	GO:0003674	zgc:110231	553600
ENSDARG00000007127	3.86638	4.92541	20.2047	6.95807e-06	acat2	acetyl-CoA acetyltransferase 2	GO:0003674	fb10a06	30643
ENSDARG00000007129	11.8779	0.23587	2.58861e-07	0.999594	slc6a16a	solute carrier family 6, member 16a	GO:0003674	si:dkey-29b22.6	555229
ENSDARG00000007130	1.18747	0.906761	8.26028e-08	0.999771	mrto4	MRT4 homolog, ribosome maturation factor	GO:0000027	wu:fb71a02	550350
ENSDARG00000007135	-1.30212	5.62601	1.87697	0.170679	cnot3a	CCR4-NOT transcription complex, subunit 3a	GO:0000288	cnot3	449540
ENSDARG00000007136	-3.18844	5.79975	3.76429	0.0523579	sh3bp5lb	SH3-binding domain protein 5-like, b	GO:0001932	si:ch211-225n7.1	558670
ENSDARG00000007141	-1.40496	6.05486	4.70554	0.0300656	psmc3	proteasome 26S subunit, ATPase 3	GO:0000166	wu:fb39a02	321947
ENSDARG00000007149	9.92728	4.06871	3.42704	0.0641371	nadl1.2	neural adhesion molecule L1.2	GO:0000902	wu:fq26g05	30634
ENSDARG00000007151	8.73201	-0.700745	3.97101e-07	0.999497	kcnk2b	potassium channel, subfamily K, member 2b	GO:0003674	si:dkey-121j17.4	568565
ENSDARG00000007169	11.9095	4.21565	14.2164	0.000162945	itgb1bp1	integrin beta 1 binding protein 1	GO:0003674	si:dkey-27p7.1	641420
ENSDARG00000007171	7.32557	4.67105	16.4107	5.09965e-05	aig1	androgen-induced 1 (H. sapiens)	GO:0005575	si:ch211-157l15.1	562261
ENSDARG00000007172	6.39542	4.50644	23.9332	9.97392e-07	plxna3	plexin A3	GO:0000902	plexina3	567422
ENSDARG00000007175	5.59548	4.22758	10.2243	0.00138599	recql	RecQ helicase-like	GO:0000166	zgc:110631	566018
ENSDARG00000007179	-4.72125	5.57377	16.0674	6.11275e-05	sash1a	SAM and SH3 domain containing 1a	NA	fi33a01	557132
ENSDARG00000007180	-0.299374	3.35888	0.0211556	0.884356	slc30a4	solute carrier family 30 (zinc transporter), member 4	GO:0000041	zgc:64215	393616
ENSDARG00000007181	-6.31812	4.33592	44.9375	2.0342e-11	nadk2	NAD kinase 2, mitochondrial	GO:0000166	nadkd1	445071
ENSDARG00000007184	-1.42599	4.43352	1.4553	0.22768	zbtb16a	zinc finger and BTB domain containing 16a	GO:0001816	ZNF145	323269
ENSDARG00000007186	-1.16018	2.9359	0.235896	0.627186	ppp1r8a	protein phosphatase 1, regulatory subunit 8a	NA	ppp1r8	566830
ENSDARG00000007195	-4.23454	3.93734	3.63727e-07	0.999519	grm2b	glutamate receptor, metabotropic 2b	NA	gb:kf234084	564461
ENSDARG00000007196	6.01403	4.88645	42.0369	8.95666e-11	rae1	ribonucleic acid export 1	GO:0000972	zgc:56449	393973
ENSDARG00000007198	2.4664	6.16832	1.16	0.281465	mta1	metastasis associated 1	GO:0001071	si:dkeyp-84b10.1	794477
ENSDARG00000007204	3.07107	6.12549	28.1564	1.11896e-07	si:ch211-195b21.5	si:ch211-195b21.5	GO:0003674	fb54a03	563381
ENSDARG00000007207	1.37368	1.72046	2.34903e-07	0.999613	cnpy2	canopy 2	GO:0005575	tmem4	664684
ENSDARG00000007216	2.23416	6.67689	10.1259	0.00146202	abce1	ATP-binding cassette, sub-family E (OABP), member 1	GO:0000054	wu:fb34c09	406324
ENSDARG00000007217	5.64211	2.98121	2.5862	0.107799	wdr55	WD repeat domain 55	GO:0001654	flj20195l	445394
ENSDARG00000007219	-0.726181	4.9338	0.391804	0.531353	actn1	actinin, alpha 1	GO:0003674	actn1	560400
ENSDARG00000007220	-2.82154	5.08902	5.53287	0.0186624	ncam1b	neural cell adhesion molecule 1b	GO:0000902	ncam3	114442
ENSDARG00000007221	17.257	3.34429	17.2512	3.27484e-05	pbk	PDZ binding kinase	GO:0000166	topk	360218
ENSDARG00000007231	0.637613	5.1288	0.153059	0.695629	ryk	receptor-like tyrosine kinase	GO:0000166	wu:fb37b12	558502
ENSDARG00000007241	2.01801	5.44781	5.12581	0.0235726	mycb	v-myc avian myelocytomatosis viral oncogene homolog b	GO:0001071	zgc:55680	393141
ENSDARG00000007244	9.33945	4.09748	4.38111	0.0363394	acp2	acid phosphatase 2, lysosomal	GO:0003674	wu:fi35e03	503759
ENSDARG00000007245	-3.99338	1.40834	1.1152	0.290954	rundc3aa	RUN domain containing 3Aa	NA	sb:eu957	100148117
ENSDARG00000007247	-4.29102	6.20705	16.1864	5.74041e-05	ric8a	RIC8 guanine nucleotide exchange factor A	GO:0001965	zgc:92294	449546
ENSDARG00000007250	1.14761	4.44373	1.47714	0.224222	use1	unconventional SNARE in the ER 1 homolog (S. cerevisiae)	GO:0003674	fj43b06	393294
ENSDARG00000007257	-0.11706	6.09619	0.0193059	0.889493	rab5ab	RAB5A, member RAS oncogene family, b	GO:0000166	Rab5a	393945
ENSDARG00000007264	3.46996	5.41589	9.96488	0.00159554	gbas	glioblastoma amplified sequence	GO:0005575	nipsnap2	30232
ENSDARG00000007271	1.53155	5.49536	2.51332	0.112888	mynn	myoneurin	GO:0003674	wu:fd15c04	327167
ENSDARG00000007275	15.7418	7.57662	205.065	1.63936e-46	si:ch211-251b21.1	si:ch211-251b21.1	GO:0003674	wu:fq25a07	571720
ENSDARG00000007277	3.01606	1.92768	1.72781e-07	0.999668	myf5	myogenic factor 5	GO:0001654	cb641	58097
ENSDARG00000007278	4.40561	1.17648	1.55338e-07	0.999686	ect2	epithelial cell transforming 2	GO:0000902	ect2	445406
ENSDARG00000007279	3.41495	6.65295	10.1187	0.00146774	yipf5	Yip1 domain family, member 5	GO:0000139	SMAP-5	393265
ENSDARG00000007285	3.05289	4.74637	10.8336	0.000996773	mrpl57	mitochondrial ribosomal protein L57	GO:0000313	mrp63	393748
ENSDARG00000007294	-0.342335	5.37915	1.8395e-07	0.999658	aco2	aconitase 2, mitochondrial	GO:0003674	cb1017	322670
ENSDARG00000007302	2.60847	2.09529	2.19442e-07	0.999626	sh3gl3b	SH3-domain GRB2-like 3b	GO:0001568	sh3gl3	393150
ENSDARG00000007315	3.85209	5.1031	14.0555	0.00017749	tmpoa	thymopoietin a	GO:0000278	LAP2	352907
ENSDARG00000007320	0.373962	9.39786	0.615829	0.432602	rpl7	ribosomal protein L7	GO:0000463	bb02h10	336710
ENSDARG00000007323	5.20851	5.36923	40.4196	2.04872e-10	chmp4bb	charged multivesicular body protein 4Bb	GO:0000910	chmp4b	406766
ENSDARG00000007329	17.2349	-0.0149478	4.5528e-07	0.999462	tbx16	T-box 16	GO:0000975	cb103	30264
ENSDARG00000007344	10.0181	-0.27543	1.77276e-07	0.999664	tcap	titin-cap (telethonin)	GO:0003008	tcap	556258
ENSDARG00000007347	0.279769	5.46922	0.0993733	0.752583	degs1	delta(4)-desaturase, sphingolipid 1	GO:0003674	degs	327075
ENSDARG00000007359	6.19044	4.30498	42.8531	5.90085e-11	zgc:56596	zgc:56596	GO:0003674	ubl4a	393270
ENSDARG00000007362	-1.57437	3.34448	0.396047	0.529138	sft2d1	SFT2 domain containing 1	GO:0005575	c6orf83	393343
ENSDARG00000007366	19.6958	0.548092	23.435	1.29207e-06	amdhd1	amidohydrolase domain containing 1	NA	amdhd1	402826
ENSDARG00000007369	11.2763	4.62885	6.80766	0.00907677	tcf7l1b	transcription factor 7-like 1b (T-cell specific, HMG-box)	GO:0000975	TCF-3-B	30556
ENSDARG00000007370	10.1269	-0.690816	3.29587	0.0694543	dysf	dysferlin, limb girdle muscular dystrophy 2B (autosomal recessive)	GO:0001778	si:rp71-50c18.1	560924
ENSDARG00000007377	4.5304	6.374	36.5235	1.5084e-09	odc1	ornithine decarboxylase 1	GO:0001654	CHUNP6922	114426
ENSDARG00000007382	-2.0394	7.69311	1.01213	0.314393	ubtd1a	ubiquitin domain containing 1a	GO:0003674	ubtd1	563264
ENSDARG00000007383	6.57109	1.79352	0.684589	0.408011	kcnk6	potassium channel, subfamily K, member 6	GO:0003674	im:7152114	504083
ENSDARG00000007385	3.43452	7.73771	47.422	5.72354e-12	cct7	chaperonin containing TCP1, subunit 7 (eta)	GO:0000166	chunp6934	192324
ENSDARG00000007387	2.24262	1.05504	1.01171e-07	0.999746	irf2a	interferon regulatory factor 2a	GO:0000975	wu:fc74h04	325410
ENSDARG00000007396	2.80676	4.45043	4.83651	0.0278632	rnd3b	Rho family GTPase 3b	GO:0000166	rnd3	436864
ENSDARG00000007398	12.437	0.900807	3.82757	0.0504161	NA	NA	NA	NA	NA
ENSDARG00000007405	-0.05794	5.50137	0.00619824	0.937248	strap	serine/threonine kinase receptor associated protein	GO:0003674	zgc:56677	393274
ENSDARG00000007406	2.08154	0.764336	3.71939e-07	0.999513	phox2a	paired-like homeobox 2a	GO:0003357	arix	404602
ENSDARG00000007409	10.4048	3.77516	6.56232	0.0104161	ppifa	peptidylprolyl isomerase Fa	GO:0000413	ppif	447887
ENSDARG00000007412	-0.716898	3.29961	0.0942545	0.758837	slc2a1b	solute carrier family 2 (facilitated glucose transporter), member 1b	GO:0001525	si:dkey-92f12.1	100321338
ENSDARG00000007413	0.775552	6.04538	1.06061	0.303077	arid2	AT rich interactive domain 2 (ARID, RFX-like)	GO:0003674	fi45a01	566352
ENSDARG00000007418	3.93978	-0.405535	2.96528e-07	0.999566	chmp4c	charged multivesicular body protein 4C	GO:0003674	zgc:110173	550542
ENSDARG00000007425	-6.35235	1.01546	3.60393e-07	0.999521	apol1	apolipoprotein L, 1	GO:0001655	si:rp71-1g18.12	560340
ENSDARG00000007429	3.93446	2.44474	0.140004	0.708277	ndor1	NADPH dependent diflavin oxidoreductase 1	GO:0000166	wu:fc41f01	393621
ENSDARG00000007430	3.39746	-0.109409	4.10745e-07	0.999489	prdm12b	PR domain containing 12b	GO:0001708	zgc:101606	492816
ENSDARG00000007436	7.1789	-0.516884	2.51761e-07	0.9996	avpr2aa	arginine vasopressin receptor 2a, duplicate a	GO:0001653	si:dkey-7i1.7	100007585
ENSDARG00000007438	4.47263	7.34412	46.8443	7.68568e-12	ube2ib	ubiquitin-conjugating enzyme E2Ib	GO:0000166	ubc9	30622
ENSDARG00000007443	4.33388	0.653625	2.81797e-07	0.999576	fbxl18	F-box and leucine-rich repeat protein 18	NA	zgc:114102	570298
ENSDARG00000007444	0.681066	3.13935	0.0589181	0.808214	ift81	intraflagellar transport 81 homolog	GO:0000902	cdv1	432390
ENSDARG00000007449	3.1913	6.341	9.3687	0.00220722	slc25a39	solute carrier family 25, member 39	GO:0000041	zgc:63736	393458
ENSDARG00000007461	4.5585	1.86833	0.253139	0.614874	srgap1a	SLIT-ROBO Rho GTPase activating protein 1a	GO:0003674	si:ch211-238a12.4	570262
ENSDARG00000007477	-1.05419	2.78044	2.45254e-07	0.999605	fbxo8	F-box protein 8	GO:0003674	zgc:136842	678549
ENSDARG00000007480	8.83132	6.15606	6.72773	0.00949255	rpe65a	retinal pigment epithelium-specific protein 65a	GO:0003008	RPE56a	393724
ENSDARG00000007485	0.423874	5.98534	0.347929	0.555288	epc2	enhancer of polycomb homolog 2 (Drosophila)	GO:0000123	E(Pc)	394050
ENSDARG00000007490	-3.77894	1.7874	1.46582e-07	0.999695	adrb1	adrenoceptor beta 1	GO:0001659	zgc:194728	557194
ENSDARG00000007496	0.0658155	4.08929	0.00517517	0.942651	ufl1	UFM1-specific ligase 1	GO:0003674	zgc:63562	393578
ENSDARG00000007523	-0.63516	4.78296	0.767526	0.380983	NA	NA	NA	NA	NA
ENSDARG00000007526	0.854973	6.91995	1.39379	0.237766	ndufs2	NADH dehydrogenase (ubiquinone) Fe-S protein 2	GO:0000166	im:7149850	553672
ENSDARG00000007531	2.61952	1.05318	1.03208e-07	0.999744	zcchc9	zinc finger, CCHC domain containing 9	GO:0003674	zgc:56467	386639
ENSDARG00000007553	-7.08876	5.94881	25.3546	4.7701e-07	opn4.1	opsin 4.1	GO:0003008	opn4	352918
ENSDARG00000007560	12.2517	3.39012	6.54654	0.0105088	sema3bl	sema domain, immunoglobulin domain (Ig), short basic domain, secreted, (semaphorin) 3bl	GO:0000902	fc22d04	100004611
ENSDARG00000007561	2.7944	-0.412941	4.44841e-07	0.999468	cdh23	cadherin-related 23	GO:0000902	cdh23	407978
ENSDARG00000007566	12.7896	5.33684	26.9612	2.07578e-07	appbp2	amyloid beta precursor protein (cytoplasmic tail) binding protein 2	NA	wu:fb78e11	322995
ENSDARG00000007576	-12.136	7.18131	97.5322	5.29888e-23	crybb1l1	crystallin, beta B1, like 1	NA	crybb1l1	553473
ENSDARG00000007582	-16.7495	-1.1928	2.99641e-07	0.999563	si:ch1073-155h21.1	si:ch1073-155h21.1	GO:0003674	fc14h06	323944
ENSDARG00000007597	2.19225	3.68649	2.19991	0.138018	bloc1s4	biogenesis of lysosomal organelles complex-1, subunit 4, cappuccino	GO:0003674	cno	445081
ENSDARG00000007601	-2.89573	0.75266	1.03766e-07	0.999743	zmynd8	zinc finger, MYND-type containing 8	GO:0000975	prkcbp1	564460
ENSDARG00000007603	1.77152	3.66924	0.301072	0.583211	stxbp2	syntaxin binding protein 2	GO:0006810	zgc:85807	406578
ENSDARG00000007614	9.02697	2.36149	3.45831	0.0629344	wwox	WW domain containing oxidoreductase	GO:0000252	zgc:55975	393887
ENSDARG00000007624	5.2141	3.19882	15.3166	9.09156e-05	gins1	GINS complex subunit 1 (Psf1 homolog)	GO:0000228	zgc:101672	450061
ENSDARG00000007630	-4.69267	0.953683	2.20203e-07	0.999626	mkrn2	makorin, ring finger protein, 2	GO:0003674	hspc070	170783
ENSDARG00000007639	-1.08491	4.9976	0.208499	0.647946	cnot4b	CCR4-NOT transcription complex, subunit 4b	GO:0000166	CNOT4	394144
ENSDARG00000007641	2.83258	2.00289	0.083875	0.772113	msx1a	muscle segment homeobox 1a	GO:0002009	cb435	30527
ENSDARG00000007654	-4.04488	8.34837	41.598	1.12106e-10	nsfa	N-ethylmaleimide-sensitive factor a	GO:0000166	nsf	368483
ENSDARG00000007655	-10.4899	0.195719	3.68869e-07	0.999515	crybb1l3	crystallin, beta B1, like 3	GO:0003674	zgc:171636	566891
ENSDARG00000007657	16.6267	3.46265	14.641	0.000130053	ccnh	cyclin H	GO:0000079	zgc:114132	541325
ENSDARG00000007663	-3.33752	7.55001	21.8057	3.01702e-06	amph	amphiphysin	GO:0003674	wu:fq25h04	393804
ENSDARG00000007671	-5.88772	3.49545	7.16205	0.00744619	ghrb	growth hormone receptor b	GO:0005575	ghr.b	560202
ENSDARG00000007678	0.23219	5.53842	1.89291e-07	0.999653	ttyh3b	tweety family member 3b	GO:0003674	ttyh3	798421
ENSDARG00000007682	-10.3843	7.817	201.794	8.48038e-46	ppdpfa	pancreatic progenitor cell differentiation and proliferation factor a	GO:0001708	c20orf149	338304
ENSDARG00000007691	0.944245	5.14855	1.03334	0.309376	cul1b	cullin 1b	GO:0000151	cul1	406816
ENSDARG00000007693	3.87945	6.66774	32.0409	1.5096e-08	nfkbiab	nuclear factor of kappa light polypeptide gene enhancer in B-cells inhibitor, alpha b	NA	NFKBIA	323099
ENSDARG00000007697	-4.7938	11.0227	84.6693	3.52688e-20	fabp7a	fatty acid binding protein 7, brain, a	GO:0003674	B-FABP	58128
ENSDARG00000007708	4.36343	7.93159	49.5422	1.9415e-12	nsa2	NSA2 ribosome biogenesis homolog (S. cerevisiae)	GO:0000460	fb34b10	321769
ENSDARG00000007709	12.3723	-0.989748	8.30945e-08	0.99977	adamts8a	ADAM metallopeptidase with thrombospondin type 1 motif, 8a	GO:0003674	si:dkey-127j5.2	569618
ENSDARG00000007711	-1.56642	4.81309	0.00424523	0.94805	rab3il1	RAB3A interacting protein (rabin3)-like 1	NA	rab3il1	100331248
ENSDARG00000007715	-8.41771	-0.249883	1.51484e-07	0.999689	lgsn	lengsin, lens protein with glutamine synthetase domain	GO:0001654	gluld1	567024
ENSDARG00000007720	5.55721	4.83166	33.8579	5.92879e-09	sub1b	SUB1 homolog, transcriptional regulator b	GO:0000988	rpo2tc1	436778
ENSDARG00000007722	-3.05864	3.49909	3.10432	0.0780849	nudt8	nudix (nucleoside diphosphate linked moiety X)-type motif 8	GO:0003674	zgc:153051	791929
ENSDARG00000007723	6.74825	5.06043	1.2635	0.26099	efnb1	ephrin-B1	GO:0001654	efnb1	114377
ENSDARG00000007727	4.60847	1.33773	0.216283	0.641887	rgl2	ral guanine nucleotide dissociation stimulator-like 2	GO:0003674	im:7136742	65227
ENSDARG00000007734	1.13674	-0.226501	3.05288e-07	0.999559	obfc1	oligonucleotide/oligosaccharide-binding fold containing 1	GO:0000228	zgc:64174	393360
ENSDARG00000007737	1.87436	5.28804	2.90507	0.0883014	zyg11	zyg-11 homolog (C. elegans)	GO:0000151	si:ch211-11m18.3	555349
ENSDARG00000007743	-9.02293	2.46261	2.39743e-07	0.999609	il15l	interleukin 15, like	GO:0002376	im:7142994	494451
ENSDARG00000007744	2.63514	4.17732	1.99551	0.157766	tsr1	TSR1, 20S rRNA accumulation, homolog (S. cerevisiae)	GO:0000166	fc52b09	325037
ENSDARG00000007745	-1.38066	7.42027	4.48068	0.0342801	uqcrfs1	ubiquinol-cytochrome c reductase, Rieske iron-sulfur polypeptide 1	GO:0003674	fb78f10	406359
ENSDARG00000007751	17.0873	-0.030178	8.7637	0.00307285	lmnl3	lamin L3	GO:0003674	LIIIa	195817
ENSDARG00000007753	1.40887	3.2927	0.681358	0.409119	cpne2	copine II	NA	fj39e04	565225
ENSDARG00000007755	4.88011	5.15223	15.7844	7.09852e-05	NA	NA	NA	NA	NA
ENSDARG00000007760	-0.0864119	3.78921	0.00663077	0.9351	spg21	spastic paraplegia 21 (autosomal recessive, Mast syndrome)	GO:0003674	wu:fd07h02	406704
ENSDARG00000007764	2.29103	4.90909	3.24708	0.0715508	klhdc10	kelch domain containing 10	GO:0003674	zgc:55663	393231
ENSDARG00000007774	1.2105	6.14472	0.954407	0.3286	vash2	vasohibin 2	GO:0001525	si:ch211-147d7.1	562668
ENSDARG00000007786	0.450026	3.84082	1.27204e-07	0.999715	tmx2b	thioredoxin-related transmembrane protein 2b	GO:0005575	tmx2	415203
ENSDARG00000007788	-12.1444	8.70707	243.529	6.68882e-55	atp2b1b	ATPase, Ca++ transporting, plasma membrane 1b	GO:0000166	atp2b1b	561190
ENSDARG00000007791	1.11186	7.66927	4.9776	0.0256776	ppp2r1a	protein phosphatase 2, regulatory subunit A, alpha	GO:0003674	wu:fa02h04	406685
ENSDARG00000007795	1.1936	7.29906	3.87584	0.0489857	cst3	cystatin C (amyloid angiopathy and cerebral hemorrhage)	GO:0003674	fb51d07	791878
ENSDARG00000007804	-2.51792	1.49804	3.6326e-07	0.999519	gas6	growth arrest-specific 6	GO:0001525	fj34a12	335830
ENSDARG00000007807	-1.91664	2.8049	3.29153e-07	0.999542	cyth3a	cytohesin 3a	GO:0003674	cyth3	100002190
ENSDARG00000007808	6.67679	5.49894	18.7887	1.46031e-05	zdhhc16a	zinc finger, DHHC-type containing 16a	GO:0003674	zdhhc16	394017
ENSDARG00000007812	2.28019	5.05194	2.14066	0.14344	sp3b	Sp3b transcription factor	GO:0000981	fb77h05	322961
ENSDARG00000007813	-0.299601	2.14816	0.00976656	0.921277	rnpepl1	arginyl aminopeptidase (aminopeptidase B)-like 1	NA	rnpepl1	100535895
ENSDARG00000007818	6.43554	6.0368	32.1708	1.41198e-08	palm1b	paralemmin 1b	GO:0000902	zgc:63523	393573
ENSDARG00000007823	2.04492	5.35526	3.47125	0.0624443	atf3	activating transcription factor 3	GO:0000975	zgc:55526	393939
ENSDARG00000007824	-1.24508	2.95453	3.26e-07	0.999544	camta1b	calmodulin binding transcription activator 1b	GO:0000981	im:7144854	497465
ENSDARG00000007825	8.97099	4.37989	3.80159	0.0512038	map2k1	mitogen-activated protein kinase kinase 1	GO:0000166	si:ch211-242m18.2	406728
ENSDARG00000007836	5.10328	7.54936	60.3131	8.09058e-15	ctsla	cathepsin La	GO:0000323	ctsl1a	321453
ENSDARG00000007856	-3.95348	-0.159596	1.43941e-07	0.999697	NA	NA	NA	NA	NA
ENSDARG00000007863	4.41195	7.4731	56.5041	5.60818e-14	tra2a	transformer 2 alpha homolog (Drosophila)	GO:0000166	zgc:64175	393388
ENSDARG00000007867	-1.50174	6.30774	5.92732	0.0149079	dazap2	DAZ associated protein 2	NA	wu:fc25d09	324316
ENSDARG00000007869	7.83845	3.04843	2.1855	0.139316	ehd3	EH-domain containing 3	GO:0000166	si:ch211-147c1.2	562949
ENSDARG00000007885	21.837	0.186185	11.3934	0.000737054	fancl	Fanconi anemia, complementation group L	GO:0000003	zgc:66144	406255
ENSDARG00000007886	10.9162	2.85309	7.62853	0.00574522	slc35b2	solute carrier family 35 (adenosine 3'-phospho 5'-phosphosulfate transporter), member B2	GO:0000139	papst1	402931
ENSDARG00000007892	6.31052	4.32207	6.5239	0.0106434	pdcd2	programmed cell death 2	GO:0000278	zgc:63685	393370
ENSDARG00000007901	3.16633	5.88275	10.477	0.00120869	crnkl1	crooked neck pre-mRNA splicing factor 1	GO:0000245	zgc:55327	393920
ENSDARG00000007912	20.7758	1.2195	3.16481e-07	0.999551	si:ch211-196i2.1	si:ch211-196i2.1	NA	si:ch211-196i2.1	564099
ENSDARG00000007916	1.42886	3.63299	0.310217	0.577547	xpnpep3	X-prolyl aminopeptidase 3, mitochondrial	GO:0003674	zgc:76905	573360
ENSDARG00000007918	13.829	3.56353	7.43109	0.00641065	ttc27	tetratricopeptide repeat domain 27	GO:0003674	chunp6906	317640
ENSDARG00000007923	2.17121	4.65013	2.46362	0.11651	ptpn1	protein tyrosine phosphatase, non-receptor type 1	GO:0003674	ptp1b	30081
ENSDARG00000007941	-0.38609	3.88777	1.64953e-07	0.999676	hmx4	H6 family homeobox 4	GO:0001523	Hmx1	751654
ENSDARG00000007943	3.89198	4.43643	5.07222	0.0243122	gabpb2a	GA binding protein transcription factor, beta subunit 2a	GO:0003674	fi15e02	554849
ENSDARG00000007944	8.60302	1.37402	2.79009e-07	0.999579	lhx1b	LIM homeobox 1b	GO:0003674	lim6	30454
ENSDARG00000007950	9.96605	0.386571	4.56566e-07	0.999461	itga11b	integrin, alpha 11b	GO:0005575	itga11b	567175
ENSDARG00000007955	1.34195	3.19478	2.6404e-07	0.99959	iars	isoleucyl-tRNA synthetase	GO:0000166	fi46h05	334393
ENSDARG00000007959	3.3676	5.85447	5.66791	0.017278	hibadhb	3-hydroxyisobutyrate dehydrogenase b	GO:0000166	hibadh	394135
ENSDARG00000007960	6.36563	10.2915	177.852	1.42683e-40	hnrnpaba	heterogeneous nuclear ribonucleoprotein A/Ba	GO:0000166	hm:zeh1271	321466
ENSDARG00000007971	13.157	4.5794	54.742	1.37435e-13	cks1b	CDC28 protein kinase regulatory subunit 1B	GO:0000151	zgc:101026	445199
ENSDARG00000007975	1.73037	5.47781	1.53533	0.215315	fth1b	ferritin, heavy polypeptide 1b	GO:0000041	zgc:92245	447823
ENSDARG00000007976	-2.84319	6.09241	6.6363	0.00999213	si:ch211-220f16.2	si:ch211-220f16.2	GO:0005575	si:ch211-220f16.2	797650
ENSDARG00000007982	12.7885	6.6345	54.7766	1.35041e-13	onecut1	one cut homeobox 1	GO:0000981	oc1	393545
ENSDARG00000007989	3.46089	4.98049	23.6763	1.13976e-06	nedd8	neural precursor cell expressed, developmentally down-regulated 8	NA	si:zc14a17.5	368667
ENSDARG00000007990	3.6016	2.10599	2.20928e-07	0.999625	wt1b	wilms tumor 1b	GO:0001655	si:ch211-160j6.3	568416
ENSDARG00000007996	4.7132	5.24341	21.4526	3.62693e-06	pou2f1b	POU class 2 homeobox 1b	GO:0001071	fc07d06	323702
ENSDARG00000008014	11.7606	2.47489	10.6531	0.00109884	nudt17	nudix (nucleoside diphosphate linked moiety X)-type motif 17	GO:0003674	zgc:114128	556651
ENSDARG00000008020	5.57804	4.56082	29.5783	5.37033e-08	med31	mediator complex subunit 31	GO:0000428	fa04d01	436690
ENSDARG00000008022	22.5154	3.25729	68.6532	1.17394e-16	kif18a	kinesin family member 18A	GO:0000070	CH211-12J24.1	393209
ENSDARG00000008026	15.4536	1.79474	11.4525	0.000713991	fam129bb	family with sequence similarity 129, member Bb	NA	fi39c12	556540
ENSDARG00000008030	-1.40057	4.81157	1.08896	0.296701	myl9b	myosin, light chain 9b, regulatory	GO:0003674	myl9	406493
ENSDARG00000008032	1.25756	5.92815	0.844618	0.358079	sart3	squamous cell carcinoma antigen recognized by T cells 3	GO:0000166	SART-3	558581
ENSDARG00000008034	-0.16142	4.36124	2.59991e-07	0.999593	skib	v-ski avian sarcoma viral oncogene homolog b	GO:0000975	fc17g02	30113
ENSDARG00000008035	-4.84617	1.7284	2.55274	0.110103	zgc:113516	zgc:113516	GO:0005575	im:6894162	541449
ENSDARG00000008049	9.88056	6.13595	142.477	7.64681e-33	si:dkey-42i9.4	si:dkey-42i9.4	GO:0003674	wu:fb11a09	492503
ENSDARG00000008060	16.6422	0.011396	1.41884e-07	0.999699	scara3	scavenger receptor class A, member 3	GO:0003674	si:dkey-217m5.5	564588
ENSDARG00000008068	-1.16932	0.14791	1.66468e-07	0.999674	tma16	translation machinery associated 16 homolog	GO:0003674	zgc:110664	553647
ENSDARG00000008075	14.3205	0.0113595	5.88114	0.0153039	illr4	immune-related, lectin-like receptor 4	GO:0003674	illrL	559737
ENSDARG00000008097	0.975052	1.50689	1.83745e-07	0.999658	srsf9	serine/arginine-rich splicing factor 9	GO:0000166	zgc:77449	405835
ENSDARG00000008100	-8.82074	2.96453	2.25641e-05	0.99621	slc7a10a	solute carrier family 7 (neutral amino acid transporter light chain, asc system), member 10a	GO:0003333	slc7a10	567420
ENSDARG00000008105	3.34182	4.07006	3.67544	0.0552198	mettl2a	methyltransferase like 2A	GO:0000179	zgc:110598	100006618
ENSDARG00000008107	7.93825	3.88008	16.602	4.6102e-05	src	v-src avian sarcoma (Schmidt-Ruppin A-2) viral oncogene homolog	GO:0000166	c-src	325084
ENSDARG00000008119	2.23067	4.01669	3.40132	0.0651443	si:ch211-195d17.2	si:ch211-195d17.2	GO:0001071	fb34f06	560495
ENSDARG00000008127	-0.736185	1.91928	8.23387e-08	0.999771	pcdh15b	protocadherin-related 15b	GO:0001654	pcdh15b	503521
ENSDARG00000008133	9.98463	2.67182	5.24838e-07	0.999422	foxl1	forkhead box L1	GO:0000981	zgc:63595	393959
ENSDARG00000008140	-3.3375	2.70796	5.334e-07	0.999417	kcnab1a	potassium voltage-gated channel, shaker-related subfamily, beta member 1 a	GO:0003674	kcnab1	541540
ENSDARG00000008141	10.6213	4.62037	17.8908	2.33954e-05	rbl1	retinoblastoma-like 1 (p107)	GO:0005575	fj58e06	795522
ENSDARG00000008142	-4.93521	6.63709	5.86108	0.0154793	stxbp3	syntaxin binding protein 3	GO:0006810	wu:fb71h06	406780
ENSDARG00000008153	4.00465	6.24312	40.9354	1.57343e-10	serinc5	serine incorporator 5	GO:0002252	sb:cb651	406835
ENSDARG00000008155	6.0668	5.24667	22.7276	1.86668e-06	sms	spermine synthase	GO:0003674	zgc:86583	80872
ENSDARG00000008164	19.9484	0.283369	9.20038	0.00241965	btr33	bloodthirsty-related gene family, member 33	NA	btr33	799840
ENSDARG00000008165	11.1252	0.474163	4.49644e-07	0.999465	caspa	caspase a	GO:0001501	caspy	57933
ENSDARG00000008184	0.406723	5.69383	0.108127	0.742287	mia3	melanoma inhibitory activity family, member 3	GO:0005575	mia2	567041
ENSDARG00000008186	0.633368	1.05536	1.06671e-07	0.999739	syk	spleen tyrosine kinase	GO:0000166	syk	405769
ENSDARG00000008188	2.02373	7.37372	7.8329	0.00513038	sf1	splicing factor 1	GO:0000375	wu:fc09f06	572785
ENSDARG00000008191	3.44103	-0.0450404	2.81152e-07	0.999577	tmeff1a	transmembrane protein with EGF-like and two follistatin-like domains 1a	GO:0005575	si:ch211-39l18.5	570409
ENSDARG00000008192	2.35527	4.43236	2.95327	0.0857038	pank1a	pantothenate kinase 1a	GO:0000166	fb79e08	406789
ENSDARG00000008200	5.31524	4.93702	15.6986	7.42797e-05	ugp2b	UDP-glucose pyrophosphorylase 2b	GO:0003674	Ugp2	334420
ENSDARG00000008203	9.64567	-0.959187	1.62486e-07	0.999678	pax1a	paired box 1a	GO:0001071	zgc:158781	564359
ENSDARG00000008209	0.936389	3.29979	0.264433	0.607091	myt1la	myelin transcription factor 1-like, a	GO:0001071	si:dkey-260n20.1	559505
ENSDARG00000008218	7.24828	4.83813	51.509	7.12694e-13	znf410	zinc finger protein 410	GO:0003674	zgc:77303	402951
ENSDARG00000008224	0.757776	7.07606	0.749638	0.386591	vps35	vacuolar protein sorting 35 homolog (S. cerevisiae)	GO:0003674	bZ34G2.3	561697
ENSDARG00000008235	-0.679244	4.39261	0.139386	0.708892	cog5	component of oligomeric golgi complex 5	GO:0005575	si:dkey-217k21.3	567886
ENSDARG00000008237	3.64475	6.8607	16.8072	4.13761e-05	sars	seryl-tRNA synthetase	GO:0000166	SerRS	445405
ENSDARG00000008238	5.93792	2.31612	0.526198	0.46821	manba	mannosidase, beta A, lysosomal	GO:0003674	zgc:55493	393128
ENSDARG00000008239	4.70062	2.03752	5.18137e-07	0.999426	mocs3	molybdenum cofactor synthesis 3	GO:0000166	zgc:55696	393095
ENSDARG00000008243	0.816594	5.03639	9.80724e-08	0.99975	cct8	chaperonin containing TCP1, subunit 8 (theta)	GO:0000166	fa22h09	394037
ENSDARG00000008247	1.4797	1.53727	1.93531e-07	0.999649	vezf1a	vascular endothelial zinc finger 1a	GO:0003674	sb:cb1038	567023
ENSDARG00000008249	4.7486	3.34804	0.318484	0.57252	ptchd4	patched domain containing 4	GO:0005575	ptchd1	564097
ENSDARG00000008255	3.02299	9.48457	14.7757	0.000121083	cnot6a	CCR4-NOT transcription complex, subunit 6a	NA	cnot6	324048
ENSDARG00000008275	1.22828	2.8534	0.256032	0.612859	klhl24b	kelch-like family member 24b	GO:0000151	sb:eu993	393412
ENSDARG00000008278	13.7384	6.28729	78.3551	8.60877e-19	rcor2	REST corepressor 2	GO:0000122	zgc:77264	402934
ENSDARG00000008279	-0.763452	0.189731	1.7076e-07	0.99967	map2k7	mitogen-activated protein kinase kinase 7	GO:0000166	MKK7	560913
ENSDARG00000008292	3.7747	7.99144	70.7608	4.03266e-17	eif2s3	eukaryotic translation initiation factor 2, subunit 3 gamma	GO:0000166	Su(var)3-9	327341
ENSDARG00000008306	12.4938	4.2703	3.16632e-07	0.999551	rdh5	retinol dehydrogenase 5 (11-cis/9-cis)	GO:0001523	im:6901729	556528
ENSDARG00000008310	-0.975278	7.19235	2.72118	0.0990245	ip6k2a	inositol hexakisphosphate kinase 2a	GO:0003674	cb1087	322041
ENSDARG00000008322	0.222117	3.86401	0.0113571	0.91513	ambra1a	autophagy/beclin-1 regulator 1a	GO:0005575	ambra1	100332642
ENSDARG00000008329	5.4581	1.25585	0.503454	0.477986	asic1a	acid-sensing (proton-gated) ion channel 1a	GO:0003674	ASIC1	791696
ENSDARG00000008333	23.2404	1.05184	20.7368	5.26934e-06	znfl2a	zinc finger-like gene 2a	GO:0003674	YF-458	373087
ENSDARG00000008336	-1.34539	3.40568	0.290335	0.590006	sh3bp5a	SH3-domain binding protein 5a (BTK-associated)	GO:0001932	sh3bp5a	555222
ENSDARG00000008363	-1.87158	7.50348	2.92648	0.0871375	mcl1b	myeloid cell leukemia 1b	GO:0000278	zgc:109763	373102
ENSDARG00000008370	0.056844	7.37022	0.00765215	0.930293	csnk1da	casein kinase 1, delta a	GO:0000166	Csnk1d	322106
ENSDARG00000008372	-1.62594	3.81873	1.33241	0.248376	spred2b	sprouty-related, EVH1 domain containing 2b	GO:0003674	spred2	793290
ENSDARG00000008377	0.905273	6.50417	0.314802	0.574748	epn2	epsin 2	GO:0005575	wu:fb51h11	560542
ENSDARG00000008380	4.27205	6.278	53.7279	2.30271e-13	brd7	bromodomain containing 7	GO:0003674	wu:fc95f02	406675
ENSDARG00000008383	3.50394	6.05931	14.1409	0.000169618	arpc1a	actin related protein 2/3 complex, subunit 1A	GO:0003674	wu:fk93e03	394243
ENSDARG00000008384	14.5584	3.93706	26.4827	2.65905e-07	hdac6	histone deacetylase 6	GO:0001525	wu:fc31d02	565482
ENSDARG00000008388	13.8798	3.74908	7.23901	0.00713362	mmp14b	matrix metallopeptidase 14b (membrane-inserted)	GO:0001501	MT-MMPbeta	566945
ENSDARG00000008395	6.1212	3.67758	12.7549	0.000355077	snupn	snurportin 1	GO:0003674	rnut1	324743
ENSDARG00000008396	10.2569	2.71452	2.36132	0.124377	ftr24	finTRIM family, member 24	GO:0003674	zgc:114036	619192
ENSDARG00000008398	5.9898	0.446367	0.718226	0.396727	cacna1c	calcium channel, voltage-dependent, L type, alpha 1C subunit	GO:0001501	C-LTCC	170581
ENSDARG00000008403	1.48185	-0.409805	2.84834e-07	0.999574	phospho1	phosphatase, orphan 1	GO:0001501	sb:cb839	100002812
ENSDARG00000008407	4.22674	7.25754	39.6947	2.96926e-10	tspan7b	tetraspanin 7b	GO:0003674	tm4sf2b	449539
ENSDARG00000008413	-0.772979	5.08495	1.51223e-07	0.99969	atp11a	ATPase, class VI, type 11A	GO:0000166	si:dkey-251i8.1	562925
ENSDARG00000008414	12.0577	1.01133	1.86397e-07	0.999656	exoc3l2a	exocyst complex component 3-like 2a	GO:0000145	si:dkey-85k8.5	553301
ENSDARG00000008433	15.8827	1.35185	10.1068	0.00147727	unc45b	unc-45 myosin chaperone B	GO:0003674	Unc-45B	266640
ENSDARG00000008434	-0.0137124	5.64627	0.000133976	0.990765	bcl2l1	bcl2-like 1	GO:0001894	bcl2l	114401
ENSDARG00000008439	10.7498	3.42273	4.49877	0.0339192	atxn10	ataxin 10	GO:0005575	si:dkeyp-15g12.2	100034473
ENSDARG00000008447	1.46137	6.35894	2.8947	0.0888712	fkbp4	FK506 binding protein 4	GO:0000413	wu:fb34f09	321795
ENSDARG00000008450	10.1983	1.14531	1.87461e-07	0.999655	pcolce2a	procollagen C-endopeptidase enhancer 2a	GO:0005575	si:ch211-126p4.4	100002838
ENSDARG00000008454	6.75154	2.11653	1.94398e-07	0.999648	cpeb1b	cytoplasmic polyadenylation element binding protein 1b	GO:0000166	ZOR-1	30702
ENSDARG00000008461	15.8236	3.69381	30.7689	2.90654e-08	anapc5	anaphase promoting complex subunit 5	NA	wu:fb75a09	322854
ENSDARG00000008472	10.0261	2.98501	3.18187	0.0744596	apex2	APEX nuclease (apurinic/apyrimidinic endonuclease) 2	GO:0003674	zgc:55889	393115
ENSDARG00000008480	1.45079	3.06308	0.260684	0.609651	trmt61a	tRNA methyltransferase 61A	GO:0001510	zgc:86657	436593
ENSDARG00000008485	12.7594	2.51012	7.11127	0.0076601	lrp3	low density lipoprotein receptor-related protein 3	GO:0003674	zgc:195027	100170796
ENSDARG00000008487	-4.54612	2.80114	1.04388e-07	0.999742	dmd	dystrophin	GO:0001948	Dp71	83773
ENSDARG00000008490	0.742127	0.273525	1.82371e-07	0.999659	ltv1	LTV1 ribosome biogenesis factor	GO:0000054	c6orf93	436587
ENSDARG00000008491	0.660819	0.534652	5.932e-07	0.999385	si:ch211-107o10.3	si:ch211-107o10.3	GO:0003674	wu:fd55e03	407663
ENSDARG00000008494	2.6552	6.13945	2.45837	0.1169	myl6	myosin, light chain 6, alkali, smooth muscle and non-muscle	GO:0003674	zgc:103624	798632
ENSDARG00000008502	3.90847	5.23402	25.6856	4.01824e-07	pno1	partner of NOB1 homolog	GO:0003674	zgc:65782	393520
ENSDARG00000008503	-5.22188	3.77191	9.90557	0.00164779	glcci1	glucocorticoid induced 1	GO:0001655	sb:cb902	378997
ENSDARG00000008540	-6.96756	0.756503	3.66588e-07	0.999517	sox21b	SRY (sex determining region Y)-box 21b	GO:0000122	zgc:110678	406246
ENSDARG00000008542	1.45003	2.94206	1.91381e-07	0.999651	yod1	YOD1 deubiquitinase	GO:0003674	wu:fe01a10	550411
ENSDARG00000008548	-1.72288	5.78888	1.29901	0.254395	arhgap12a	Rho GTPase activating protein 12a	GO:0007154	im:7153489	563267
ENSDARG00000008551	3.76158	4.84056	12.4518	0.000417592	pole3	polymerase (DNA directed), epsilon 3 (p17 subunit)	GO:0003674	zgc:73351	393774
ENSDARG00000008560	2.32717	-0.0708897	1.03636e-07	0.999743	brap	BRCA1 associated protein	GO:0000151	zgc:92894	436739
ENSDARG00000008568	-0.515034	3.15325	0.00785318	0.929385	slc25a24	solute carrier family 25 (mitochondrial carrier; phosphate carrier), member 24	GO:0000295	zgc:92470	447867
ENSDARG00000008573	1.47572	4.75584	0.902169	0.342201	fam20b	family with sequence similarity 20, member B (H. sapiens)	GO:0000139	si:ch211-195o19.3	557060
ENSDARG00000008575	-0.15193	5.80967	0.00715201	0.932604	NA	NA	NA	NA	NA
ENSDARG00000008592	7.18144	2.3223	0.805821	0.369359	mtmr8	myotubularin related protein 8	GO:0001568	si:dkey-286f3.1	393365
ENSDARG00000008593	-2.76992	4.67551	2.00478	0.156804	nbas	neuroblastoma amplified sequence	GO:0000184	NAG	556592
ENSDARG00000008623	0.105836	2.51809	1.42809e-07	0.999698	cops3	COP9 signalosome subunit 3	GO:0000338	wu:fc32a02	335720
ENSDARG00000008639	4.29381	4.57963	16.8759	3.9905e-05	kifap3a	kinesin-associated protein 3a	GO:0003674	zgc:101095	447906
ENSDARG00000008660	-0.319324	7.19515	0.293593	0.587927	coro1b	coronin, actin binding protein, 1B	GO:0003674	cb1093	560168
ENSDARG00000008662	7.68821	1.91379	1.17631	0.278108	fign	fidgetin	GO:0000018	zgc:110229	553599
ENSDARG00000008674	-2.53922	-0.26937	1.07016e-07	0.999739	chrnb2a	cholinergic receptor, nicotinic, beta 2a	GO:0003674	si:ch211-240p12.2	100003503
ENSDARG00000008678	2.34949	5.2466	13.6452	0.000220799	snx3	sorting nexin 3	GO:0002262	wu:fb53a08	563511
ENSDARG00000008697	-3.52519	1.72592	1.33341e-07	0.999709	epas1a	endothelial PAS domain protein 1a	GO:0000981	wu:fd10h02	566886
ENSDARG00000008703	2.7651	4.10989	7.17979	0.00737292	LOC100333019	acylamino-acid-releasing enzyme-like	NA	LOC100333019	100333019
ENSDARG00000008706	-0.952214	2.62491	2.11393e-07	0.999633	paip2b	poly(A) binding protein interacting protein 2B	GO:0003674	zgc:73265	393739
ENSDARG00000008720	7.0662	5.28443	1.00839	0.315289	lmo3	LIM domain only 3	GO:0003674	LMO-3	553774
ENSDARG00000008723	-0.651276	1.43061	2.08331e-07	0.999636	prkcba	protein kinase C, beta a	GO:0000166	Pkc53E	100006675
ENSDARG00000008727	0.29661	1.50072	1.91474e-07	0.999651	ranbp3a	RAN binding protein 3a	GO:0003674	ranbp3	394115
ENSDARG00000008732	13.5664	3.04339	7.00688	0.0081197	zgc:66479	zgc:66479	GO:0003674	fi16e01	327541
ENSDARG00000008735	-0.105739	7.75443	0.0517702	0.820011	atp6ap2	ATPase, H+ transporting, lysosomal accessory protein 2	GO:0001889	wu:fj36c03	406296
ENSDARG00000008740	2.19499	-0.0940496	1.01375e-07	0.999746	esf1	ESF1, nucleolar pre-rRNA processing protein, homolog (S. cerevisiae)	GO:0005575	fe06g12	326718
ENSDARG00000008748	3.73866	6.83979	30.1376	4.02455e-08	ube2na	ubiquitin-conjugating enzyme E2Na	GO:0000166	ube2n	406807
ENSDARG00000008757	3.68282	4.99627	8.15134	0.00430293	entpd6	ectonucleoside triphosphate diphosphohydrolase 6 (putative)	GO:0003674	zgc:110701	550560
ENSDARG00000008765	-3.20313	3.26445	6.56877	0.0103784	tmed5	transmembrane p24 trafficking protein 5	GO:0005575	cgi100	393374
ENSDARG00000008767	0.605364	4.29749	0.398382	0.527926	si:dkey-42p8.3	si:dkey-42p8.3	GO:0005575	tle1	564019
ENSDARG00000008784	2.11053	4.86479	7.36082	0.00666606	prpf4ba	pre-mRNA processing factor 4Ba	GO:0000166	zgc:56223	393182
ENSDARG00000008785	-0.693751	7.69589	2.44194	0.11813	dldh	dihydrolipoamide dehydrogenase	GO:0000166	wu:fb24b05	399479
ENSDARG00000008788	-18.605	5.75435	171.788	3.01023e-39	camk1gb	calcium/calmodulin-dependent protein kinase IGb	GO:0000166	wu:fk61c03	393802
ENSDARG00000008790	-10.2641	1.95872	4.21591e-07	0.999482	actr3b	ARP3 actin-related protein 3 homolog B (yeast)	GO:0000166	zgc:158823	100038776
ENSDARG00000008803	8.06145	9.18268	250.089	2.48336e-56	marcksb	myristoylated alanine-rich protein kinase C substrate b	GO:0000902	macs	323201
ENSDARG00000008805	14.3098	3.55868	9.65833	0.00188495	orc3	origin recognition complex, subunit 3	GO:0000228	fi40c09	334315
ENSDARG00000008807	-0.977853	1.68322	0.00624093	0.937033	bokb	BCL2-related ovarian killer b	GO:0000139	BOK	394160
ENSDARG00000008808	-13.1341	7.83487	76.8245	1.86849e-18	eml2	echinoderm microtubule associated protein like 2	GO:0000226	wu:fq15f04	569375
ENSDARG00000008811	20.2557	1.49052	12.2837	0.000456928	cmtm3	CKLF-like MARVEL transmembrane domain containing 3	GO:0003674	zgc:91863	445074
ENSDARG00000008816	15.3052	4.06556	34.4184	4.44506e-09	glud1a	glutamate dehydrogenase 1a	GO:0003674	cb622	317737
ENSDARG00000008818	1.60896	5.16222	0.795099	0.372563	hsf1	heat shock transcription factor 1	GO:0001071	HSF	58123
ENSDARG00000008829	-1.33535	3.18172	0.342015	0.558668	chga	chromogranin A	GO:0005575	fj05f09	450039
ENSDARG00000008832	0.699637	3.72319	0.155996	0.69287	neu1	neuraminidase 1	GO:0000323	si:ch211-222e23.1	559850
ENSDARG00000008840	11.8834	2.78741	8.24282	0.00409134	hmbsa	hydroxymethylbilane synthase a	GO:0003674	hmbs	394129
ENSDARG00000008849	-3.52693	0.787382	1.23808	0.265842	ptprq	protein tyrosine phosphatase, receptor type, Q	GO:0003674	si:ch211-11f8.3	555426
ENSDARG00000008852	13.8305	2.63495	14.8008	0.000119488	elp4	elongator acetyltransferase complex subunit 4	GO:0000123	wu:fi38c09	550331
ENSDARG00000008858	11.2326	0.0338545	2.14904e-07	0.99963	cyp7b1	cytochrome P450, family 7, subfamily B, polypeptide 1	GO:0003674	si:ch211-39l18.4	570455
ENSDARG00000008859	-5.96667	7.58255	22.777	1.81931e-06	mylipa	myosin regulatory light chain interacting protein a	GO:0003674	Mir	335888
ENSDARG00000008861	-1.5268	5.38129	2.21212	0.136931	tfap2e	transcription factor AP-2 epsilon	GO:0000975	zgc:65882	393794
ENSDARG00000008866	-5.40633	2.27084	5.1563e-07	0.999427	NA	NA	NA	NA	NA
ENSDARG00000008867	-0.667198	7.25196	1.0209	0.312305	rap1b	RAP1B, member of RAS oncogene family	GO:0000166	cb1026	321107
ENSDARG00000008880	1.11405	3.435	5.48705e-07	0.999409	usp28	ubiquitin specific peptidase 28	GO:0000075	im:7138195	567050
ENSDARG00000008884	-0.390289	5.1306	0.0685565	0.79345	hprt1	hypoxanthine phosphoribosyltransferase 1	GO:0000287	id:ibd1344	406259
ENSDARG00000008890	3.04731	0.710364	2.88181e-07	0.999572	ctns	cystinosin, lysosomal cystine transporter	GO:0000099	zgc:110194	553594
ENSDARG00000008904	-3.0768	5.74962	8.16197	0.0042778	smarca2	SWI/SNF related, matrix associated, actin dependent regulator of chromatin, subfamily a, member 2	GO:0000166	psa-4	334032
ENSDARG00000008906	1.82157	4.31956	0.366495	0.544921	si:ch211-241e1.5	si:ch211-241e1.5	GO:0003674	fi43c02	567583
ENSDARG00000008912	-6.00938	2.04077	5.02678e-07	0.999434	slc8a2a	solute carrier family 8 (sodium/calcium exchanger), member 2a	GO:0003674	si:dkey-85k8.4	569480
ENSDARG00000008920	5.97654	3.98416	15.5662	7.96645e-05	mrpl53	mitochondrial ribosomal protein L53	GO:0003674	CH1073-423L13.1	447915
ENSDARG00000008931	15.6268	1.69021	10.7775	0.00102744	renbp	renin binding protein	GO:0003674	wu:fc36a08	791728
ENSDARG00000008936	4.17439	5.42481	6.36855	0.011616	sec11a	SEC11 homolog A, signal peptidase complex subunit	GO:0003674	sec11	436794
ENSDARG00000008946	12.1917	1.17955	5.8685	0.0154141	ccdc127b	coiled-coil domain containing 127b	NA	ccdc127	792067
ENSDARG00000008947	0.479679	6.71592	0.65918	0.41685	rtf1	RTF1 homolog, Paf1/RNA polymerase II complex component	GO:0000428	fb33g03	100000471
ENSDARG00000008953	11.0157	4.41177	8.67453	0.00322688	pofut1	protein O-fucosyltransferase 1	GO:0003674	fut12	403029
ENSDARG00000008966	-0.794297	8.05937	1.98151	0.159231	tbl1xr1b	transducin (beta)-like 1 X-linked receptor 1b	GO:0000118	tbl1xr1	393581
ENSDARG00000008976	-1.27686	5.00413	0.389245	0.532696	mdn1	midasin AAA ATPase 1	GO:0000027	si:dkeyp-117e10.5	555704
ENSDARG00000008979	-4.94322	4.79778	5.91035	0.0150521	golga1	golgin A1	GO:0000042	CH211-158D24.1	393811
ENSDARG00000008982	10.2089	0.0700372	2.52806e-07	0.999599	casq2	calsequestrin 2	GO:0003674	wu:fa02h03	114410
ENSDARG00000008983	-0.10665	1.96346	0.001014	0.974597	sh3glb2a	SH3-domain GRB2-like endophilin B2a	GO:0005575	zgc:111880	402885
ENSDARG00000008986	24.1357	4.03625	121.376	3.16236e-28	e2f7	E2F transcription factor 7	GO:0000082	E2F-7	567941
ENSDARG00000009001	4.95147	5.61164	36.288	1.70205e-09	pdia6	protein disulfide isomerase family A, member 6	GO:0003674	pdi-p5	322160
ENSDARG00000009014	7.58243	4.80056	8.76597	0.00306903	col11a1b	collagen, type XI, alpha 1b	GO:0003674	si:dkey-87l9.2	555202
ENSDARG00000009018	-20.4627	7.22302	57.2892	3.76208e-14	rhbg	Rh family, B glycoprotein (gene/pseudogene)	GO:0003674	fj85f07	337596
ENSDARG00000009020	-8.21201	0.319367	3.28981e-07	0.999542	cnr1	cannabinoid receptor 1	GO:0000902	cnr1	404209
ENSDARG00000009021	15.6421	1.59332	10.1606	0.00143475	chrna1	cholinergic receptor, nicotinic, alpha 1 (muscle)	GO:0000902	nic1	30725
ENSDARG00000009023	2.74284	4.93305	1.90186	0.16787	ankrd28b	ankyrin repeat domain 28b	NA	ankrd28	560747
ENSDARG00000009026	1.89369	2.91657	1.77127e-07	0.999664	ank2a	ankyrin 2a, neuronal	NA	ank2a	568926
ENSDARG00000009031	1.06664	5.18537	1.03719	0.308476	tnikb	TRAF2 and NCK interacting kinase b	GO:0000166	im:6898857	556959
ENSDARG00000009040	-5.29881	3.47523	5.48398	0.0191915	si:ch73-141c7.1	si:ch73-141c7.1	GO:0005575	zgc:73324	393762
ENSDARG00000009046	0.28234	0.786668	0.0145008	0.904151	nphp1	nephronophthisis 1	GO:0001655	im:7162391	100002391
ENSDARG00000009074	13.9565	2.30285	10.3825	0.00127213	cbr4	carbonyl reductase 4	GO:0000252	im:6908596	402954
ENSDARG00000009087	7.77297	-0.717617	1.35691e-07	0.999706	cd74a	CD74 molecule, major histocompatibility complex, class II invariant chain a	GO:0001775	Iclp-1	58113
ENSDARG00000009094	16.2289	-1.13089	1.7179e-07	0.999669	gata2b	GATA binding protein 2b	GO:0000975	zgc:91840	436962
ENSDARG00000009106	0.507448	9.26077	1.24114	0.265252	serinc1	serine incorporator 1	GO:0003674	tde2	325690
ENSDARG00000009113	10.4204	3.41686	3.40265	0.0650917	pigc	phosphatidylinositol glycan anchor biosynthesis, class C	GO:0000506	wu:fc16d03	323994
ENSDARG00000009121	8.99131	1.83681	1.4112e-07	0.9997	chrm1b	cholinergic receptor, muscarinic 1b	NA	si:ch211-69i14.2	794658
ENSDARG00000009131	17.6968	-0.559125	2.44181e-07	0.999606	slc10a4	solute carrier family 10, member 4	GO:0003674	si:dkey-90m5.5	556491
ENSDARG00000009133	5.83359	0.354995	4.38389e-07	0.999472	myo1eb	myosin IE, b	GO:0000166	zgc:64042	393609
ENSDARG00000009134	6.58137	0.138103	2.32007e-07	0.999616	hlx1	H2.0-like homeo box 1 (Drosophila)	GO:0001525	fa28a07	327096
ENSDARG00000009136	1.11673	4.5707	0.25771	0.611698	tp53bp2a	tumor protein p53 binding protein, 2a	GO:0002039	tp53bp2	407983
ENSDARG00000009142	2.47199	5.58825	3.58698	0.058234	ppp1r13bb	protein phosphatase 1, regulatory subunit 13Bb	GO:0002039	ppp1r13b	557278
ENSDARG00000009160	24.2645	1.06929	15.2369	9.48318e-05	kmo	kynurenine 3-monooxygenase	GO:0000166	cb362	368242
ENSDARG00000009169	0.679344	5.66649	0.275468	0.599687	mob1ba	MOB kinase activator 1Ba	GO:0003674	mobkl1a	393169
ENSDARG00000009170	-2.94214	6.23109	14.6449	0.000129782	ctr9	CTR9 homolog, Paf1/RNA polymerase II complex component	GO:0000428	fc54a06	100036549
ENSDARG00000009178	13.3534	3.20702	10.0708	0.00150635	zfand1	zinc finger, AN1-type domain 1	GO:0003674	zgc:100786	445257
ENSDARG00000009194	27.2756	2.85946	1.41673e-07	0.9997	col16a1	collagen, type XVI, alpha 1	NA	im:7142837	100535782
ENSDARG00000009196	17.4213	0.685869	1.75388e-07	0.999666	anxa3a	annexin A3a	GO:0003674	anxa3	447893
ENSDARG00000009208	12.7222	2.12442	5.2523e-07	0.999422	prkcda	protein kinase C, delta a	GO:0000166	fb09d10	334571
ENSDARG00000009209	0.528746	2.99337	0.0492341	0.824401	slc9a6a	solute carrier family 9, subfamily A (NHE6, cation proton antiporter 6), member 6a	GO:0003674	wu:fv47b07	792983
ENSDARG00000009212	4.33815	9.85188	67.0995	2.58149e-16	ppiaa	peptidylprolyl isomerase Aa (cyclophilin A)	GO:0000413	Cyp1	336612
ENSDARG00000009214	0.503976	3.50969	8.73756e-08	0.999764	mfsd13a	major facilitator superfamily domain containing 13A	GO:0003674	tmem180	494111
ENSDARG00000009215	-10.6344	-0.112009	3.16928e-07	0.999551	zgc:112437	zgc:112437	GO:0003674	zgc:112437	550468
ENSDARG00000009217	-1.0644	1.92367	9.09932e-08	0.999759	tom1l2	target of myb1 like 2 membrane trafficking protein	GO:0005575	tom1l2	560327
ENSDARG00000009218	11.2465	5.45007	2.8682	0.090346	mars2	methionyl-tRNA synthetase 2, mitochondrial	GO:0000166	mars2	566565
ENSDARG00000009242	-11.257	4.32603	2.90676e-07	0.99957	fev	FEV (ETS oncogene family)	GO:0000975	pet1	791175
ENSDARG00000009250	1.1595	6.34957	2.71466	0.0994302	etfb	electron-transfer-flavoprotein, beta polypeptide	GO:0003674	wu:fa96b05	406271
ENSDARG00000009252	-1.08887	2.33692	0.275334	0.599776	napepld	N-acyl phosphatidylethanolamine phospholipase D	GO:0003674	fc56b11	568061
ENSDARG00000009253	3.48248	5.25423	2.06638	0.150578	zgc:56576	zgc:56576	GO:0000394	zgc:56576	393240
ENSDARG00000009262	5.76707	2.36551	0.491179	0.483402	si:dkey-97m3.1	si:dkey-97m3.1	GO:0003674	si:dkey-97m3.1	100034578
ENSDARG00000009266	3.57117	1.84641	0.12694	0.721626	uevld	UEV and lactate/malate dehyrogenase domains	GO:0003674	wu:fb14b11	445225
ENSDARG00000009267	4.75008	1.03455	0.282447	0.595102	zgc:136439	zgc:136439	GO:0003674	si:busm1-211o13.10	678627
ENSDARG00000009273	4.86367	6.15423	32.4867	1.2001e-08	ppm1da	protein phosphatase, Mg2+/Mn2+ dependent, 1Da	GO:0003674	ppm1d	394065
ENSDARG00000009281	4.95423	3.63719	0.373879	0.540898	dnm1b	dynamin 1b	GO:0000166	dnm1	100333543
ENSDARG00000009285	6.02916	9.21034	118.53	1.32759e-27	rpl15	ribosomal protein L15	GO:0002181	wu:fa92b05	445053
ENSDARG00000009299	-3.3022	6.65632	15.1811	9.76739e-05	dusp8a	dual specificity phosphatase 8a	GO:0003674	zgc:77593	393854
ENSDARG00000009311	0.735954	6.79078	0.590056	0.442398	pvalb6	parvalbumin 6	GO:0003674	zgc:103753	402806
ENSDARG00000009313	9.72075	2.21265	2.54808	0.110428	zgc:63831	zgc:63831	GO:0000323	fa94d12	336746
ENSDARG00000009315	0.0836511	4.29508	2.29511e-07	0.999618	clgn	calmegin	GO:0003674	canx	556495
ENSDARG00000009336	2.1428	6.23081	4.12795	0.0421805	aif1l	allograft inflammatory factor 1-like	GO:0003674	aif1	321033
ENSDARG00000009342	0.299362	6.07819	0.0753891	0.783646	txndc5	thioredoxin domain containing 5	GO:0003674	wu:fb20a07	406289
ENSDARG00000009346	3.85864	6.2428	22.7145	1.87947e-06	caprin1a	cell cycle associated protein 1a	GO:0003674	caprin	445090
ENSDARG00000009350	-0.627823	4.98414	0.673835	0.411718	atg3	autophagy related 3	GO:0000045	apg3l	336632
ENSDARG00000009351	0.992639	-0.109737	4.96845e-07	0.999438	fgf6a	fibroblast growth factor 6a	GO:0003674	fgf4	30560
ENSDARG00000009361	13.5187	1.40935	2.36051e-07	0.999612	zmp:0000001043	zmp:0000001043	NA	zmp:0000001043	100329284
ENSDARG00000009372	-2.39693	1.34376	1.84871e-07	0.999657	diras1b	DIRAS family, GTP-binding RAS-like 1b	GO:0000166	si:dkey-97k23.2	565395
ENSDARG00000009386	-8.25109	5.5992	0.000509139	0.981998	NA	NA	NA	NA	NA
ENSDARG00000009390	1.07007	3.48876	0.417746	0.518064	npl	N-acetylneuraminate pyruvate lyase (dihydrodipicolinate synthase)	GO:0003674	wu:fb53b06	100148292
ENSDARG00000009402	8.45461	0.0908319	1.82409e-07	0.999659	si:ch211-210b2.2	si:ch211-210b2.2	NA	si:ch211-210b2.2	100535998
ENSDARG00000009418	-14.1464	7.1795	76.3104	2.42402e-18	mef2cb	myocyte enhancer factor 2cb	GO:0002009	si:ch211-202e12.2	798771
ENSDARG00000009430	10.9498	0.0832444	2.14245e-07	0.999631	tmem30c	transmembrane protein 30C	GO:0003674	zgc:63472	393568
ENSDARG00000009436	4.40193	4.96715	19.5941	9.57639e-06	ubxn7	UBX domain protein 7	GO:0003674	im:7157366	402913
ENSDARG00000009447	-0.160099	8.80078	0.14174	0.706557	atp5g3b	ATP synthase, H+ transporting, mitochondrial F0 complex, subunit c3 (subunit 9) b	GO:0000276	atp5g	81541
ENSDARG00000009459	-1.17583	0.47465	2.64187e-07	0.99959	slc35e4	solute carrier family 35, member E4	GO:0005575	zgc:110140	550555
ENSDARG00000009466	-4.57295	4.67146	0.00631025	0.936685	rgs9bp	regulator of G protein signaling 9 binding protein	GO:0005575	R9AP	562687
ENSDARG00000009471	-11.6256	-1.19927	1.70268e-07	0.999671	nid2b	nidogen 2b (osteonidogen)	GO:0003674	si:ch211-13n20.2	570436
ENSDARG00000009472	0.417092	1.89575	3.00424e-07	0.999563	med19b	mediator complex subunit 19b	GO:0000988	lcmr1l	445021
ENSDARG00000009473	5.43945	5.36774	12.3766	0.000434745	ppardb	peroxisome proliferator-activated receptor delta b	GO:0000981	fk47c06	30754
ENSDARG00000009477	11.2118	3.6843	19.1292	1.22165e-05	prkar2ab	protein kinase, cAMP-dependent, regulatory, type II, alpha, B	GO:0000166	prkar2a	405894
ENSDARG00000009480	-0.189664	7.95337	0.165014	0.684581	pdcl	phosducin-like	GO:0003674	fc06a08	323645
ENSDARG00000009482	7.6497	0.471168	4.20847e-07	0.999482	slc38a8a	solute carrier family 38, member 8a	NA	slc38a8	100004247
ENSDARG00000009484	-0.0827653	6.08581	0.0100911	0.919983	arf1	ADP-ribosylation factor 1	GO:0000166	wu:fb33e02	114428
ENSDARG00000009488	-13.1735	3.37432	63.4943	1.60829e-15	gipc2	GIPC PDZ domain containing family, member 2	GO:0005575	gipc1	393904
ENSDARG00000009493	-0.923057	5.9599	1.09294	0.295821	si:ch211-45c16.2	si:ch211-45c16.2	GO:0000165	si:ch211-45c16.2	568412
ENSDARG00000009494	7.94606	4.85392	26.3243	2.8864e-07	xrcc1	X-ray repair complementing defective repair in Chinese hamster cells 1	GO:0000012	zgc:91996	445480
ENSDARG00000009499	1.64666	5.53327	4.95784	0.0259726	syne1a	spectrin repeat containing, nuclear envelope 1a	GO:0003674	si:ch211-225l4.1	569553
ENSDARG00000009505	0.937134	6.5354	1.63869	0.200506	prelid3b	PRELI domain containing 3	GO:0003674	c20orf45	378855
ENSDARG00000009524	1.15665	4.44614	0.396045	0.529139	rnf150a	ring finger protein 150a	GO:0003674	fi49f09	792211
ENSDARG00000009525	3.47465	8.20412	17.8058	2.44632e-05	tial1	TIA1 cytotoxic granule-associated RNA binding protein-like 1	GO:0000166	zgc:66130	394107
ENSDARG00000009534	15.253	5.33982	29.6824	5.0895e-08	wls	wntless Wnt ligand secretion mediator	GO:0001501	gpr117	406420
ENSDARG00000009544	14.3311	4.20241	5.43462e-07	0.999412	cldnb	claudin b	GO:0002028	wu:fa66b05	81581
ENSDARG00000009549	-2.15307	6.87028	4.27839	0.0386	ubr4	ubiquitin protein ligase E3 component n-recognin 4	GO:0003674	si:dkey-7c22.2	407625
ENSDARG00000009553	5.88752	8.03968	90.5657	1.78935e-21	gng3	guanine nucleotide binding protein (G protein), gamma 3	GO:0003674	[g]3	114462
ENSDARG00000009557	1.98924	4.11512	0.596956	0.439742	wrap73	WD repeat containing, antisense to TP73	GO:0005575	fi45a07	334381
ENSDARG00000009567	5.69748	6.65954	6.12535	0.0133257	spegb	SPEG complex locus b	GO:0000166	si:ch211-195m20.1	563174
ENSDARG00000009568	5.66815	4.10494	3.70433	0.0542714	ca10b	carbonic anhydrase Xb	GO:0007610	si:dkey-15h19.2	568543
ENSDARG00000009585	1.51369	6.69142	8.07427	0.00448982	papola	poly(A) polymerase alpha	GO:0003674	papolb	404041
ENSDARG00000009594	-0.487173	8.28383	0.943265	0.33144	nr1d2b	nuclear receptor subfamily 1, group D, member 2b	GO:0001071	reverbb	30271
ENSDARG00000009607	3.34003	5.39366	11.6448	0.00064381	ccnc	cyclin C	GO:0000079	fj11d06	335429
ENSDARG00000009610	-2.52191	4.70833	2.28648	0.130506	rgs12a	regulator of G-protein signaling 12a	GO:0003674	fc13d03	570516
ENSDARG00000009626	1.75083	3.15912	0.0431334	0.835474	nrbp2b	nuclear receptor binding protein 2b	GO:0000166	zgc:194780	562626
ENSDARG00000009629	3.12671	4.10658	3.00502	0.0830071	unc119.1	unc-119 homolog 1	GO:0000902	id:ibd2212	338230
ENSDARG00000009637	-20.3745	10.6507	89.4677	3.11687e-21	rcvrn3	recoverin 3	GO:0003674	rcv2b	572207
ENSDARG00000009640	1.4542	6.89499	6.55611	0.0104525	psmb1	proteasome subunit beta 1	GO:0000502	wu:fc51f06	445413
ENSDARG00000009653	2.98929	2.9542	0.678014	0.410271	NA	NA	NA	NA	NA
ENSDARG00000009657	6.41445	4.51497	15.6483	7.62794e-05	fgfr1op2	FGFR1 oncogene partner 2	GO:0005575	wu:fj17h04	335511
ENSDARG00000009673	5.61797	-1.03199	1.276e-07	0.999715	si:ch211-197g15.5	si:ch211-197g15.5	GO:0000166	si:ch211-197g15.5	555512
ENSDARG00000009677	0.651991	6.45099	0.316568	0.573677	dlg1	discs, large homolog 1 (Drosophila)	GO:0000278	Dlgh1	114446
ENSDARG00000009681	5.97048	3.51762	7.67048	0.00561315	med27	mediator complex subunit 27	GO:0001654	crsp8	393633
ENSDARG00000009685	0.0234138	1.85114	3.01585e-07	0.999562	ppa2	pyrophosphatase (inorganic) 2	GO:0000287	zgc:77715	402961
ENSDARG00000009689	4.25845	5.90357	31.6576	1.83893e-08	daam1b	dishevelled associated activator of morphogenesis 1b	GO:0002009	daam1l	560060
ENSDARG00000009693	-2.31428	5.56227	1.41966	0.233459	llgl1	lethal giant larvae homolog 1 (Drosophila)	GO:0000226	zgc:153337	751760
ENSDARG00000009724	1.61894	5.43818	1.4149e-07	0.9997	rpn2	ribophorin II	GO:0003674	fb95d11	335985
ENSDARG00000009733	0.0860518	2.05298	8.01514e-08	0.999774	kif21b	kinesin family member 21B	GO:0000166	kif21b	570502
ENSDARG00000009735	-1.46459	5.86787	4.76666	0.029016	gigfy2	GRB10 interacting GYF protein 2	GO:0003674	GIGYF2	561830
ENSDARG00000009738	9.30249	1.51344	2.07671	0.149562	cacnb4a	calcium channel, voltage-dependent, beta 4a subunit	GO:0001702	cacnb4.2	562422
ENSDARG00000009740	4.22084	6.41224	39.2233	3.7801e-10	ppp1r7	protein phosphatase 1, regulatory (inhibitor) subunit 7	GO:0005575	im:7136431	560323
ENSDARG00000009743	10.3209	-0.358304	5.46	0.0194566	efhc1	EF-hand domain (C-terminal) containing 1	NA	zgc:63931	393942
ENSDARG00000009745	2.12606	5.41282	3.54405	0.0597594	fbxw2	F-box and WD repeat domain containing 2	GO:0003674	wu:fc72f10	553942
ENSDARG00000009748	8.7214	4.62227	2.82453	0.0928343	dffb	DNA fragmentation factor, beta polypeptide (caspase-activated DNase)	GO:0000228	CAD	373130
ENSDARG00000009753	5.47599	5.44548	59.2009	1.42368e-14	sf3b6	splicing factor 3b, subunit 6	GO:0000166	sf3b14	415157
ENSDARG00000009754	-0.569252	2.90495	2.56697e-07	0.999596	zc3h11a	zinc finger CCCH-type containing 11A	GO:0003674	fc32e10	324551
ENSDARG00000009764	-5.57448	4.2469	4.3903	0.0361439	srek1	splicing regulatory glutamine/lysine-rich protein 1	GO:0000166	zgc:100974	445219
ENSDARG00000009771	2.75879	6.09816	10.5176	0.00118243	ppme1	protein phosphatase methylesterase 1	GO:0002161	fk72d03	335124
ENSDARG00000009779	4.42901	5.70526	28.4142	9.79418e-08	mcl1a	myeloid cell leukemia 1a	GO:0000278	fb72f02	58122
ENSDARG00000009782	21.8525	1.18423	1.47807e-07	0.999693	myh11a	myosin, heavy chain 11a, smooth muscle	GO:0000166	myh11	554168
ENSDARG00000009783	-3.49767	5.90031	3.22617	0.0724699	dirc2	disrupted in renal carcinoma 2	GO:0003674	zgc:92095	447858
ENSDARG00000009796	-2.33697	5.30803	2.65623	0.103145	klc1a	kinesin light chain 1a	GO:0003674	Kns2	393928
ENSDARG00000009806	-1.57352	1.30351	2.33406e-07	0.999615	smfn	small fragment nuclease	GO:0000175	zgc:73191	393717
ENSDARG00000009822	9.88263	7.69799	99.5354	1.92689e-23	her4.4	hairy-related 4, tandem duplicate 4	GO:0000902	si:ch73-21g5.5	100149066
ENSDARG00000009823	3.47325	5.12141	16.3577	5.24424e-05	pou3f1	POU class 3 homeobox 1	GO:0001071	pou50	30398
ENSDARG00000009825	-10.3906	4.25532	12.4484	0.000418349	mmp23bb	matrix metallopeptidase 23bb	GO:0001889	mmp23al	550589
ENSDARG00000009830	-0.780324	8.16916	0.961569	0.326792	hdlbpa	high density lipoprotein binding protein a	GO:0003674	HBP	794178
ENSDARG00000009837	3.58481	4.41059	8.02263	0.00461964	agk	acylglycerol kinase	GO:0000166	fi38e09	334270
ENSDARG00000009839	15.1574	2.25385	10.1796	0.00142	fam117bb	family with sequence similarity 117, member Bb	NA	si:dkey-56k23.2	100003476
ENSDARG00000009844	-0.676019	1.84708	4.12041e-07	0.999488	dusp23a	dual specificity phosphatase 23a	GO:0003674	fc11c10	323834
ENSDARG00000009851	6.31932	3.96321	3.2033	0.07349	wdr41	WD repeat domain 41	GO:0003674	fj48d04	571294
ENSDARG00000009862	6.49116	1.89998	2.91602e-07	0.999569	dcps	decapping enzyme, scavenger	GO:0000288	wu:fa04d04	402850
ENSDARG00000009864	0.756796	1.56351	1.94538e-07	0.999648	ddx55	DEAD (Asp-Glu-Ala-Asp) box polypeptide 55	GO:0000166	chunp6861	286745
ENSDARG00000009868	-2.84379	5.57419	14.2288	0.000161877	dcaf11	ddb1 and cul4 associated factor 11	NA	wdr23	567578
ENSDARG00000009870	0.514358	0.735187	3.06793e-07	0.999558	mapk8b	mitogen-activated protein kinase 8b	GO:0000165	JNK	65236
ENSDARG00000009871	7.8482	5.10414	61.5921	4.22502e-15	snrpc	small nuclear ribonucleoprotein polypeptide C	GO:0000243	U1-C	192330
ENSDARG00000009881	6.77584	7.13314	114.149	1.20865e-26	ier5	immediate early response 5	GO:0003674	si:dz129i22.1	359827
ENSDARG00000009886	-7.14579	0.72903	3.83322e-07	0.999506	rnf114	ring finger protein 114	GO:0000209	Zfp313	414843
ENSDARG00000009899	-2.3471	5.22374	1.22739	0.267916	znf385a	zinc finger protein 385A	GO:0002039	si:dkey-228g21.6	100147851
ENSDARG00000009901	-12.5992	5.93612	62.7013	2.40558e-15	slc38a5a	solute carrier family 38, member 5a	GO:0003674	si:dkey-48j7.5	100005797
ENSDARG00000009922	2.20753	6.26514	1.63925	0.200429	dmbx1a	diencephalon/mesencephalon homeobox 1a	GO:0001654	dmbx1	142987
ENSDARG00000009930	0.806437	4.00439	1.47758e-07	0.999693	cadm2a	cell adhesion molecule 2a	GO:0003674	igsf4d	793954
ENSDARG00000009939	13.1663	2.39235	6.32585	0.011899	micu2	mitochondrial calcium uptake 2	GO:0003674	efha1	548335
ENSDARG00000009941	10.3703	3.81042	9.2815	0.0023148	erc1a	ELKS/RAB6-interacting/CAST family member 1a	GO:0003674	zgc:198416	548606
ENSDARG00000009942	1.38068	1.18425	1.07439e-07	0.999738	cdc6	cell division cycle 6 homolog (S. cerevisiae)	GO:0000166	im:7145727	402825
ENSDARG00000009949	-7.69651	2.04138	3.51121e-07	0.999527	fndc4b	fibronectin type III domain containing 4b	NA	fndc4b	100332162
ENSDARG00000009950	3.1381	6.35915	29.4249	5.81266e-08	edf1	endothelial differentiation-related factor 1	GO:0003674	zgc:73192	793036
ENSDARG00000009953	5.73503	4.38318	23.5777	1.19971e-06	med14	mediator complex subunit 14	GO:0000428	EXLM1	336923
ENSDARG00000009958	2.27896	4.91413	1.90119	0.167946	cbl	Cbl proto-oncogene, E3 ubiquitin protein ligase	GO:0001784	wu:fd16a12	492364
ENSDARG00000009961	10.3937	-0.552077	1.43096e-07	0.999698	rundc3b	RUN domain containing 3b	GO:0003674	zgc:101561	492775
ENSDARG00000009978	2.49407	5.68981	0.108538	0.741814	icn	ictacalcin	GO:0003674	fa91d07	336655
ENSDARG00000009982	-2.50715	5.10072	12.1442	0.000492399	fam199x	family with sequence similarity 199, X-linked	GO:0003674	zgc:101060	445309
ENSDARG00000010002	-2.46232	3.64674	1.17526	0.278322	gna11a	guanine nucleotide binding protein (G protein), alpha 11a (Gq class)	GO:0000166	gna11	563953
ENSDARG00000010008	3.24481	3.65805	9.95923	0.00160045	vim	vimentin	GO:0003674	cb28	140599
ENSDARG00000010010	1.18257	5.54172	1.70626	0.191471	trim13	tripartite motif containing 13	GO:0003674	zgc:110578	553630
ENSDARG00000010018	-1.42651	2.49252	2.07887e-07	0.999636	qki2	QKI, KH domain containing, RNA binding 2	GO:0003674	qkib	393815
ENSDARG00000010021	-1.83808	4.38303	2.45623	0.117059	grpel1	GrpE-like 1, mitochondrial	GO:0000166	zgc:123352	559037
ENSDARG00000010023	-3.69172	0.385586	2.91304e-07	0.999569	LOC557306	hippocampus abundant transcript 1 protein-like	NA	LOC557306	557306
ENSDARG00000010029	-3.49067	2.38649	0.853106	0.355675	spon1a	spondin 1a	GO:0003674	F-spondin1	58027
ENSDARG00000010031	12.6557	2.14194	7.58329	0.00589119	ssh1b	slingshot protein phosphatase 1b	GO:0000902	fi24e04	567479
ENSDARG00000010032	3.7363	1.85784	0.150491	0.698066	cmtm7	CKLF-like MARVEL transmembrane domain containing 7	GO:0003674	CKLFSF7	559138
ENSDARG00000010035	2.80119	2.56797	1.50119	0.220488	engase	endo-beta-N-acetylglucosaminidase	GO:0000323	zgc:158649	561239
ENSDARG00000010042	-8.8665	8.13511	53.9546	2.05175e-13	dnm1a	dynamin 1a	GO:0000166	dnm1	100307098
ENSDARG00000010047	9.04605	1.28373	3.13163e-07	0.999553	neu3.2	sialidase 3 (membrane sialidase), tandem duplicate 2	GO:0001573	im:6912336	445250
ENSDARG00000010051	3.45777	5.25223	11.4309	0.000722321	ufd1l	ubiquitin fusion degradation 1 like (yeast)	GO:0006508	wu:fc55f04	436724
ENSDARG00000010052	0.989532	6.61761	1.66691	0.196672	ndrg3b	ndrg family member 3b	GO:0005575	NDRG3	327395
ENSDARG00000010059	13.2751	1.64315	8.67065	0.00323376	itpkb	inositol-trisphosphate 3-kinase B	GO:0003674	si:ch211-97m8.1	563019
ENSDARG00000010070	-6.11226	4.15559	27.8868	1.28626e-07	adam9	ADAM metallopeptidase domain 9	GO:0003674	zgc:101824	447940
ENSDARG00000010075	-21.8812	1.76128	1.3594e-07	0.999706	NA	NA	NA	NA	NA
ENSDARG00000010078	-0.439277	1.32017	1.78929e-07	0.999662	nup133	nucleoporin 133	GO:0000775	wu:fa04e09	406852
ENSDARG00000010083	0.692392	2.71103	1.59169e-07	0.999682	rbfox3a	RNA binding protein, fox-1 homolog (C. elegans) 3a	GO:0000166	rbfox3	100538330
ENSDARG00000010085	-0.643307	4.08924	4.69718e-07	0.999453	p4ha2	procollagen-proline, 2-oxoglutarate 4-dioxygenase (proline 4-hydroxylase), alpha polypeptide 2	GO:0003674	zgc:91948	373132
ENSDARG00000010098	1.93197	1.59599	1.78796e-07	0.999663	pank1b	pantothenate kinase 1b	GO:0000166	im:7149302	565059
ENSDARG00000010108	3.45141	4.57463	8.13851	0.00433348	bri3bp	bri3 binding protein	GO:0005575	fa20c12	327046
ENSDARG00000010113	-0.416335	4.26972	2.50484e-07	0.999601	ndufb8	NADH dehydrogenase (ubiquinone) 1 beta subcomplex, 8	GO:0003674	nduf8	393829
ENSDARG00000010130	0.660964	0.263262	4.77751e-07	0.999449	smpdl3b	sphingomyelin phosphodiesterase, acid-like 3B	GO:0003674	im:7137990	564392
ENSDARG00000010132	-0.525653	5.64909	0.438458	0.507868	dacha	dachshund a	GO:0000981	cb907	192121
ENSDARG00000010137	3.07835	8.23435	29.3417	6.0677e-08	ldb1b	LIM-domain binding 1b	GO:0000988	ldb1	30576
ENSDARG00000010144	5.84922	6.21945	16.8572	4.02992e-05	plppr3a	phospholipid phosphatase related 3a	GO:0003674	lppr3a	553336
ENSDARG00000010149	0.548851	9.3239	1.32556	0.249596	atp5a1	ATP synthase, H+ transporting, mitochondrial F1 complex, alpha subunit 1, cardiac muscle	GO:0000166	zgc:154103	553755
ENSDARG00000010154	22.0309	1.95166	1.92498e-07	0.99965	vstm4a	V-set and transmembrane domain containing 4a	GO:0003674	im:7157049	553443
ENSDARG00000010155	3.189	4.73849	5.84913	0.0155848	abi1a	abl-interactor 1a	GO:0003674	abi1	393711
ENSDARG00000010160	6.88537	8.76603	176.694	2.55462e-40	rps15a	ribosomal protein S15a	GO:0003674	wu:fb04b07	336764
ENSDARG00000010169	5.33292	2.44021	0.471244	0.492415	myd88	myeloid differentiation primary response 88	GO:0002218	zgc:103541	403145
ENSDARG00000010181	3.55858	3.68704	3.65039	0.056056	asap2a	ArfGAP with SH3 domain, ankyrin repeat and PH domain 2a	GO:0003674	ddef2a	570669
ENSDARG00000010183	10.9993	-0.750459	4.24212e-07	0.99948	si:ch73-265h17.1	si:ch73-265h17.1	NA	si:ch73-265h17.1	100535146
ENSDARG00000010186	-14.6312	5.05032	56.7329	4.99204e-14	myo3a	myosin IIIA	GO:0000166	myo3a	402814
ENSDARG00000010192	8.19904	0.903373	1.54515	0.213854	pax3a	paired box 3a	GO:0001071	pax3	30532
ENSDARG00000010194	5.26442	6.33292	34.7399	3.76828e-09	eif4bb	eukaryotic translation initiation factor 4Bb	GO:0000166	eif4b	336619
ENSDARG00000010207	10.8422	3.9618	11.2399	0.000800574	smad3b	SMAD family member 3b	GO:0001071	madh3b	326283
ENSDARG00000010231	-16.3244	5.0141	1.78993e-06	0.998933	ppm1na	protein phosphatase, Mg2+/Mn2+ dependent, 1Na (putative)	GO:0000287	zgc:73371	405817
ENSDARG00000010238	2.06379	6.56276	6.79483	0.0091422	rbm22	RNA binding motif protein 22	GO:0000166	fb37a01	406495
ENSDARG00000010244	4.56004	6.88085	62.7841	2.30651e-15	rpl22l1	ribosomal protein L22-like 1	GO:0002376	fa96f07	735250
ENSDARG00000010246	6.35492	8.81149	109.206	1.46287e-25	prmt1	protein arginine methyltransferase 1	GO:0002009	fb39h07	321974
ENSDARG00000010248	-3.90751	4.57565	6.15793	0.0130825	wdr54	WD repeat domain 54	GO:0003674	zgc:100930	445236
ENSDARG00000010250	14.1037	3.80516	6.53879	0.0105547	nqo1	NAD(P)H dehydrogenase, quinone 1	GO:0005575	wu:fb63c10	322506
ENSDARG00000010255	6.43155	0.69416	1.56754e-07	0.999684	bin2b	bridging integrator 2b	GO:0005575	BIN2	327387
ENSDARG00000010266	0.380407	11.2773	0.397178	0.52855	igf2bp3	insulin-like growth factor 2 mRNA binding protein 3	GO:0000166	dvr1rbp	30967
ENSDARG00000010267	-2.086	0.854471	0.00243783	0.960621	dpydb	dihydropyrimidine dehydrogenase b	GO:0000166	dpyd	405829
ENSDARG00000010270	10.5969	3.37352	11.101	0.000862813	fezf1	FEZ family zinc finger 1	GO:0000902	fez	558801
ENSDARG00000010276	-2.2977	1.327	2.04152e-07	0.999639	ptgs2b	prostaglandin-endoperoxide synthase 2b	GO:0001516	si:dkey-97o5.6	559020
ENSDARG00000010279	3.50151	4.1306	4.78315	0.0287395	scamp2	secretory carrier membrane protein 2	GO:0005575	wu:fe48e09	406687
ENSDARG00000010280	1.36756	5.28839	2.05148	0.152058	clasp1a	cytoplasmic linker associated protein 1a	GO:0003674	si:dkey-219c10.5	562077
ENSDARG00000010281	-1.67218	4.48425	0.50339	0.478015	xpo4	exportin 4	GO:0003674	fc26b07	324342
ENSDARG00000010294	18.0074	-0.000622535	1.84931e-07	0.999657	fmodb	fibromodulin b	GO:0000902	sc:d0415	797559
ENSDARG00000010300	1.87248	3.16126	1.73315	0.188009	traf3ip1	TNF receptor-associated factor 3 interacting protein 1	GO:0000226	Elipsa	393572
ENSDARG00000010301	-0.848684	5.4549	0.650302	0.420005	b4galt6	UDP-Gal:betaGlcNAc beta 1,4- galactosyltransferase, polypeptide 6	GO:0003674	zgc:55730	393912
ENSDARG00000010312	10.276	-0.775397	2.46571e-07	0.999604	cp	ceruloplasmin	GO:0003674	fi23f10	84702
ENSDARG00000010316	4.38536	4.21662	11.9683	0.000541144	qars	glutaminyl-tRNA synthetase	GO:0000166	zgc:56395	394188
ENSDARG00000010317	11.5138	-0.156287	1.50631e-07	0.99969	gpr183a	G protein-coupled receptor 183a	GO:0000165	ebi2	556770
ENSDARG00000010318	7.25173	2.63371	2.43336e-07	0.999606	srpx	sushi-repeat containing protein, X-linked	GO:0003674	im:6910500	541513
ENSDARG00000010331	17.8471	1.55404	14.3277	0.000153591	si:ch211-26b3.2	si:ch211-26b3.2	GO:0000724	si:ch211-26b3.2	100003611
ENSDARG00000010347	-8.34182	-0.626125	1.99435e-07	0.999644	acer1	alkaline ceramidase 1	GO:0003674	asah3	550266
ENSDARG00000010350	-2.9783	0.491018	2.3445e-07	0.999614	c1ql3a	complement component 1, q subcomponent-like 3a	GO:0005575	c1ql	100151368
ENSDARG00000010381	5.84555	6.70237	93.4546	4.15628e-22	rnf2	ring finger protein 2	GO:0000122	fa19h05	327035
ENSDARG00000010384	11.7691	0.295396	2.17017e-07	0.999628	lpar5a	lysophosphatidic acid receptor 5a	GO:0003674	lpar6l	322473
ENSDARG00000010385	-6.37633	5.92193	33.7853	6.15426e-09	sept4a	septin 4a	GO:0000166	zgc:123254	556486
ENSDARG00000010400	-0.837731	3.69942	0.295273	0.586861	lrrfip2	leucine rich repeat (in FLII) interacting protein 2	GO:0005575	wu:fj34c02	335838
ENSDARG00000010407	6.05067	-0.0194244	0.475682	0.490385	ppp4r4	protein phosphatase 4, regulatory subunit 4	NA	si:dkey-85n7.3	567930
ENSDARG00000010408	0.777357	6.0181	0.987724	0.320299	igsf9b	immunoglobulin superfamily, member 9b	GO:0003674	igsf9l	553348
ENSDARG00000010411	1.44632	5.28305	2.59234	0.107381	epn1	epsin 1	GO:0003674	fd51f09	406671
ENSDARG00000010415	8.05501	0.962528	3.61325e-07	0.99952	sirt4	sirtuin 4	GO:0000166	im:7139453	791628
ENSDARG00000010420	4.85253	7.33879	44.4002	2.67654e-11	ndrg1b	N-myc downstream regulated 1b	GO:0001775	ndrg1l	393665
ENSDARG00000010423	8.20279	2.79065	0.00210655	0.963392	npsnl	nephrosin-like	GO:0003674	npsnl	402836
ENSDARG00000010425	17.4085	0.495879	1.58219e-07	0.999683	scara5	scavenger receptor class A, member 5 (putative)	GO:0000041	si:ch211-200p13.4	564500
ENSDARG00000010432	0.610332	5.5952	0.476978	0.489794	eaf2	ELL associated factor 2	GO:0001667	wu:fb76c01	415252
ENSDARG00000010434	3.37794	4.5854	8.64779	0.00327459	clu	clusterin	GO:0005575	zgc:73352	393775
ENSDARG00000010437	-1.00592	1.75339	2.18026e-07	0.999627	fam46c	family with sequence similarity 46, member C	GO:0003674	fd14g08	327154
ENSDARG00000010442	-0.319912	1.82539	3.17432e-07	0.99955	rnf11a	ring finger protein 11a	GO:0003674	rnf11	393996
ENSDARG00000010445	9.33233	2.63693	2.50696	0.113345	trabd	TraB domain containing	GO:0003674	fb66c10	322581
ENSDARG00000010454	-6.79526	5.04398	7.21027	0.00724875	guca1a	guanylate cyclase activator 1A	GO:0003674	gcap1	140430
ENSDARG00000010472	7.52519	1.10105	0.908019	0.340641	atp1a2a	ATPase, Na+/K+ transporting, alpha 2a polypeptide	GO:0000166	atp1a2	64609
ENSDARG00000010478	0.888977	2.7215	0.127128	0.721429	hsp90aa1.1	heat shock protein 90, alpha (cytosolic), class A member 1, tandem duplicate 1	GO:0000166	fb17b01	30591
ENSDARG00000010481	4.73274	8.90258	44.8059	2.17571e-11	bzw1a	basic leucine zipper and W2 domains 1a	GO:0006139	bzw1	325226
ENSDARG00000010482	16.0078	-0.0466593	6.29142	0.0121324	prg4a	proteoglycan 4a	GO:0001871	CH1073-202I11.1	336351
ENSDARG00000010487	8.67462	5.1285	82.2847	1.1783e-19	sae1	SUMO1 activating enzyme subunit 1	GO:0000278	sae2a	415148
ENSDARG00000010515	-9.14821	2.57038	6.66896	0.00981067	dvl1a	dishevelled segment polarity protein 1a	NA	si:dkey-223i19.4	569863
ENSDARG00000010516	3.98001	8.78896	52.5533	4.18737e-13	rpl21	ribosomal protein L21	GO:0003674	wu:fb13h07	336568
ENSDARG00000010519	-1.83405	3.56163	1.6579e-07	0.999675	per3	period circadian clock 3	GO:0007623	period3	58107
ENSDARG00000010524	6.40536	3.75559	0.715529	0.397614	si:ch211-282j22.3	si:ch211-282j22.3	GO:0003674	si:ch211-282j22.3	562939
ENSDARG00000010531	12.0045	3.83055	11.7557	0.000606587	scamp4	secretory carrier membrane protein 4	GO:0003674	si:ch211-129c21.2	562881
ENSDARG00000010553	3.86961	6.16459	36.547	1.49028e-09	mmgt1	membrane magnesium transporter 1	GO:0000139	tmem32	402891
ENSDARG00000010555	-10.1291	5.04075	10.3942	0.0012641	pdha1b	pyruvate dehydrogenase (lipoamide) alpha 1b	GO:0003674	Pdha1	436672
ENSDARG00000010563	2.36676	4.65057	3.62721	0.056842	spopla	speckle-type POZ protein-like a	GO:0000151	spopl	541318
ENSDARG00000010565	-25.2571	3.85244	2.28447e-07	0.999619	aqp4	aquaporin 4	GO:0003674	si:ch211-192k9.1	445293
ENSDARG00000010571	7.26951	6.86869	8.73305	0.00312494	ezh2	enhancer of zeste 2 polycomb repressive complex 2 subunit	GO:0001894	eya2	768133
ENSDARG00000010572	-0.701457	4.88361	0.0637683	0.800636	slc25a25a	solute carrier family 25 (mitochondrial carrier; phosphate carrier), member 25a	GO:0003674	slc25a	406541
ENSDARG00000010583	-0.302971	4.52752	0.0459165	0.830328	pard3	par-3 family cell polarity regulator	GO:0000902	asip	403050
ENSDARG00000010586	5.15895	0.00586697	3.15722e-07	0.999552	tex9	testis expressed 9	NA	tex9	553441
ENSDARG00000010591	7.62725	6.9101	65.6627	5.35085e-16	foxn4	forkhead box N4	GO:0000975	whn	30315
ENSDARG00000010596	-4.09622	7.00446	10.728	0.00105525	slc7a6os	solute carrier family 7, member 6 opposite strand	GO:0003002	im:7137677	492472
ENSDARG00000010601	-5.0404	4.4321	0.000391651	0.984211	mtmr10	myotubularin related protein 10	GO:0005575	wu:fb99a03	555239
ENSDARG00000010602	-10.7922	4.46179	105.568	9.17042e-25	zgc:112294	zgc:112294	GO:0000902	tmem17	553704
ENSDARG00000010603	-0.511698	0.343048	2.11526e-07	0.999633	kctd9b	potassium channel tetramerization domain containing 9b	GO:0005575	kctd9	437011
ENSDARG00000010610	5.02095	4.10192	3.10092	0.0782482	sarm1	sterile alpha and TIR motif containing 1	GO:0007154	sarm1	403143
ENSDARG00000010619	18.5913	-0.85697	1.7567e-07	0.999666	themis	thymocyte selection associated	GO:0001775	im:7138580	555433
ENSDARG00000010625	35.3221	1.84801	32.7468	1.04981e-08	clic2	chloride intracellular channel 2	GO:0003674	zgc:92762	436834
ENSDARG00000010641	-0.323662	4.50314	3.14958e-07	0.999552	slc20a1b	solute carrier family 20 (phosphate transporter), member 1b	GO:0003674	sb:cb104	321541
ENSDARG00000010654	7.08291	-0.318955	3.65299e-07	0.999518	LOC569534	rho GTPase-activating protein 42	NA	arhgap42	569534
ENSDARG00000010655	-1.59151	4.11413	2.9235e-07	0.999569	ppm1k	protein phosphatase, Mg2+/Mn2+ dependent, 1K	GO:0001889	im:6912645	503713
ENSDARG00000010658	-2.37257	4.67941	2.9812	0.0842369	insig1	insulin induced gene 1	GO:0005575	fb55a03	334189
ENSDARG00000010662	-4.35705	-0.384201	4.99709e-07	0.999436	fbxo36a	F-box protein 36a	GO:0003674	zgc:153717	767780
ENSDARG00000010680	-16.5841	9.22499	196.81	1.03733e-44	gngt2a	guanine nucleotide binding protein (G protein), gamma transducing activity polypeptide 2a	GO:0003674	gngt2	335655
ENSDARG00000010681	-2.92145	3.2934	4.53455	0.0332172	tjap1	tight junction associated protein 1 (peripheral)	GO:0005575	tjap1	566060
ENSDARG00000010701	-5.84313	-0.53461	4.22104e-07	0.999482	crygs4	crystallin, gamma S4	NA	crygs4	503586
ENSDARG00000010710	-5.10476	8.35217	51.5223	7.0787e-13	msi1	musashi RNA-binding protein 1	GO:0000166	fb40b12	541389
ENSDARG00000010717	-0.766599	5.90927	0.676603	0.410759	chchd10	coiled-coil-helix-coiled-coil-helix domain containing 10	GO:0005575	chchd2	393757
ENSDARG00000010721	3.5183	7.18695	39.0201	4.19459e-10	2006-09-01	septin 6	GO:0000166	2002-09-01	322694
ENSDARG00000010727	3.56156	5.59891	3.44697	0.063368	ttyh2l	tweety homolog 2, like	GO:0003674	ttyh2	406540
ENSDARG00000010728	22.7054	-0.226695	1.48595e-07	0.999692	scin	scinderin	GO:0003674	si:ch211-134n17.3	566764
ENSDARG00000010738	8.861	2.17079	2.61454	0.105888	zgc:101716	zgc:101716	GO:0005575	zgc:101716	492784
ENSDARG00000010745	15.6532	6.76259	59.6262	1.147e-14	dnaja2l	DnaJ (Hsp40) homolog, subfamily A, member 2, like	GO:0000166	fe25a07	324164
ENSDARG00000010752	9.31477	2.92996	2.63058	0.104823	acsl4b	acyl-CoA synthetase long-chain family member 4b	GO:0003674	acsl4l	334561
ENSDARG00000010756	10.019	0.0955382	3.22488e-07	0.999547	nod2	nucleotide-binding oligomerization domain containing 2	GO:0000166	card15	777696
ENSDARG00000010758	9.5325	2.0883	1.44717e-07	0.999696	capn12	calpain 12	GO:0003674	si:ch211-160d20.1	799247
ENSDARG00000010764	4.14006	1.71082	2.97966e-07	0.999564	flj13639	flj13639	NA	36K	677747
ENSDARG00000010767	15.6385	0.731146	2.82816e-07	0.999576	epha4l	eph receptor A4, like	GO:0000166	rtk4	30687
ENSDARG00000010770	8.30056	2.29518	3.71868e-07	0.999513	sox19a	SRY (sex determining region Y)-box 19a	GO:0001071	cb799	30038
ENSDARG00000010773	-0.946455	2.7332	2.32459e-07	0.999615	pnpla6	patatin-like phospholipase domain containing 6	GO:0000902	wu:fy20f06	560986
ENSDARG00000010779	0.409325	6.1468	0.2474	0.618912	tlk2	tousled-like kinase 2	GO:0000166	wu:fi16h09	407732
ENSDARG00000010784	-0.000693405	6.38932	1.50457e-06	0.999021	ppp1r12a	protein phosphatase 1, regulatory subunit 12A	GO:0000902	si:dkey-28j4.1	445393
ENSDARG00000010785	0.553159	5.64914	0.13734	0.71094	thbs1b	thrombospondin 1b	GO:0003674	Tsp-1	561901
ENSDARG00000010789	-0.784865	2.16308	1.17884e-07	0.999726	homer3	homer scaffolding protein 3	GO:0001664	zgc:55557	394088
ENSDARG00000010791	0.149155	2.41652	1.24191e-07	0.999719	dla	deltaA	GO:0001525	cb335	30131
ENSDARG00000010792	7.97879	7.82077	16.1873	5.73789e-05	cdc25b	cell division cycle 25B	GO:0000086	cdc25	57925
ENSDARG00000010794	-2.47246	-0.671244	2.35918e-07	0.999612	tfeb	transcription factor EB	GO:0002376	tfeb	562289
ENSDARG00000010816	1.77609	5.25107	2.08762	0.148497	slc7a14a	solute carrier family 7, member 14a	GO:0000323	si:ch211-152d1.2	566270
ENSDARG00000010823	-0.19883	4.42353	0.0580628	0.809584	memo1	mediator of cell motility 1	GO:0003674	fi04d12	327360
ENSDARG00000010831	0.733641	6.06351	0.823461	0.36417	churc1	churchill domain containing 1	GO:0001667	si:dkey-12h9.10	492508
ENSDARG00000010844	-1.67408	4.43658	1.53124	0.215927	kras	v-Ki-ras2 Kirsten rat sarcoma viral oncogene homolog	GO:0000166	wu:fa04e08	445289
ENSDARG00000010862	8.00433	3.4918	2.26845	0.132032	amt	aminomethyltransferase	GO:0003674	wu:fc31f04	450000
ENSDARG00000010873	0.0821525	7.342	0.0172285	0.895572	LOC556764	probable ATP-dependent RNA helicase DDX17	NA	LOC556764	556764
ENSDARG00000010878	9.90867	4.35313	71.3763	2.95195e-17	cdkn1ca	cyclin-dependent kinase inhibitor 1Ca	GO:0000278	cb961	399483
ENSDARG00000010905	1.89811	2.27329	2.3174e-07	0.999616	mettl13	methyltransferase like 13	GO:0000179	si:dkey-19f21.2	557908
ENSDARG00000010918	0.418488	4.00899	0.281249	0.595884	nprl3	NPR3-like, GATOR1 complex subunit	GO:0000045	fb68d06	564989
ENSDARG00000010925	22.5527	1.33391	1.48031e-07	0.999693	htra3b	HtrA serine peptidase 3b	NA	htra3b	573378
ENSDARG00000010933	-14.4114	5.49185	49.7704	1.7283e-12	cacna1fa	calcium channel, voltage-dependent, L type, alpha 1F subunit a	GO:0001508	si:ch73-289n4.1	793708
ENSDARG00000010934	-2.76643	3.22024	1.41489	0.234247	NA	NA	NA	NA	NA
ENSDARG00000010936	14.0562	0.818341	3.66619e-07	0.999517	abcb4	ATP-binding cassette, sub-family B (MDR/TAP), member 4	GO:0000166	zgc:172149	100136865
ENSDARG00000010940	8.31187	0.514565	2.28463e-07	0.999619	LOC100000832	nuclear factor 7, ovary-like	NA	LOC100000832	100000832
ENSDARG00000010941	7.48926	2.77329	1.56654	0.21071	pomgnt2	protein O-linked mannose N-acetylglucosaminyltransferase 2 (beta 1,4-)	GO:0000009	ago61	497644
ENSDARG00000010945	6.2148	0.44917	0.652402	0.419255	NA	NA	NA	NA	NA
ENSDARG00000010946	1.99024	5.37702	1.26045	0.261565	cbsb	cystathionine-beta-synthase b	GO:0003674	cb442	266987
ENSDARG00000010948	10.4398	6.68121	77.8029	1.13853e-18	kif11	kinesin family member 11	GO:0000166	cb1	195818
ENSDARG00000010953	-1.22715	3.14009	8.65773e-08	0.999765	ndel1a	nudE neurodevelopment protein 1-like 1a	GO:0000132	ndel1a	394244
ENSDARG00000010956	1.2445	4.48049	0.817967	0.365775	sh3glb1b	SH3-domain GRB2-like endophilin B1b	GO:0005575	im:5777505	334911
ENSDARG00000010957	-0.0624859	1.30867	1.58257e-07	0.999683	mpp2b	membrane protein, palmitoylated 2b (MAGUK p55 subfamily member 2)	GO:0008150	mpp2	431770
ENSDARG00000010958	-11.3695	5.22575	33.5917	6.79828e-09	glmnb	glomulin, FKBP associated protein b	GO:0003674	zgc:194957	100170791
ENSDARG00000010962	17.8991	1.66629	1.99503e-07	0.999644	fkbp7	FK506 binding protein 7	GO:0003674	FKBP	368498
ENSDARG00000010965	1.64973	6.84243	9.41068	0.00215725	psma8	proteasome subunit alpha 8	GO:0000502	psma7	406445
ENSDARG00000010977	9.08986	0.623517	1.47518	0.22453	rab34b	RAB34, member RAS oncogene family b	GO:0000166	si:dkey-220h13.7	100007678
ENSDARG00000010978	1.54946	0.401757	1.94202e-07	0.999648	trmt1	tRNA methyltransferase 1	GO:0001510	im:7150454	553298
ENSDARG00000010981	2.96704	5.26573	1.74237	0.186839	zdhhc3a	zinc finger, DHHC-type containing 3a	GO:0003674	ik:tdsubc_2d6	436998
ENSDARG00000011000	3.49992	5.96517	18.1489	2.04291e-05	gtf2a1	general transcription factor IIA, 1	GO:0000428	fc15h02	323974
ENSDARG00000011020	0.0675682	1.37293	1.66385e-07	0.999675	hnrnpa1a	heterogeneous nuclear ribonucleoprotein A1a	GO:0000166	zgc:66127	393467
ENSDARG00000011026	5.4014	2.90607	5.63495	0.0176059	zgc:92907	zgc:92907	GO:0003674	zgc:92907	436733
ENSDARG00000011027	7.06234	4.27486	1.33694	0.247574	fgfr1a	fibroblast growth factor receptor 1a	GO:0000165	FGFR-1-A	30705
ENSDARG00000011042	1.61754	3.79067	1.26495	0.260716	pgbd5	piggyBac transposable element derived 5	NA	si:ch211-8a9.3	570182
ENSDARG00000011049	8.13599	1.8239	1.5274	0.216504	slc17a9b	solute carrier family 17 (vesicular nucleotide transporter), member 9b	GO:0003674	sb:cb849	436908
ENSDARG00000011055	0.140351	5.39395	0.0418897	0.83783	fbxo9	F-box protein 9	GO:0000151	wu:fc79g12	325469
ENSDARG00000011065	-3.23206	6.98979	11.9499	0.000546517	camk2b1	calcium/calmodulin-dependent protein kinase (CaM kinase) II beta 1	GO:0000166	CAMK2Gb	562064
ENSDARG00000011066	-3.33309	3.65411	2.46601e-07	0.999604	glra3	glycine receptor, alpha 3	GO:0001101	glyRalpha3	192124
ENSDARG00000011072	15.6864	2.0039	4.40539e-07	0.99947	ddx11	DEAD/H (Asp-Glu-Ala-Asp/His) box helicase 11	GO:0000166	wu:fa08b08	492353
ENSDARG00000011076	20.4252	0.485425	2.26499e-07	0.99962	zgc:91968	zgc:91968	GO:0003674	mreg	431714
ENSDARG00000011079	5.75592	5.54279	12.6976	0.000366116	wdr3	WD repeat domain 3	GO:0000462	sb:cb42	321058
ENSDARG00000011088	12.2605	3.97605	16.7915	4.17203e-05	si:ch211-288d18.1	si:ch211-288d18.1	NA	si:ch211-288d18.1	558401
ENSDARG00000011091	9.8408	-0.144464	4.88917e-07	0.999442	drd2b	dopamine receptor D2b	GO:0001591	drd2c	378719
ENSDARG00000011094	9.08338	5.97359	83.9671	5.03075e-20	ccna2	cyclin A2	GO:0000079	CycA2	192295
ENSDARG00000011113	-1.47868	4.05507	5.28289e-07	0.99942	chrna10a	cholinergic receptor, nicotinic, alpha 10a	GO:0003674	chrna10	556507
ENSDARG00000011122	-2.29701	5.0317	5.62487	0.0177073	pptc7a	PTC7 protein phosphatase homolog a	GO:0003674	pptc7	492506
ENSDARG00000011125	6.20193	6.91207	99.4805	1.98102e-23	snrpb	small nuclear ribonucleoprotein polypeptides B and B1	GO:0000375	Snrpn	402966
ENSDARG00000011141	2.05561	7.36194	12.9179	0.000325447	dpysl5a	dihydropyrimidinase-like 5a	GO:0000902	CRMP-5a	324416
ENSDARG00000011146	-1.13535	4.67866	0.297106	0.585702	uqcrb	ubiquinol-cytochrome c reductase binding protein	GO:0001525	im:6900881	554154
ENSDARG00000011152	11.3259	3.42791	6.14272	0.0131954	rpp14	ribonuclease P/MRP 14 subunit	GO:0003674	im:7138188	553721
ENSDARG00000011157	-1.93586	2.28951	3.85817e-07	0.999504	arhgef18a	rho/rac guanine nucleotide exchange factor (GEF) 18a	GO:0003674	arhgef18	407987
ENSDARG00000011163	3.26786	6.60115	21.7265	3.14411e-06	sema3fa	sema domain, immunoglobulin domain (Ig), short basic domain, secreted, (semaphorin) 3Fa	GO:0000902	wu:fb92d12	544658
ENSDARG00000011166	-0.788528	7.20476	0.514991	0.472986	cahz	carbonic anhydrase	GO:0003674	CAH-Z	30331
ENSDARG00000011170	-1.21467	6.67727	1.86028	0.172593	ndrg2	NDRG family member 2	GO:0005575	im:6909381	494050
ENSDARG00000011171	3.51097	5.19029	7.98522	0.00471607	si:ch211-12m10.1	si:ch211-12m10.1	GO:0000902	si:ch211-12m10.1	568845
ENSDARG00000011175	-0.454178	7.30196	0.553511	0.456886	atp6v1d	ATPase, H+ transporting, lysosomal V1 subunit D	GO:0003674	zgc:55524	393935
ENSDARG00000011188	-2.52902	12.5161	17.05	3.64078e-05	acvr2aa	activin A receptor, type IIAa	GO:0000166	actr2a	553359
ENSDARG00000011190	-1.34161	0.863835	1.10244e-07	0.999735	fgfr1b	fibroblast growth factor receptor 1b	GO:0000166	si:ch211-180b9.1	567905
ENSDARG00000011196	-0.0888818	4.83261	0.00377043	0.951038	dnajc11a	DnaJ (Hsp40) homolog, subfamily C, member 11a	NA	dnajc11	322953
ENSDARG00000011201	5.48892	9.10409	97.5336	5.29509e-23	rplp2l	ribosomal protein, large P2, like	GO:0002181	rplp2l	558312
ENSDARG00000011208	-9.78091	6.80589	76.6386	2.05288e-18	cox5b1	cytochrome c oxidase subunit Vb 1	NA	cox5b1	100002384
ENSDARG00000011219	1.1205	5.432	0.849836	0.356599	akt2	v-akt murine thymoma viral oncogene homolog 2	GO:0000166	cb945	378972
ENSDARG00000011222	8.47599	4.44877	3.23853	0.071925	ccdc28b	coiled-coil domain containing 28B	GO:0000902	si:dkey-71p21.10	559814
ENSDARG00000011233	5.02448	3.38855	0.382822	0.536097	pcyt1aa	phosphate cytidylyltransferase 1, choline, alpha a	GO:0003674	zgc:110237	550327
ENSDARG00000011235	4.12397	7.90419	66.7973	3.00907e-16	otx2	orthodenticle homeobox 2	GO:0001071	id:ibd2915	30501
ENSDARG00000011239	-13.0047	4.95802	39.9671	2.5828e-10	ppp1r14aa	protein phosphatase 1, regulatory (inhibitor) subunit 14Aa	GO:0003674	CPI-17	550561
ENSDARG00000011240	1.16111	2.48379	1.24023e-07	0.999719	ift46	intraflagellar transport 46 homolog (Chlamydomonas)	GO:0000902	ift46	565922
ENSDARG00000011245	2.50134	4.06334	1.90389e-07	0.999652	esrp1	epithelial splicing regulatory protein 1	GO:0000166	rbm35a	560190
ENSDARG00000011246	3.5067	2.84643	4.22735	0.0397775	krr1	KRR1, small subunit (SSU) processome component, homolog (yeast)	GO:0000462	zgc:136398	724049
ENSDARG00000011247	-2.58527	4.09462	5.26401	0.0217708	rnpc3	RNA-binding region (RNP1, RRM) containing 3	GO:0000166	zgc:136847	565672
ENSDARG00000011257	26.81	1.81828	1.97077e-07	0.999646	enpp2	ectonucleotide pyrophosphatase/phosphodiesterase 2	GO:0000902	atx	100332039
ENSDARG00000011259	3.41647	4.98669	1.40075	0.236598	trpm1a	transient receptor potential cation channel, subfamily M, member 1a	GO:0003674	TRPM1b	791196
ENSDARG00000011272	4.32978	4.87579	16.1198	5.94595e-05	uqcc2	ubiquinol-cytochrome c reductase complex assembly factor 2	GO:0002082	mnf1	393731
ENSDARG00000011273	12.4117	-0.155328	3.30057e-07	0.999542	tlx2	T-cell leukemia, homeobox 2	GO:0003674	Tlx-3a	170781
ENSDARG00000011298	10.1306	2.44911	2.98126	0.0842338	atf7a	activating transcription factor 7a	GO:0001071	zgc:136234	566279
ENSDARG00000011299	1.85673	2.60914	1.23242e-07	0.99972	blzf1	basic leucine zipper nuclear factor 1	GO:0006810	fe06a04	114452
ENSDARG00000011301	5.90345	5.14699	15.9828	6.39205e-05	nae1	nedd8 activating enzyme E1 subunit 1	GO:0003674	appbp1	573336
ENSDARG00000011312	2.53548	5.30073	5.10188	0.0239	stk3	serine/threonine kinase 3 (STE20 homolog, yeast)	GO:0000166	wu:fc19e11	324125
ENSDARG00000011317	3.10603	0.147108	3.9637e-07	0.999498	adra1ba	adrenoceptor alpha 1Ba	GO:0001993	adra1ba	100149100
ENSDARG00000011333	2.47725	5.5138	3.97009	0.0463154	arhgap33	Rho GTPase activating protein 33	GO:0003674	wu:fc76f02	569720
ENSDARG00000011334	-13.8876	7.85998	68.8132	1.08245e-16	ncaldb	neurocalcin delta b	GO:0003674	ncald	445319
ENSDARG00000011360	7.18791	4.97478	41.9188	9.51446e-11	nfatc2ip	nuclear factor of activated T-cells, cytoplasmic, calcineurin-dependent 2 interacting protein	NA	wu:fj84d09	337574
ENSDARG00000011370	7.63132	6.22039	106.112	6.9678e-25	fyna	FYN proto-oncogene, Src family tyrosine kinase a	GO:0000166	c-fyn	373872
ENSDARG00000011371	14.866	1.28832	3.71874e-07	0.999513	zgc:64106	zgc:64106	GO:0003674	zgc:64106	393348
ENSDARG00000011373	-2.80061	5.38766	10.6425	0.00110518	mknk2a	MAP kinase interacting serine/threonine kinase 2a	GO:0000166	fi34c11	334167
ENSDARG00000011376	19.2798	-0.157459	12.1054	0.000502768	zgc:77816	zgc:77816	GO:0003674	zgc:77816	393843
ENSDARG00000011404	10.3059	5.44006	104.413	1.6423e-24	fen1	flap structure-specific endonuclease 1	GO:0000287	FEN-1	386707
ENSDARG00000011405	3.57983	8.63529	39.4455	3.37346e-10	rps9	ribosomal protein S9	GO:0003674	hm:zeh0819	114420
ENSDARG00000011410	5.80767	3.21718	0.429484	0.512242	aadat	aminoadipate aminotransferase	GO:0003674	aadat	557979
ENSDARG00000011418	-1.46287	1.4754	2.64584e-07	0.99959	sigmar1	sigma non-opioid intracellular receptor 1	GO:0005575	oprs1	393952
ENSDARG00000011434	11.5245	0.339853	4.23282e-07	0.999481	ptger2a	prostaglandin E receptor 2a (subtype EP2)	GO:0003674	ptger2	393608
ENSDARG00000011445	4.01558	2.02338	0.155734	0.693115	elmsan1a	ELM2 and Myb/SANT-like domain containing 1a	GO:0000118	si:dkey-12h9.13	569908
ENSDARG00000011459	0.920475	5.4767	0.547161	0.45948	gsna	gelsolin a	GO:0003674	cb107	321099
ENSDARG00000011462	8.02708	5.67121	85.8796	1.91231e-20	otub1b	OTU deubiquitinase, ubiquitin aldehyde binding 1b	GO:0003674	fa19h07	436773
ENSDARG00000011463	6.67463	-1.1404	1.52104e-07	0.999689	LOC100004411	coagulation factor IX-like	NA	LOC100004411	100004411
ENSDARG00000011466	9.68156	4.19913	3.21873	0.0728002	lace1a	lactation elevated 1a	GO:0000166	lace1a	561238
ENSDARG00000011473	-2.14363	3.7956	1.2121	0.270917	calcrla	calcitonin receptor-like a	GO:0001525	im:7141310	445508
ENSDARG00000011487	13.8518	1.33679	10.2737	0.00134942	gnaq	guanine nucleotide binding protein (G protein), q polypeptide	GO:0000166	si:ch73-270f14.2	570108
ENSDARG00000011488	-5.70296	4.72877	18.367	1.82185e-05	sirt2	sirtuin 2 (silent mating type information regulation 2, homolog) 2 (S. cerevisiae)	GO:0000122	wu:fb57d05	322309
ENSDARG00000011490	6.24176	1.72637	4.05354e-07	0.999492	LOC108179022	signal peptide, CUB and EGF-like domain-containing protein 3	NA	LOC108179022	108179022
ENSDARG00000011493	0.687245	4.22717	0.331172	0.56497	zgc:154015	zgc:154015	GO:0000151	zgc:154015	557682
ENSDARG00000011496	0.264036	4.03414	1.66504e-07	0.999674	ppm1bb	protein phosphatase, Mg2+/Mn2+ dependent, 1Bb	GO:0000287	fc18g04	100003481
ENSDARG00000011498	0.706756	2.78384	0.0449068	0.832176	si:ch211-212o1.2	si:ch211-212o1.2	GO:0003674	im:7152497	492735
ENSDARG00000011506	16.4229	3.20314	35.4234	2.65275e-09	lpcat1	lysophosphatidylcholine acyltransferase 1	GO:0000139	si:dkey-261i16.4	555969
ENSDARG00000011510	8.5566	8.35187	139.947	2.73426e-32	rcc2	regulator of chromosome condensation 2	GO:0000278	td-60	406455
ENSDARG00000011515	4.26592	1.93669	3.97403e-07	0.999497	orai1a	ORAI calcium release-activated calcium modulator 1a	GO:0002115	orai1a	566671
ENSDARG00000011519	6.23456	-0.290906	4.7595e-07	0.99945	myl4	myosin, light chain 4, alkali; atrial, embryonic	GO:0003674	im:7136900	574004
ENSDARG00000011521	9.98341	0.265441	4.38753e-07	0.999471	upb1	ureidopropionase, beta	GO:0003674	wu:fb69e03	322660
ENSDARG00000011533	-3.42069	5.32041	3.95749	0.0466632	sema6dl	sema domain, transmembrane domain (TM), and cytoplasmic domain, (semaphorin) 6D, like	GO:0000902	si:ch211-278n20.1	550377
ENSDARG00000011537	-0.975642	2.07114	0.106301	0.744395	ugt2a5	UDP glucuronosyltransferase 2 family, polypeptide A5	GO:0003674	zgc:153113	767705
ENSDARG00000011545	6.28958	5.92092	39.2493	3.73003e-10	arrb2b	arrestin, beta 2b	GO:0001881	arrb2	394099
ENSDARG00000011549	20.3239	-0.143276	2.45164e-07	0.999605	c1ql4a	complement component 1, q subcomponent-like 4	NA	si:dkey-149i8.2	559288
ENSDARG00000011553	-0.852463	7.83983	3.15681	0.0756106	atp5f1	ATP synthase, H+ transporting, mitochondrial Fo complex, subunit B1	GO:0000276	wu:fb59g11	449787
ENSDARG00000011555	0.870253	6.12809	2.24304	0.134217	spag7	sperm associated antigen 7	GO:0003674	zgc:66397	394100
ENSDARG00000011564	3.08787	9.4028	15.1955	9.69335e-05	sfpq	splicing factor proline/glutamine-rich	GO:0000166	hm:zeh0027	406564
ENSDARG00000011570	0.351653	5.85442	0.0755016	0.783489	pou6f1	POU class 6 homeobox 1	GO:0001071	pou[c]	30334
ENSDARG00000011571	15.9854	0.172873	2.63726e-07	0.99959	calcrlb	calcitonin receptor-like b	GO:0001653	calcrlb	567131
ENSDARG00000011582	-2.95891	7.81806	36.7865	1.31803e-09	sox5	SRY (sex determining region Y)-box 5	NA	id:ibd5067	567413
ENSDARG00000011583	12.0286	3.66125	11.7493	0.00060866	cry1ab	cryptochrome circadian clock 1ab	GO:0005575	cry1b	554836
ENSDARG00000011594	10.1969	5.48367	78.8082	6.84415e-19	smarcb1b	SWI/SNF related, matrix associated, actin dependent regulator of chromatin, subfamily b, member 1b	GO:0000228	fc51b01	30731
ENSDARG00000011597	0.493003	7.08616	0.814733	0.366725	atxn2l	ataxin 2-like	GO:0003674	wu:fc31f08	324525
ENSDARG00000011600	-2.52317	4.16203	1.1938	0.274564	epha4b	eph receptor A4b	GO:0000166	EphA3	64270
ENSDARG00000011602	2.04124	5.03209	6.89266	0.00865502	si:dkeyp-117h8.2	si:dkeyp-117h8.2	NA	fi14c02	570321
ENSDARG00000011605	10.3912	4.32133	6.60681	0.010159	dennd6b	DENN/MADD domain containing 6B	GO:0003674	fam116b	337436
ENSDARG00000011609	3.51053	6.76416	21.5572	3.43437e-06	si:ch211-262e15.1	si:ch211-262e15.1	GO:0000981	fa28c04	798356
ENSDARG00000011611	0.112269	4.93162	9.9245e-08	0.999749	actr1	ARP1 actin-related protein 1, centractin (yeast)	GO:0000166	Actr1b	406681
ENSDARG00000011613	-0.647139	3.89412	1.79096e-07	0.999662	rbm39a	RNA binding motif protein 39a	GO:0000166	rnpc2	406251
ENSDARG00000011615	-13.8376	2.20767	3.79097e-05	0.995087	mybpc3	myosin binding protein C, cardiac	GO:0002027	hm:zehn0716	556489
ENSDARG00000011618	1.95701	1.95597	1.33867	0.247269	slc26a2	solute carrier family 26 (anion exchanger), member 2	GO:0001503	slc26a2	557046
ENSDARG00000011640	-1.81414	9.84193	14.2181	0.0001628	syt5b	synaptotagmin Vb	GO:0000149	zgc:109988	553567
ENSDARG00000011648	5.86883	5.67323	34.3504	4.60296e-09	snrpd1	small nuclear ribonucleoprotein D1 polypeptide	GO:0000243	CHUNP6882	192331
ENSDARG00000011652	5.11603	-0.672059	2.16432e-07	0.999629	ftr52p	finTRIM family, member 52, pseudogene	NA	ftr52	555772
ENSDARG00000011661	-1.82119	4.41158	1.74147	0.186953	twf1b	twinfilin actin-binding protein 1b	GO:0003674	zgc:92472	432375
ENSDARG00000011662	0.831918	5.73346	0.259185	0.610681	chuk	conserved helix-loop-helix ubiquitous kinase	GO:0000166	ikk1	393287
ENSDARG00000011665	2.77444	8.52412	29.7785	4.84328e-08	aldoaa	aldolase a, fructose-bisphosphate, a	GO:0000902	aldoa	336425
ENSDARG00000011671	-10.7361	5.80633	9.03343e-05	0.992417	pde6b	phosphodiesterase 6B, cGMP-specific, rod, beta	GO:0003674	pde6b	559332
ENSDARG00000011672	2.33144	4.14013	1.80357	0.179282	sema3b	sema domain, immunoglobulin domain (Ig), short basic domain, secreted, (semaphorin) 3B	NA	si:ch211-106g4.2	567064
ENSDARG00000011673	21.7006	0.505091	10.9831	0.000919484	NA	NA	NA	NA	NA
ENSDARG00000011683	1.043	2.50849	3.40664e-07	0.999534	prtfdc1	phosphoribosyl transferase domain containing 1	GO:0000287	HPRT	30765
ENSDARG00000011693	15.2906	1.59474	4.14723e-07	0.999486	ttc36	tetratricopeptide repeat domain 36	GO:0000902	zgc:103600	492516
ENSDARG00000011696	-9.81007	0.623089	1.81245e-07	0.99966	esrrgb	estrogen-related receptor gamma b	GO:0001071	errb/g	407691
ENSDARG00000011703	2.03906	4.32304	4.1267	0.0422116	clocka	clock circadian regulator a	GO:0001071	clock	30140
ENSDARG00000011723	9.99319	3.43281	2.96077	0.0853076	zgc:56556	zgc:56556	GO:0005575	zgc:56556	393302
ENSDARG00000011724	20.286	1.17294	30.074	4.15862e-08	marveld1	MARVEL domain containing 1	GO:0003674	im:7136220	497317
ENSDARG00000011727	3.19612	4.85438	13.551	0.000232171	b9d1	B9 protein domain 1	GO:0000902	im:6905750	554150
ENSDARG00000011740	2.09181	6.65945	5.55834	0.0183929	u2af2b	U2 small nuclear RNA auxiliary factor 2b	GO:0000166	wu:fb73g02	402989
ENSDARG00000011743	1.66052	2.11543	7.6152e-08	0.99978	pigo	phosphatidylinositol glycan anchor biosynthesis, class O	GO:0003674	si:dkey-200l5.3	563993
ENSDARG00000011764	1.57551	5.45697	0.422659	0.515613	asun	asunder, spermatogenesis regulator homolog (Drosphila)	GO:0003674	fi39e09	334292
ENSDARG00000011769	-2.46549	5.13568	3.13156	0.0767905	cpm	carboxypeptidase M	GO:0003674	im:7143022	550253
ENSDARG00000011770	9.34381	3.50218	4.59312	0.0321006	dhrs12	dehydrogenase/reductase (SDR family) member 12	GO:0005575	zgc:153679	556393
ENSDARG00000011777	0.184882	5.67811	0.0694668	0.792115	cttn	cortactin	GO:0006461	cttn	445561
ENSDARG00000011783	-1.46205	5.52406	1.41672	0.233943	stag2a	stromal antigen 2a	NA	si:dkeyp-20g2.6	567168
ENSDARG00000011797	7.12564	0.957715	2.28965	0.130239	fam46bb	family with sequence similarity 46, member Bb	NA	si:dkey-181o6.1	568893
ENSDARG00000011801	3.90366	2.7654	1.8157	0.177826	wars2	tryptophanyl tRNA synthetase 2, mitochondrial	GO:0000166	zgc:110828	503745
ENSDARG00000011809	4.02312	2.59009	0.190317	0.662653	mical1	microtubule associated monooxygenase, calponin and LIM domain containing 1	GO:0000166	MICAL-1	568573
ENSDARG00000011819	-2.06548	4.80694	1.74687	0.18627	pcnx	pecanex homolog (Drosophila)	GO:0005575	pcnx	794337
ENSDARG00000011821	-1.20736	1.73392	6.04717e-07	0.99938	plod2	procollagen-lysine, 2-oxoglutarate 5-dioxygenase 2	GO:0003674	lh2	100036767
ENSDARG00000011824	0.791757	2.72364	0.103994	0.747088	pbxip1b	pre-B-cell leukemia homeobox interacting protein 1b	GO:0000988	im:7138234	553293
ENSDARG00000011825	0.565376	1.28945	1.46484e-07	0.999695	cetn3	centrin 3	GO:0003674	im:6894264	552931
ENSDARG00000011837	3.09971	3.43492	1.11521	0.290953	zgc:100846	zgc:100846	GO:0001966	zgc:100846	402895
ENSDARG00000011841	-0.589716	7.39113	1.00054	0.317179	atp5l	ATP synthase, H+ transporting, mitochondrial F0 complex, subunit g	GO:0000276	mg:bb02g11	326977
ENSDARG00000011845	17.8019	3.74491	53.1888	3.02976e-13	chn2	chimerin 2	GO:0003674	chn2	570999
ENSDARG00000011851	9.13603	3.80632	2.01616	0.155632	map2k5	mitogen-activated protein kinase kinase 5	GO:0000166	fb73f02	100007679
ENSDARG00000011855	-2.41269	3.37332	0.00234111	0.961409	aak1a	AP2 associated kinase 1a	GO:0000166	si:dkey-71c4.3	568999
ENSDARG00000011862	-17.86	6.66602	111.496	4.60818e-26	inaa	internexin neuronal intermediate filament protein, alpha a	GO:0003674	si:ch211-67n3.6	555251
ENSDARG00000011863	17.3196	3.40516	18.7977	1.4534e-05	ptk7a	protein tyrosine kinase 7a	GO:0000166	zgc:112211	553690
ENSDARG00000011870	11.9002	0.757634	2.62567	0.105148	sp8a	sp8 transcription factor a	GO:0001071	Sp8b	321264
ENSDARG00000011876	0.00231874	1.42956	1.86863e-07	0.999655	ednraa	endothelin receptor type Aa	GO:0001501	Ednra2	114550
ENSDARG00000011879	3.98632	0.388963	4.4364e-07	0.999469	foxn1	forkhead box N1	GO:0000975	nude	266748
ENSDARG00000011884	-7.84999	4.32022	5.94232	0.0147816	mfn1a	mitofusin 1a	NA	mfn1a	100329462
ENSDARG00000011885	6.01422	4.48758	29.4837	5.63884e-08	mrpl19	mitochondrial ribosomal protein L19	GO:0003674	wu:ft69e01	445150
ENSDARG00000011886	-8.42881	5.90587	60.0492	9.25135e-15	pdca	phosducin a	GO:0003674	PDC	386613
ENSDARG00000011890	-0.104332	7.83835	0.0224987	0.880768	cry4	cryptochrome circadian clock 4	GO:0003674	fi23e01	83775
ENSDARG00000011897	6.47396	2.64868	0.683629	0.40834	tsg101b	tumor susceptibility 101b	NA	tsg101b	100333057
ENSDARG00000011909	-13.0959	2.21952	37.525	9.02483e-10	itpr2	inositol 1,4,5-trisphosphate receptor, type 2	GO:0003674	si:dkey-196d8.1	562585
ENSDARG00000011921	4.83668	6.35137	18.9547	1.33858e-05	txnl1	thioredoxin-like 1	GO:0000103	TXNL	394113
ENSDARG00000011925	3.44784	4.77088	11.8982	0.000561869	spns1	spinster homolog 1 (Drosophila)	GO:0000323	etID64740.3	799873
ENSDARG00000011926	5.26957	2.63884	3.83512	0.0501893	tpgs2	tubulin polyglutamylase complex subunit 2	GO:0003674	zgc:91821	431755
ENSDARG00000011929	6.16251	-0.622324	3.74934e-07	0.999511	plp1b	proteolipid protein 1b	GO:0005575	DMalpha2a	368234
ENSDARG00000011932	-0.0616199	7.17066	0.004152	0.948623	prkcbp1l	protein kinase C binding protein 1, like	GO:0000975	im:7138336	323479
ENSDARG00000011934	-4.7942	8.33786	25.2816	4.95422e-07	gyg1a	glycogenin 1a	GO:0003674	fc13d04	406831
ENSDARG00000011941	3.04454	5.27412	19.7153	8.98768e-06	bmpr2a	bone morphogenetic protein receptor, type II a (serine/threonine kinase)	GO:0000166	bmpr2a	562822
ENSDARG00000011945	0.617241	3.37452	3.32827e-07	0.99954	slc35e1	solute carrier family 35, member E1	GO:0005575	fc05g11	406347
ENSDARG00000011948	-4.80527	6.08847	32.0949	1.46824e-08	insra	insulin receptor a	GO:0000166	IRa	245699
ENSDARG00000011956	18.4257	2.35518	1.73474e-07	0.999668	dlx4a	distal-less homeobox 4a	GO:0003674	DLX-8	30561
ENSDARG00000011958	2.38024	5.02125	5.21733	0.0223629	ctnnbl1	catenin, beta like 1	GO:0005575	zgc:77673	393840
ENSDARG00000011961	-4.34746	4.89533	13.2852	0.000267503	csrp2	cysteine and glycine-rich protein 2	GO:0003674	zgc:77740	393871
ENSDARG00000011973	0.845039	4.13652	0.46389	0.495812	slc35d1a	solute carrier family 35 (UDP-GlcA/UDP-GalNAc transporter), member D1a	GO:0003674	slc35d1	445400
ENSDARG00000011975	-1.20748	0.057724	1.72386e-07	0.999669	fmn1	formin 1	GO:0003674	si:dkey-81b15.10	561077
ENSDARG00000011989	2.05639	9.21105	26.3373	2.86693e-07	crx	cone-rod homeobox	GO:0001071	crx	81881
ENSDARG00000011998	-11.3118	1.62979	10.2808	0.00134418	bfsp2	beaded filament structural protein 2, phakinin	GO:0003674	zgc:103750	494090
ENSDARG00000011999	0.987356	2.8808	0.140898	0.70739	ybey	ybeY metallopeptidase	GO:0003674	fb30h03	321718
ENSDARG00000012002	1.88552	4.95898	2.78482	0.0951613	slc38a7	solute carrier family 38, member 7	GO:0000099	cb389	445254
ENSDARG00000012005	-2.1368	6.66352	4.55737	0.0327774	mob2b	MOB kinase activator 2b	GO:0005575	zgc:136844	724012
ENSDARG00000012013	-1.26124	0.714104	1.65823e-07	0.999675	cpa6	carboxypeptidase A6	GO:0003674	si:dkey-78n18.1	100002342
ENSDARG00000012019	-4.90647	2.4746	0.000322222	0.985678	glra1	glycine receptor, alpha 1	GO:0001101	[a]Z1	30676
ENSDARG00000012021	3.35114	4.38823	2.61698	0.105725	kdsr	3-ketodihydrosphingosine reductase	GO:0003674	fvt1	394114
ENSDARG00000012025	7.32053	4.87745	46.37	9.79024e-12	hs6st2	heparan sulfate 6-O-sulfotransferase 2	GO:0001517	fb80f12	378450
ENSDARG00000012030	22.5832	4.32386	24.7282	6.60105e-07	dnaaf1	dynein, axonemal, assembly factor 1	GO:0000226	lrrc50	386722
ENSDARG00000012035	-1.05062	1.43008	0.174954	0.675746	zgc:100832	zgc:100832	GO:0005575	zgc:100832	445148
ENSDARG00000012039	-1.39271	3.88649	1.03265	0.309537	ttc26	tetratricopeptide repeat domain 26	GO:0000902	im:7142924	494074
ENSDARG00000012040	-5.03294	6.1592	17.2992	3.19328e-05	rnf19a	ring finger protein 19A, RBR E3 ubiquitin protein ligase	GO:0000151	fj68f04	557995
ENSDARG00000012044	7.15915	1.36275	2.85607e-07	0.999574	polr3gla	polymerase (RNA) III (DNA directed) polypeptide G like a	GO:0000228	sb:cb265	447901
ENSDARG00000012051	9.42813	1.02489	2.65681	0.103108	mettl21a	methyltransferase like 21A	GO:0000179	CH73-2D23.2	541441
ENSDARG00000012060	15.4513	4.27742	3.00516e-07	0.999563	thbs3b	thrombospondin 3b	GO:0003674	si:dkey-81h8.2	571317
ENSDARG00000012066	22.8319	6.03381	2.38152e-07	0.999611	dcn	decorin	GO:0001501	DC	64698
ENSDARG00000012071	0.0906258	2.43157	0.0246627	0.87521	angptl1a	angiopoietin-like 1a	GO:0001525	angptl1	544656
ENSDARG00000012072	6.93665	3.27973	1.31074	0.252261	atp5s	ATP synthase, H+ transporting, mitochondrial F0 complex, subunit s	GO:0003674	zgc:56257	393187
ENSDARG00000012073	10.7964	4.20251	13.2829	0.000267837	kif15	kinesin family member 15	GO:0000166	si:dkey-108k21.1	573988
ENSDARG00000012076	13.0227	-0.635835	3.57919e-07	0.999523	apoa1a	apolipoprotein A-Ia	GO:0003008	apoa	30355
ENSDARG00000012078	-2.13224	7.39297	13.0957	0.000295971	meis1b	Meis homeobox 1 b	GO:0000082	cb224	170446
ENSDARG00000012113	8.52057	1.80834	2.84371	0.091732	c19h1orf109	c19h1orf109 homolog (H. sapiens)	GO:0007275	c1orf109	286778
ENSDARG00000012125	-9.9892	5.17578	0.000173194	0.9895	cnga1	cyclic nucleotide gated channel alpha 1	GO:0000166	si:ch211-149b19.5	572249
ENSDARG00000012126	-6.84957	6.97281	105.726	8.46496e-25	zgc:109965	zgc:109965	GO:0005575	zgc:109965	619266
ENSDARG00000012135	5.93045	5.2861	0.692876	0.405188	fbxl2	F-box and leucine-rich repeat protein 2	NA	fbxl20	378737
ENSDARG00000012138	8.15495	5.69565	82.1258	1.27693e-19	sgce	sarcoglycan, epsilon	GO:0003008	scge	368230
ENSDARG00000012140	6.98963	5.04585	34.3788	4.5363e-09	ccnl1b	cyclin L1b	GO:0000079	ccnl1	326088
ENSDARG00000012141	3.28852	8.3125	19.3586	1.08329e-05	papolg	poly(A) polymerase gamma	GO:0003674	zgc:63762	393593
ENSDARG00000012144	-1.69193	6.10328	4.06146	0.0438725	emc7	ER membrane protein complex subunit 7	GO:0003674	si:ch211-150c22.3	561549
ENSDARG00000012177	-5.50323	6.25181	4.84346	0.0277511	rab4b	RAB4B, member RAS oncogene family	GO:0000166	zgc:101015	445498
ENSDARG00000012184	-4.87655	2.30394	5.35663e-07	0.999416	zgc:162872	zgc:162872	GO:0003674	zgc:162872	100004931
ENSDARG00000012192	13.3544	3.90992	19.7558	8.79929e-06	cant1a	calcium activated nucleotidase 1a	GO:0003674	cant1	406558
ENSDARG00000012194	10.9264	2.76605	9.25453	0.00234913	scp2a	sterol carrier protein 2a	GO:0003674	scp2	393839
ENSDARG00000012196	-0.9415	4.19281	0.44069	0.506789	fer	fer (fps/fes related) tyrosine kinase	GO:0000166	si:dkey-190c14.1	565199
ENSDARG00000012199	0.812665	3.64945	0.211647	0.64548	gpt2	glutamic pyruvate transaminase (alanine aminotransferase) 2	GO:0003674	im:7150662	799963
ENSDARG00000012204	-2.31452	0.140457	1.80448e-07	0.999661	si:dkey-166c18.1	si:dkey-166c18.1	GO:0000166	cdk18	100150007
ENSDARG00000012215	0.46607	3.87768	0.0347208	0.852182	umps	uridine monophosphate synthetase	GO:0003674	zgc:55702	393143
ENSDARG00000012219	-1.37911	3.77252	0.842052	0.358811	dpf2	D4, zinc and double PHD fingers family 2	GO:0003674	im:7146797	474324
ENSDARG00000012222	5.78378	4.45692	38.2669	6.17e-10	nup35	nucleoporin 35	GO:0000166	fj68d11	337461
ENSDARG00000012234	-0.00524665	2.15832	9.32598e-08	0.999756	psme3	proteasome activator subunit 3	GO:0000082	fb19c08	30649
ENSDARG00000012244	1.55964	7.00966	4.34246	0.0371732	ube2e3	ubiquitin-conjugating enzyme E2E 3 (UBC4/5 homolog, yeast)	GO:0000166	UbcD2	321689
ENSDARG00000012247	8.68476	-0.430276	1.66762	0.196577	def6a	differentially expressed in FDCP 6a homolog (mouse)	GO:0001667	Def6	394015
ENSDARG00000012248	4.28169	4.86157	0.216848	0.641452	rgma	repulsive guidance molecule family member a	GO:0003674	dlm	414272
ENSDARG00000012249	-0.554941	0.0349237	5.30884e-07	0.999419	hs3st1	heparan sulfate (glucosamine) 3-O-sulfotransferase 1	GO:0001517	hs3st1	565201
ENSDARG00000012261	3.50478	5.84405	4.17414	0.0410454	eftud2	elongation factor Tu GTP binding domain containing 2	GO:0000166	wu:fi20f05	393480
ENSDARG00000012271	21.2795	1.66602	50.3195	1.30646e-12	tmem206	transmembrane protein 206	GO:0003674	zgc:63579	393429
ENSDARG00000012274	3.79985	6.39198	6.66112	0.0098539	eif4e1c	eukaryotic translation initiation factor 4E family member 1c	GO:0003674	eif4E-1C	550549
ENSDARG00000012281	0.460932	1.23461	0.0191041	0.890068	zgc:65851	zgc:65851	GO:0003674	Ina	321113
ENSDARG00000012295	1.77799	2.85508	0.34497	0.556974	bcs1l	BC1 (ubiquinol-cytochrome c reductase) synthesis-like	GO:0000166	zgc:56205	394157
ENSDARG00000012297	-0.854773	1.04941	1.32779e-07	0.999709	NA	NA	NA	NA	NA
ENSDARG00000012306	-5.79213	4.77041	11.3479	0.000755353	syt13	synaptotagmin XIII	GO:0000149	zgc:112063	550345
ENSDARG00000012314	-1.57969	3.78654	2.02688e-07	0.999641	usp25	ubiquitin specific peptidase 25	GO:0003002	wu:fi33c05	406790
ENSDARG00000012325	12.3261	3.03413	5.94817	0.0147326	zgc:110269	zgc:110269	GO:0003674	im:7147072	550274
ENSDARG00000012340	1.59696	5.57822	1.76741	0.183703	ptpn11b	protein tyrosine phosphatase, non-receptor type 11, b	GO:0001501	zgc:63553	393426
ENSDARG00000012341	-8.99839	1.67226	1.25457e-07	0.999717	capn9	calpain 9	GO:0003674	cb545	445107
ENSDARG00000012347	-2.83404	4.54051	10.1821	0.00141809	nacad	NAC alpha domain containing	NA	nacad	100534969
ENSDARG00000012353	-0.472785	1.70407	0.010967	0.916595	vipr2	vasoactive intestinal peptide receptor 2	GO:0003674	pacap	81886
ENSDARG00000012367	12.5214	2.83146	8.85183	0.00292794	trim46a	tripartite motif containing 46a	GO:0003674	trim46	569905
ENSDARG00000012368	0.765994	4.27412	0.225089	0.635189	ttc21b	tetratricopeptide repeat domain 21B	GO:0000902	sb:cb947	569823
ENSDARG00000012369	-6.80502	2.92221	15.578	7.91685e-05	rdh10b	retinol dehydrogenase 10b	GO:0001523	cb804	378722
ENSDARG00000012378	0.315825	4.83376	0.125264	0.723394	naa35	N(alpha)-acetyltransferase 35, NatC auxiliary subunit	GO:0001568	mak10	321587
ENSDARG00000012381	0.124588	0.467943	1.7567e-07	0.999666	hsc70	heat shock cognate 70	GO:0000166	zgc:63663	393586
ENSDARG00000012387	1.91712	6.97166	9.92825	0.00162761	pdha1a	pyruvate dehydrogenase (lipoamide) alpha 1a	GO:0003674	im:6895726	406702
ENSDARG00000012388	7.27392	1.29669	1.43181e-07	0.999698	cox4i1l	cytochrome c oxidase subunit IV isoform 1, like	GO:0003674	cox4i1l	402880
ENSDARG00000012389	-1.10478	5.09989	0.514296	0.473285	adar	adenosine deaminase, RNA-specific	GO:0003674	drada	58119
ENSDARG00000012390	23.5211	1.32271	18.3918	1.79832e-05	kcnk5b	potassium channel, subfamily K, member 5b	GO:0003674	kcnk5	393606
ENSDARG00000012397	14.4802	1.99545	5.99222	0.0143691	eya4	EYA transcriptional coactivator and phosphatase 4	GO:0001964	im:7221408	541552
ENSDARG00000012399	6.96291	5.1694	11.961	0.000543247	adssl	adenylosuccinate synthase, like	GO:0000166	adss	192305
ENSDARG00000012403	13.4639	2.35562	7.00794	0.00811488	ercc6l2	excision repair cross-complementation group 6-like 2	GO:0000166	si:ch211-248d20.2	553504
ENSDARG00000012405	13.5839	7.3428	42.3325	7.70014e-11	col1a1a	collagen, type I, alpha 1a	GO:0001503	alpha1(I)	337158
ENSDARG00000012407	-1.63401	2.63221	0.357759	0.549754	mgat1a	mannosyl (alpha-1,3-)-glycoprotein beta-1,2-N-acetylglucosaminyltransferase a	GO:0003674	zgc:66030	393649
ENSDARG00000012409	4.73386	-0.335069	1.11851e-07	0.999733	rnf207b	ring finger protein 207b	GO:0001508	rnf207	568322
ENSDARG00000012422	7.03037	3.83575	1.93468e-07	0.999649	col11a2	collagen, type XI, alpha 2	GO:0001501	col11a1	561679
ENSDARG00000012432	0.937445	6.6957	2.17066	0.140666	fam76b	family with sequence similarity 76, member B	GO:0003674	fa11h02	335015
ENSDARG00000012449	5.9394	1.7112	0.566736	0.451559	si:ch211-169p10.1	si:ch211-169p10.1	NA	si:ch211-169p10.1	799619
ENSDARG00000012450	2.76697	4.50375	4.95168	0.0260654	vmp1	vacuole membrane protein 1	GO:0000407	tmem49	336789
ENSDARG00000012453	0.676454	1.68412	2.15346e-07	0.99963	rnls	renalase, FAD-dependent amine oxidase	GO:0003674	zgc:92286	436880
ENSDARG00000012458	1.05799	4.23028	1.8378e-07	0.999658	zgc:77849	zgc:77849	GO:0003674	fb59e09	322387
ENSDARG00000012460	19.2501	3.37736	34.044	5.38801e-09	rassf4	Ras association (RalGDS/AF-6) domain family member 4	GO:0003674	zgc:92261	494494
ENSDARG00000012467	2.53265	1.65172	5.06002e-07	0.999432	spint1b	serine peptidase inhibitor, Kunitz type 1 b	GO:0003674	spint1b	797346
ENSDARG00000012468	-6.79684	4.50986	19.0627	1.26494e-05	aacs	acetoacetyl-CoA synthetase	GO:0000166	zgc:56105	393984
ENSDARG00000012485	6.99281	4.44499	6.14775	0.0131579	aurka	aurora kinase A	GO:0000003	wu:fb37c10	445246
ENSDARG00000012495	3.61477	4.62345	3.50724	0.0611013	mphosph10	M-phase phosphoprotein 10 (U3 small nucleolar ribonucleoprotein)	GO:0005575	fb98b07	323426
ENSDARG00000012496	-8.99712	0.15247	3.25551e-07	0.999545	si:ch211-213o11.11	si:ch211-213o11.11	GO:0003674	gpr61	100002249
ENSDARG00000012499	-1.72224	7.55961	5.75498	0.016442	per1b	period circadian clock 1b	GO:0007275	per4	406204
ENSDARG00000012504	-22.1222	8.40559	218.419	2.00079e-49	rlbp1a	retinaldehyde binding protein 1a	GO:0003674	CRALBPa	393678
ENSDARG00000012505	4.01344	7.76726	36.2526	1.73325e-09	u2af2a	U2 small nuclear RNA auxiliary factor 2a	GO:0000003	zgc:110115	557103
ENSDARG00000012506	0.717779	0.815463	3.2914e-07	0.999542	rnpep	arginyl aminopeptidase (aminopeptidase B)	GO:0003008	zgc:100971	437014
ENSDARG00000012513	2.94217	5.90647	11.7043	0.000623566	sdcbp2	syndecan binding protein (syntenin) 2	GO:0001666	sdcbp	325004
ENSDARG00000012519	0.00434894	7.16226	4.23424e-05	0.994808	hcfc1b	host cell factor C1b	GO:0001501	fc07b09	565206
ENSDARG00000012534	5.58737	1.40776	4.27705e-07	0.999478	slc6a6a	solute carrier family 6 (neurotransmitter transporter), member 6a	GO:0003333	si:ch73-250d21.2	556480
ENSDARG00000012553	1.88446	5.36301	7.46748	0.00628233	rap1aa	RAP1A, member of RAS oncogene family a	GO:0000166	rap1a	415242
ENSDARG00000012555	6.99935	2.9974	1.05479	0.304406	ak5	adenylate kinase 5	GO:0000166	wu:fj63a06	100003595
ENSDARG00000012563	-1.49394	2.40536	0.322484	0.570119	pdss2	prenyl (decaprenyl) diphosphate synthase, subunit 2	GO:0005575	zgc:92156	436624
ENSDARG00000012572	1.05036	3.83652	0.454139	0.500376	polr3f	polymerase (RNA) III (DNA directed) polypeptide F	GO:0000428	zgc:56299	394162
ENSDARG00000012574	0.454276	3.50955	8.65969e-08	0.999765	slkb	STE20-like kinase b	GO:0000166	fb78a01	562769
ENSDARG00000012577	0.627233	4.21974	1.9079e-07	0.999651	waca	WW domain containing adaptor with coiled-coil a	GO:0000075	wac	323904
ENSDARG00000012581	-19.3332	2.25026	4.37449e-07	0.999472	NA	NA	NA	NA	NA
ENSDARG00000012586	-5.29133	4.50799	12.4677	0.000414043	fmnl2a	formin-like 2a	GO:0000902	fmnl2	100006456
ENSDARG00000012588	9.05008	4.39164	3.25646	0.0711427	ptdss1a	phosphatidylserine synthase 1a	GO:0003674	PSS-1	393931
ENSDARG00000012591	5.90297	5.37974	27.6306	1.4684e-07	pdcd10b	programmed cell death 10b	GO:0000139	zgc:85629	405869
ENSDARG00000012593	6.95159	6.52829	8.05009	0.00455014	col5a1	procollagen, type V, alpha 1	GO:0003674	si:dkey-87m23.1	100334431
ENSDARG00000012600	23.7662	-0.423958	1.21295e-07	0.999722	si:dkey-97a13.6	si:dkey-97a13.6	GO:0000988	si:dkey-97a13.6	570654
ENSDARG00000012603	3.19577	5.60125	17.3942	3.03745e-05	eif3ja	eukaryotic translation initiation factor 3, subunit Ja	GO:0001731	eif3j	394189
ENSDARG00000012610	-11.2589	7.77976	118.867	1.11993e-27	saga	S-antigen; retina and pineal gland (arrestin) a	GO:0003674	wu:fk56b01	792319
ENSDARG00000012625	-2.0316	3.93974	0.679017	0.409926	prkag2a	protein kinase, AMP-activated, gamma 2 non-catalytic subunit a	NA	zgc:153329	570761
ENSDARG00000012627	1.62797	6.76948	4.62497	0.0315099	cdc34b	cell division cycle 34 homolog (S. cerevisiae) b	GO:0000166	fb34h09	436961
ENSDARG00000012640	4.74428	-1.13883	2.17669e-07	0.999628	cideb	cell death-inducing DFFA-like effector b	GO:0005575	cideb	553467
ENSDARG00000012642	1.75188	4.62288	0.637831	0.424497	si:ch211-266d19.4	si:ch211-266d19.4	GO:0003674	wu:fb98d12	793549
ENSDARG00000012649	7.52195	3.11134	1.85064	0.173709	gb:cr929477	expressed sequence CR929477	GO:0001071	smad4	794669
ENSDARG00000012656	-1.0523	10.184	2.16459	0.141222	atf6	activating transcription factor 6	GO:0001071	fi12h10	558071
ENSDARG00000012667	1.24256	6.75189	2.52389	0.112134	tfap2b	transcription factor AP-2 beta	GO:0000122	si:dkey-5e16.1	550545
ENSDARG00000012671	-12.3099	2.71448	24.826	6.2747e-07	inhbaa	inhibin, beta Aa	GO:0000165	actba	30072
ENSDARG00000012672	0.57219	2.35105	1.08603e-07	0.999737	gtf2e2	general transcription factor IIE, polypeptide 2, beta	GO:0000428	wu:fa05d01	334854
ENSDARG00000012674	0.0190794	1.23973	1.47033e-07	0.999694	rpusd4	RNA pseudouridylate synthase domain containing 4	GO:0001522	si:ch211-14i3.3	445101
ENSDARG00000012682	2.30441	10.1942	33.7188	6.36813e-09	pfn2l	profilin 2 like	GO:0003674	hm:zeh0341	321383
ENSDARG00000012684	0.0330126	7.26859	0.00136658	0.970511	atp2b1a	ATPase, Ca++ transporting, plasma membrane 1a	GO:0000166	pmca1	378746
ENSDARG00000012688	2.49328	8.40981	19.6984	9.06788e-06	eif1b	eukaryotic translation initiation factor 1B	GO:0003674	Sui1-rs1	322237
ENSDARG00000012699	-1.41743	1.76944	8.55595e-08	0.999767	NA	NA	NA	NA	NA
ENSDARG00000012723	2.00684	6.21446	12.5704	0.000391898	rbm14a	RNA binding motif protein 14a	GO:0000166	im:7053198	323721
ENSDARG00000012729	20.4222	2.26771	37.0555	1.14816e-09	hcls1	hematopoietic cell-specific Lyn substrate 1	GO:0003674	si:dkey-9a20.6	563056
ENSDARG00000012741	-1.84653	4.11567	1.98444	0.158923	tmem57b	transmembrane protein 57b	GO:0003674	zgc:63610	393435
ENSDARG00000012745	-2.60469	3.29936	0.00205018	0.963885	poc1bl	POC1 centriolar protein homolog B (Chlamydomonas), like	GO:0000009	Galnt4	503760
ENSDARG00000012747	1.1051	7.05456	2.83949	0.0919732	rer1	retention in endoplasmic reticulum sorting receptor 1	GO:0000902	zgc:65968	393648
ENSDARG00000012763	-0.317179	2.54811	1.59241e-07	0.999682	arl13b	ADP-ribosylation factor-like 13b	GO:0000166	arl2l1	286784
ENSDARG00000012776	7.45284	2.83024	0.894497	0.344262	smarca1	SWI/SNF related, matrix associated, actin dependent regulator of chromatin, subfamily a, member 1	GO:0000166	si:dkey-148b12.1	559803
ENSDARG00000012777	-1.63455	6.87872	6.45172	0.0110845	nucks1b	nuclear casein kinase and cyclin-dependent kinase substrate 1b	NA	fd12f12	553506
ENSDARG00000012788	20.3267	0.7968	2.96501e-07	0.999566	foxa3	forkhead box A3	GO:0000981	Zffkh1	30559
ENSDARG00000012789	8.90413	0.27823	2.77129e-07	0.99958	plek2	pleckstrin 2	GO:0007154	plek2	567753
ENSDARG00000012790	1.01679	3.30207	0.45481	0.50006	tmem161a	transmembrane protein 161A	GO:0003674	im:7149790	492692
ENSDARG00000012796	11.239	0.374259	3.5919e-07	0.999522	hnmt	histamine N-methyltransferase	GO:0001505	zgc:100917	445242
ENSDARG00000012801	-8.34266	4.8586	15.5544	8.01647e-05	pfkpb	phosphofructokinase, platelet b	GO:0000166	si:dkeyp-12a9.4	561416
ENSDARG00000012816	2.77736	2.18868	1.19479	0.274366	dia1a	deleted in autism 1a	GO:0003674	c3orf58a	492795
ENSDARG00000012818	0.210744	5.52788	0.0416422	0.838303	csnk2a2a	casein kinase 2, alpha prime polypeptide a	GO:0000166	ck2a2	30488
ENSDARG00000012820	3.98465	7.63673	65.078	7.19925e-16	nop56	NOP56 ribonucleoprotein homolog	GO:0000154	nol5a	394196
ENSDARG00000012823	12.9235	3.90841	17.9795	2.23296e-05	dlgap4b	discs, large (Drosophila) homolog-associated protein 4b	GO:0008150	dlgap4	569107
ENSDARG00000012827	17.6246	3.27953	29.9403	4.45554e-08	mettl3	methyltransferase like 3	GO:0000375	MT-A70	100004398
ENSDARG00000012833	5.34011	4.80644	33.8603	5.92144e-09	foxn3	forkhead box N3	GO:0001071	zgc:136571	692291
ENSDARG00000012840	-0.711848	6.69546	0.740584	0.389474	alg9	ALG9, alpha-1,2-mannosyltransferase	GO:0000009	zgc:63820	393598
ENSDARG00000012848	2.97809	7.91445	9.9092	0.00164455	arih2	ariadne homolog 2 (Drosophila)	GO:0000151	wu:fa09c12	406417
ENSDARG00000012866	-0.49209	1.21808	1.5028e-07	0.999691	picalma	phosphatidylinositol binding clathrin assembly protein a	GO:0003674	picalm	393901
ENSDARG00000012871	0.655505	5.16065	0.537349	0.463534	npepl1	aminopeptidase-like 1	GO:0003674	wu:fi27h09	550383
ENSDARG00000012874	-0.507048	3.16068	0.116383	0.732991	snap23.1	synaptosomal-associated protein 23.1	GO:0000149	zgc:56072	393159
ENSDARG00000012881	10.8547	2.14261	3.52272e-07	0.999526	slc4a1a	solute carrier family 4 (anion exchanger), member 1a (Diego blood group)	GO:0002262	ae1	84703
ENSDARG00000012887	1.7049	4.93188	2.80114	0.0941971	znf143a	zinc finger protein 143a	GO:0003674	im:7154356	492800
ENSDARG00000012892	2.16541	5.1407	10.5264	0.00117679	ammecr1	Alport syndrome, mental retardation, midface hypoplasia and elliptocytosis chromosomal region gene 1 homolog (human)	GO:0003674	zgc:66100	393553
ENSDARG00000012896	-3.9545	3.90182	3.49729e-07	0.999528	anos1a	anosmin 1a	GO:0000902	anosmin-1a	30630
ENSDARG00000012899	0.818705	0.575766	2.6442e-07	0.99959	ddx49	DEAD (Asp-Glu-Ala-Asp) box polypeptide 49	GO:0000166	wu:fb82g04	386632
ENSDARG00000012903	-0.00668388	0.78065	8.28518e-08	0.99977	slc34a2a	solute carrier family 34 (type II sodium/phosphate cotransporter), member 2a	GO:0003674	NaPi-II	58148
ENSDARG00000012914	-1.63666	4.90138	4.68051	0.0305067	arhgef4	Rho guanine nucleotide exchange factor (GEF) 4	GO:0003674	si:dkey-74f15.3	559017
ENSDARG00000012915	2.64809	3.71896	2.63615	0.104456	ech1	enoyl CoA hydratase 1, peroxisomal	GO:0003674	zgc:101710	450048
ENSDARG00000012927	10.8792	4.27404	10.1266	0.00146146	tcea2	transcription elongation factor A (SII), 2	GO:0003674	zgc:56325	393961
ENSDARG00000012929	7.23039	3.50965	1.06841	0.301304	eif2d	eukaryotic translation initiation factor 2D	GO:0001731	lgtn	394137
ENSDARG00000012932	1.03135	5.15879	0.465394	0.495114	mat2b	methionine adenosyltransferase II, beta	GO:0006556	fc55d01	541347
ENSDARG00000012942	-1.48519	4.99964	0.716726	0.39722	itgb5	integrin, beta 5	GO:0003674	wu:fi30h12	563556
ENSDARG00000012944	-2.45833	1.77474	4.93057e-07	0.99944	myhz2	myosin, heavy polypeptide 2, fast muscle specific	GO:0000166	sb:cb38	246275
ENSDARG00000012945	0.873195	3.08445	4.14819e-07	0.999486	tnfsf13b	tumor necrosis factor (ligand) superfamily, member 13b	GO:0002376	zgc:172115	561268
ENSDARG00000012946	3.76006	5.2196	9.69357	0.00184914	syap1	synapse associated protein 1	GO:0003674	zgc:56150	393916
ENSDARG00000012947	-0.213956	1.82866	3.03583e-07	0.99956	ska2	spindle and kinetochore associated complex subunit 2	GO:0000226	im:7140390	449942
ENSDARG00000012949	2.56516	4.24009	1.75866e-07	0.999665	scml2	sex comb on midleg-like 2 (Drosophila)	GO:0005575	si:dkey-163f14.1	559561
ENSDARG00000012953	2.561	4.26128	0.0768153	0.781661	mob1bb	MOB kinase activator 1Bb	GO:0005575	C2orf6	407654
ENSDARG00000012968	7.88669	3.82267	2.22167	0.136086	rhoub	ras homolog family member Ub	GO:0000166	wu:fb18g01	550481
ENSDARG00000012972	17.076	5.22808	21.3937	3.74e-06	cfl1l	cofilin 1 (non-muscle), like	GO:0003674	cb86	406738
ENSDARG00000012981	-1.38723	4.29008	3.31199e-07	0.999541	osbpl7	oxysterol binding protein-like 7	GO:0006810	osbpl6	449656
ENSDARG00000012982	1.88663	5.59136	1.71627	0.190173	nf1a	neurofibromin 1a	GO:0000165	fe06d03	326708
ENSDARG00000012986	17.4064	1.05876	15.242	9.45767e-05	adal	adenosine deaminase-like	GO:0003674	zgc:109912	619263
ENSDARG00000012987	-5.67492	7.94903	140.205	2.40125e-32	gpia	glucose-6-phosphate isomerase a	GO:0003674	PGI	246094
ENSDARG00000013000	4.96764	4.22592	0.376565	0.539448	ppfia2	protein tyrosine phosphatase, receptor type, f polypeptide (PTPRF), interacting protein (liprin), alpha 2	GO:0005575	fj39h11	566597
ENSDARG00000013004	3.78339	5.90291	15.9246	6.5918e-05	tdg.1	thymine DNA glycosylase, tandem duplicate 1	GO:0000700	tdg	553789
ENSDARG00000013005	-5.42977	1.7295	1.51846e-07	0.999689	opcml	opioid binding protein/cell adhesion molecule-like	NA	zgc:92901	449538
ENSDARG00000013006	1.69536	0.606423	2.2254e-07	0.999624	pibf1	progesterone immunomodulatory binding factor 1	GO:0003674	zgc:101063	445181
ENSDARG00000013009	-0.222642	6.00771	0.0568631	0.811524	ubiad1	UbiA prenyltransferase domain containing 1	GO:0000139	wu:fc30e12	558410
ENSDARG00000013014	-3.28342	-1.56458	2.70111e-07	0.999585	or101-1	odorant receptor, family B, subfamily 101, member 1	GO:0003008	DRE1	30356
ENSDARG00000013016	-1.1108	-0.719401	1.75545e-07	0.999666	pole4	polymerase (DNA-directed), epsilon 4, accessory subunit	GO:0003674	zgc:110337	553610
ENSDARG00000013020	8.01091	3.2346	2.41892	0.119877	dtnbb	dystrobrevin, beta b	GO:0003674	bdtn	559786
ENSDARG00000013022	14.7687	0.821728	1.61267e-07	0.99968	NA	NA	NA	NA	NA
ENSDARG00000013024	-1.02943	1.3682	2.29722e-07	0.999618	erap1a	endoplasmic reticulum aminopeptidase 1a	GO:0002376	erap1	564068
ENSDARG00000013025	2.83803	4.424	3.58933	0.0581517	ints6	integrator complex subunit 6	NA	ddx26a	569456
ENSDARG00000013031	2.10538	6.97424	7.26315	0.00703836	mta2	metastasis associated 1 family, member 2	GO:0001071	fd61b05	326078
ENSDARG00000013044	0.79237	5.74962	0.954911	0.328472	ndufv2	NADH dehydrogenase (ubiquinone) flavoprotein 2	GO:0003674	zgc:73198	393720
ENSDARG00000013050	-10.7732	0.0176477	1.56827e-07	0.999684	abcc12	ATP-binding cassette, sub-family C (CFTR/MRP), member 12	GO:0000166	abcc12	568482
ENSDARG00000013056	5.58812	2.20571	4.61971e-07	0.999458	itpk1a	inositol-tetrakisphosphate 1-kinase a	GO:0000166	itpk1	406290
ENSDARG00000013057	9.76186	-1.08713	1.76344e-07	0.999665	hoxb5a	homeobox B5a	GO:0001071	ZF-21	30317
ENSDARG00000013058	-0.642744	4.66224	0.076855	0.781606	ascc2	activating signal cointegrator 1 complex subunit 2	NA	zgc:63666	393414
ENSDARG00000013063	-4.33006	6.28346	28.9206	7.54083e-08	oxct1a	3-oxoacid CoA transferase 1a	GO:0003674	oxct1	442923
ENSDARG00000013072	6.66527	1.70786	0.674713	0.411413	mmp15b	matrix metallopeptidase 15b	NA	mmp15	100332426
ENSDARG00000013075	3.14517	4.67443	14.057	0.000177349	mrpl11	mitochondrial ribosomal protein L11	GO:0000027	zgc:92770	436829
ENSDARG00000013076	3.51126	4.72739	2.34952	0.125321	bmi1b	bmi1 polycomb ring finger oncogene 1b	GO:0003674	pcgf4b	394249
ENSDARG00000013078	0.382151	9.79458	1.01788	0.313022	ywhaba	tyrosine 3-monooxygenase/tryptophan 5-monooxygenase activation protein, beta polypeptide a	GO:0003674	fb80c08	323055
ENSDARG00000013079	0.413747	2.46021	1.21448e-07	0.999722	tubgcp2	tubulin, gamma complex associated protein 2	GO:0000003	fb81g10	386975
ENSDARG00000013082	19.3681	2.26075	33.1433	8.56102e-09	uap1l1	UDP-N-acetylglucosamine pyrophosphorylase 1, like 1	GO:0003674	zgc:56509	393264
ENSDARG00000013087	-1.38246	4.67012	1.13469e-07	0.999731	ndrg3a	ndrg family member 3a	GO:0005575	fc04h03	30286
ENSDARG00000013095	-0.858929	5.44135	0.240345	0.623957	gclc	glutamate-cysteine ligase, catalytic subunit	GO:0000166	cb1049	326857
ENSDARG00000013110	-0.620373	2.14658	1.07175e-07	0.999739	dmtn	dematin actin binding protein	GO:0003674	epb49	565367
[truncated: 17,888 more rows]

## Sheet: 60hpf
	logFC	logCPM	LR	PValue	symbol	genename	GO	Alias	EntrezID
ENSDARG00000000001	-8.27208	3.22858	2.17181	0.140561	slc35a5	solute carrier family 35, member A5	GO:0000139	si:bz20i5.1	368418
ENSDARG00000000002	-7.65668	1.33947	1.93116	0.164632	ccdc80	coiled-coil domain containing 80	GO:0001756	CL2	368419
ENSDARG00000000018	0.810823	6.8475	1.25589	0.26243	nrf1	nuclear respiratory factor 1	GO:0000975	SC:BZ3C13.1	64604
ENSDARG00000000019	-2.09476	7.56932	14.4219	0.00014609	ube2h	ubiquitin-conjugating enzyme E2H (UBC8 homolog, yeast)	GO:0000166	fc07a05	368425
ENSDARG00000000068	-0.770062	3.46899	9.43694e-08	0.999755	slc9a3r1	solute carrier family 9, subfamily A (NHE3, cation proton antiporter 3), member 3 regulator 1	GO:0003674	cb895	327272
ENSDARG00000000069	-6.64511	4.38661	1.1635	0.280741	dap	death-associated protein	GO:0003674	dap1a	58093
ENSDARG00000000086	0.147453	1.54937	2.08655e-07	0.999636	itsn1	intersectin 1 (SH3 domain protein)	GO:0003674	SH3	368504
ENSDARG00000000103	1.27122	6.69034	2.10648	0.146677	myh10	myosin, heavy chain 10, non-muscle	GO:0000166	dZ204D19.2	555454
ENSDARG00000000142	3.92129	1.46452	2.82322e-07	0.999576	si:busm1-79m10.4	si:busm1-79m10.4	GO:0003674	si:dz79m10.4	368645
ENSDARG00000000151	-5.87368	4.08831	20.9014	4.83546e-06	thraa	thyroid hormone receptor alpha a	GO:0000122	TR[a]1	30670
ENSDARG00000000161	-1.17072	3.76127	0.55236	0.457355	itsn2a	intersectin 2a	GO:0003674	si:dkey-266k12.1	566412
ENSDARG00000000175	-3.29762	-0.779451	2.62581e-07	0.999591	hoxb2a	homeobox B2a	GO:0001071	Z-151	30338
ENSDARG00000000183	-1.45213	5.86748	3.32445	0.0682569	ptpn4b	protein tyrosine phosphatase, non-receptor type 4b	GO:0003674	fi40g11	407634
ENSDARG00000000189	4.68662	4.92194	10.3214	0.00131494	sema6e	sema domain, transmembrane domain (TM), and cytoplasmic domain, (semaphorin) 6E	GO:0000902	bZ1N7.1	556743
ENSDARG00000000212	-1.8852	7.88954	0.0504055	0.822359	krt97	keratin 97	GO:0003674	cb112	436656
ENSDARG00000000229	-2.66992	5.55412	5.59841	0.0179768	usp49	ubiquitin specific peptidase 49	GO:0003674	si:rp71-11b17.7	559473
ENSDARG00000000241	-1.66222	5.83272	3.20857	0.0732533	slc40a1	solute carrier family 40 (iron-regulated transporter), member 1	GO:0000041	FPN1	58153
ENSDARG00000000324	4.29648	1.6235	0.869485	0.351098	dcaf8	DDB1 and CUL4 associated factor 8	GO:0005575	bZ1G18.15	100007924
ENSDARG00000000370	-5.38419	5.45154	14.5489	0.00013657	triob	trio Rho guanine nucleotide exchange factor b	GO:0000166	si:dz230d15.1	368847
ENSDARG00000000380	-5.29164	5.91759	6.5914	0.0102473	pde6a	phosphodiesterase 6A, cGMP-specific, rod, alpha	GO:0003674	si:bz1d10.3	368410
ENSDARG00000000394	1.68362	8.0122	5.79647	0.0160584	matr3l1.2	matrin 3-like 1.2	NA	MATR3	556290
ENSDARG00000000423	-6.0296	1.82362	0.596655	0.439857	si:ch73-314g15.3	si:ch73-314g15.3	GO:0003674	si:by184l24.3	368688
ENSDARG00000000442	-17.983	3.40943	28.0741	1.16757e-07	slc39a13	solute carrier family 39 (zinc transporter), member 13	GO:0000041	ZIP13	368686
ENSDARG00000000460	5.5409	-1.04991	2.2917e-07	0.999618	nitr2b	novel immune-type receptor 2b	GO:0005575	nitr2	60647
ENSDARG00000000472	6.85458	4.2349	3.76785e-07	0.99951	cntn2	contactin 2	GO:0000902	si:dz37k09.2	30726
ENSDARG00000000476	-0.268585	2.09273	2.13931e-07	0.999631	pms1	PMS1 homolog 1, mismatch repair system component	GO:0000166	PMSL1	368631
ENSDARG00000000489	4.24456	4.34114	18.618	1.59703e-05	upf3b	UPF3 regulator of nonsense transcripts homolog B (yeast)	GO:0000166	zgc:174674	393929
ENSDARG00000000503	-1.38727	8.73329	8.52032	0.00351204	stx1b	syntaxin 1B	GO:0000149	syntaxin1b	58038
ENSDARG00000000529	-3.25316	4.40653	6.27002	0.0122798	ofd1	oral-facial-digital syndrome 1	GO:0002009	wu:fa07a10	327216
ENSDARG00000000540	2.5161	3.28181	1.58214	0.208453	asnsd1	asparagine synthetase domain containing 1	GO:0003674	si:busm1-211o13.6	368827
ENSDARG00000000542	-9.40025	4.04034	2.88269	0.0895365	gtf2e1	general transcription factor IIE, polypeptide 1, alpha	GO:0003674	si:ch211-194d6.2	567899
ENSDARG00000000551	1.63266	5.28417	1.75826	0.184842	slc1a4	solute carrier family 1 (glutamate/neutral amino acid transporter), member 4	GO:0003674	si:zc101n13.5	368885
ENSDARG00000000563	8.97279	0.837764	5.06404e-07	0.999432	ttnb	titin b	GO:0000166	TTN	100001684
ENSDARG00000000567	4.51065	5.88715	34.5344	4.18775e-09	znf281a	zinc finger protein 281a	GO:0003674	si:ch211-197i23.1	100005963
ENSDARG00000000568	-3.69659	5.07277	3.17122	0.0749462	ell	elongation factor RNA polymerase II	GO:0001568	wu:fc60b11	325221
ENSDARG00000000588	2.27896	2.22779	0.00257036	0.959566	grasp	GRP1 (general receptor for phosphoinositides 1)-associated scaffold protein	GO:0005575	graspl	558950
ENSDARG00000000631	1.05789	5.37813	0.454995	0.499973	ptpn4a	protein tyrosine phosphatase, non-receptor type 4a	GO:0003674	ptpn4	368448
ENSDARG00000000651	-5.3002	1.19787	0.352816	0.552523	osgepl1	O-sialoglycoprotein endopeptidase-like 1	GO:0000408	si:dz72b14.6	368635
ENSDARG00000000666	-0.292344	4.26106	0.0378337	0.845777	creg2	cellular repressor of E1A-stimulated genes 2	GO:0000166	zgc:92257	492339
ENSDARG00000000690	1.97975	2.17605	0.280649	0.596276	sypl2b	synaptophysin-like 2b	GO:0003674	Sypl	799482
ENSDARG00000000729	4.28025	4.58614	4.29504	0.0382237	daxx	death-domain associated protein	GO:0000988	fd15c03	561006
ENSDARG00000000730	-11.5448	2.61795	3.2519	0.0713407	slc6a13	solute carrier family 6 (neurotransmitter transporter), member 13	GO:0003674	si:ch211-263a23.7	368923
ENSDARG00000000747	4.81443	2.60375	3.2942	0.0695251	lcmt2	leucine carboxyl methyltransferase 2	GO:0003674	si:ch211-194d6.3	100005300
ENSDARG00000000760	-3.58339	2.72392	0.143801	0.704531	znf511	zinc finger protein 511	GO:0003674	fb47g08	368916
ENSDARG00000000767	12.4932	2.92196	5.51953e-07	0.999407	spi1b	Spi-1 proto-oncogene b	GO:0000981	cb1086	30117
ENSDARG00000000779	-0.762784	5.38668	0.774904	0.378704	scfd1	sec1 family domain containing 1	GO:0006810	SI:dZ115O7.1	317732
ENSDARG00000000796	-7.9093	4.62967	2.32769	0.127091	nr4a1	nuclear receptor subfamily 4, group A, member 1	GO:0000981	NUR77	431720
ENSDARG00000000804	-2.7222	0.14843	1.67083e-07	0.999674	rassf6	Ras association (RalGDS/AF-6) domain family 6	GO:0005575	im:7154480	751594
ENSDARG00000000830	-6.88915	3.88677	1.21801	0.269751	telo2	TEL2, telomere maintenance 2, homolog (S. cerevisiae)	GO:0003674	si:ch211-153c20.2	777634
ENSDARG00000000837	-3.33231	1.57598	3.47959e-07	0.999529	snx9a	sorting nexin 9a	GO:0000278	si:bz36d5.4	368424
ENSDARG00000000853	2.63465	5.35405	1.17603	0.278166	dstyk	dual serine/threonine and tyrosine protein kinase	GO:0000166	ripk5	402922
ENSDARG00000000857	-0.0545029	8.14228	0.00446956	0.946697	mapk14a	mitogen-activated protein kinase 14a	GO:0000165	MAPK14	65237
ENSDARG00000000861	-5.28188	4.91557	20.8653	4.9274e-06	scrib	scribbled planar cell polarity protein	GO:0000132	scrb1	368473
ENSDARG00000000887	1.28419	1.80004	2.86497e-07	0.999573	zgc:56699	zgc:56699	GO:0005575	Gtsf1	405758
ENSDARG00000000935	0.00466268	1.34601	1.63844e-07	0.999677	unk	unkempt family zinc finger	GO:0003674	zc3h5	393205
ENSDARG00000000943	3.07539	3.78053	3.55225	0.0594647	dzip1	DAZ interacting zinc finger protein 1	GO:0000226	igu	402875
ENSDARG00000000966	1.66173	7.00183	4.62119	0.0315794	ncor2	nuclear receptor corepressor 2	GO:0000118	SMRT	561503
ENSDARG00000001014	-3.21775	4.24856	6.22993	0.0125609	myh9b	myosin, heavy chain 9b, non-muscle	GO:0000166	fb55d12	561431
ENSDARG00000001015	1.50137	4.84034	0.37515	0.54021	znf384l	zinc finger protein 384 like	GO:0003674	sb:eu279	368610
ENSDARG00000001057	2.1864	4.90496	2.54365	0.110739	bysl	bystin-like	NA	zgc:63889	394081
ENSDARG00000001127	-4.17769	1.33814	1.73861e-07	0.999667	slc17a6a	solute carrier family 17 (vesicular glutamate transporter), member 6a	GO:0003674	VGLUT2.2	494492
ENSDARG00000001129	-1.41383	7.07942	2.33516	0.126482	dicer1	dicer 1, ribonuclease type III	GO:0000166	fc39d11	324724
ENSDARG00000001154	-1.63954	3.60736	0.702009	0.40211	NA	NA	NA	NA	NA
ENSDARG00000001162	-0.408883	6.24419	0.209905	0.646842	matr3l1.1	matrin 3-like 1.1	GO:0000166	si:bz1d10.2	556124
ENSDARG00000001169	-0.587041	1.34418	0.0171137	0.895918	hsd17b8	hydroxysteroid (17-beta) dehydrogenase 8	GO:0003674	KE6	64815
ENSDARG00000001210	2.46244	5.28795	4.03746	0.0445008	arl14ep	ADP-ribosylation factor-like 14 effector protein	GO:0003674	si:by184l24.4	751672
ENSDARG00000001220	1.28992	6.725	3.68565	0.0548825	mycbp2	MYC binding protein 2	GO:0000902	Myc	368439
ENSDARG00000001234	6.66634	1.44278	4.11668e-07	0.999488	map4k2	mitogen-activated protein kinase kinase kinase kinase 2	GO:0000166	dZ150L22.2	678610
ENSDARG00000001241	0.816286	6.99811	1.49563	0.221346	puf60b	poly-U binding splicing factor b	GO:0000166	SIAHBP1	415211
ENSDARG00000001244	0.139101	8.82512	0.0151425	0.902064	srrm1	serine/arginine repetitive matrix 1	GO:0006139	fc64f01	406751
ENSDARG00000001249	5.60993	2.78438	7.85615	0.00506481	pcgf1	polycomb group ring finger 1	GO:0003674	nspc1	368900
ENSDARG00000001259	5.78903	-0.890719	3.17465e-07	0.99955	gas2	growth arrest specific 2	NA	gas2	557312
ENSDARG00000001313	1.80848	5.63215	0.441822	0.506244	g2e3	G2/M-phase specific E3 ubiquitin protein ligase	GO:0003674	sb:cb726	368848
ENSDARG00000001354	-11.6244	-0.824801	2.40781e-07	0.999608	slc6a13l	solute carrier family 6 (neurotransmitter transporter, GABA), member 13 like	GO:0003674	SLC6A6	561024
ENSDARG00000001414	-10.3737	0.0522211	2.47156	0.115923	mctp2a	multiple C2 domains, transmembrane 2a	GO:0005575	si:ch211-214d15.1	562393
ENSDARG00000001431	7.39771	1.31942	5.9238e-07	0.999386	actn3b	actinin alpha 3b	GO:0003674	fb95c03	323320
ENSDARG00000001437	-9.56647	6.66476	21.7281	3.1415e-06	slc2a1a	solute carrier family 2 (facilitated glucose transporter), member 1a	GO:0001525	fc29a02	555778
ENSDARG00000001442	0.0378019	0.578603	4.41521e-07	0.99947	inppl1b	inositol polyphosphate phosphatase-like 1b	GO:0002376	inppl1	368433
ENSDARG00000001447	-2.60158	2.87258	2.06156	0.151055	mier1b	mesoderm induction early response 1b, transcriptional regulator	GO:0003674	fi26b03	566167
ENSDARG00000001452	-10.6914	1.65932	2.90336	0.0883949	adam8a	ADAM metallopeptidase domain 8a	GO:0002020	adam8	368917
ENSDARG00000001463	-3.64145	4.86019	4.19232	0.0406074	tdh2	L-threonine dehydrogenase 2	GO:0003674	zgc:165525	556781
ENSDARG00000001470	0.267372	-0.57965	2.07855e-07	0.999636	mhc1zea	major histocompatibility complex class I ZEA	GO:0002376	dZ63M10.3	565708
ENSDARG00000001549	-1.4921	3.42614	0.883643	0.347206	sp3a	sp3a transcription factor	GO:0000981	sp3	558652
ENSDARG00000001557	-8.53121	3.06453	2.28237	0.130852	tomm34	translocase of outer mitochondrial membrane 34	NA	wu:fb96b08	323361
ENSDARG00000001558	5.07579	5.76773	5.4838	0.0191935	kifc1	kinesin family member C1	GO:0000166	fc27e02	30453
ENSDARG00000001559	-1.84904	3.83606	0.779523	0.377287	csmd2	CUB and Sushi multiple domains 2	GO:0005575	CSMD	565460
ENSDARG00000001578	-2.41997	5.97434	16.1015	6.00379e-05	echs1	enoyl CoA hydratase, short chain, 1, mitochondrial	GO:0003674	fj55e05	368912
ENSDARG00000001621	5.25006	5.82551	4.41899	0.0355411	nfyal	nuclear transcription factor Y, alpha, like	GO:0001071	wu:fd20d03	573719
ENSDARG00000001634	-2.57615	5.58375	3.49207	0.0616634	kirrela	kin of IRRE like a	GO:0003674	kirrel	405804
ENSDARG00000001676	-12.56	6.05443	117.506	2.2246e-27	gpm6bb	glycoprotein M6Bb	GO:0005575	gpb6bb	503756
ENSDARG00000001686	-16.1986	4.23148	42.0294	8.99134e-11	uckl1a	uridine-cytidine kinase 1-like 1a	GO:0000166	si:dkey-70p6.2	570547
ENSDARG00000001710	-1.70928	5.97534	5.46437	0.019408	flot1a	flotillin 1a	NA	flot1	561345
ENSDARG00000001729	0.951816	5.90867	2.23829	0.13463	strn3	striatin, calmodulin binding protein 3	NA	GS2NA	563124
ENSDARG00000001733	-8.84022	4.97464	39.9121	2.65653e-10	gulp1a	GULP, engulfment adaptor PTB domain containing 1a	GO:0005575	CED-6	368404
ENSDARG00000001734	-3.62589	5.56557	18.0044	2.20397e-05	fkbp8	FK506 binding protein 8	GO:0003674	zgc:77672	393858
ENSDARG00000001754	-1.20481	5.0856	0.672724	0.412103	noc2l	NOC2-like nucleolar associated transcriptional repressor	GO:0000122	id:ibd5110	58013
ENSDARG00000001760	12.8001	-0.0767223	3.44841e-07	0.999531	NA	NA	NA	NA	NA
ENSDARG00000001767	7.85656	5.29453	16.9822	3.77317e-05	slc29a2	solute carrier family 29 (equilibrative nucleoside transporter), member 2	GO:0003674	zgc:110527	503537
ENSDARG00000001769	-3.04349	5.00856	9.51934	0.00203318	ptpra	protein tyrosine phosphatase, receptor type, A	GO:0001654	RPTP[a]	140818
ENSDARG00000001776	-2.87798	1.61788	0.784995	0.375618	stim2b	stromal interaction molecule 2b	GO:0002115	stim2	563901
ENSDARG00000001777	2.19177	2.6296	2.13187e-07	0.999632	nup155	nucleoporin 155	GO:0000972	zgc:55435	393125
ENSDARG00000001781	-20.3369	1.98884	42.8492	5.91256e-11	tspan11	tetraspanin 11	GO:0005575	si:dkey-21h14.7	564029
ENSDARG00000001785	7.52721	3.86501	8.08667	0.0044592	irx2a	iroquois homeobox 2a	GO:0001654	Irx2	394032
ENSDARG00000001788	-2.17564	8.32185	18.6431	1.57618e-05	atp5o	ATP synthase, H+ transporting, mitochondrial F1 complex, O subunit	GO:0003674	wu:fk86d05	335191
ENSDARG00000001803	-1.96179	3.3534	0.0434696	0.834844	kcnh6a	potassium voltage-gated channel, subfamily H (eag-related), member 6a	GO:0001508	erg	405763
ENSDARG00000001804	-7.39115	1.37481	6.26227	0.0123336	zgc:112148	zgc:112148	GO:0000139	zgc:112148	550424
ENSDARG00000001807	0.753239	5.05336	0.105519	0.745305	tnfrsf21	tumor necrosis factor receptor superfamily, member 21	GO:0001525	dr6	564874
ENSDARG00000001817	-10.2902	0.10358	1.81378e-07	0.99966	zmp:0000000521	zmp:0000000521	NA	zmp:0000000521	798602
ENSDARG00000001829	-1.03041	5.16953	1.03052	0.310038	zgc:112982	zgc:112982	GO:0003674	wu:fb48h12	503771
ENSDARG00000001835	-6.19837	4.16625	0.884003	0.347108	nalcn	sodium leak channel, non-selective	GO:0001508	zgc:113349	548345
ENSDARG00000001857	-1.72459	3.56788	1.32342	0.24998	aff4	AF4/FMR2 family, member 4	NA	aff4	556421
ENSDARG00000001873	-8.52427	6.68447	70.3845	4.88018e-17	phgdh	phosphoglycerate dehydrogenase	GO:0000166	fb38f06	321928
ENSDARG00000001879	-4.42266	4.20693	3.17646	0.0747066	nav2b	neuron navigator 2b	GO:0000166	im:7155999	557290
ENSDARG00000001880	-2.43319	7.91867	6.89839	0.00862733	stx3a	syntaxin 3A	GO:0000149	zgc:65954	393515
ENSDARG00000001881	-3.1251	-0.386777	1.89171e-07	0.999653	cacnb3a	calcium channel, voltage-dependent, beta 3a	GO:0003674	cacnb3	565158
ENSDARG00000001882	9.67278	-0.681234	1.2647e-07	0.999716	kbtbd12	kelch repeat and BTB (POZ) domain containing 12	GO:0000151	klhdc6	559380
ENSDARG00000001888	-1.94251	4.87403	4.60453	0.0318876	ppm1ba	protein phosphatase, Mg2+/Mn2+ dependent, 1Ba	GO:0000287	pp2cb	30672
ENSDARG00000001889	2.22163	9.69038	15.5828	7.89715e-05	tuba1a	tubulin, alpha 1a	GO:0000166	tuba1l2	573216
ENSDARG00000001890	4.17148	5.57513	41.5607	1.14265e-10	stt3b	STT3B, subunit of the oligosaccharyltransferase complex (catalytic)	GO:0003674	fc14a12	323918
ENSDARG00000001891	-8.87008	0.971914	1.81517	0.177889	syt14b	synaptotagmin XIVb	GO:0000149	si:ch211-59d15.2	561547
ENSDARG00000001897	-0.682907	2.60974	1.61736e-07	0.999679	man2b1	mannosidase, alpha, class 2B, member 1	GO:0003674	zgc:110815	541519
ENSDARG00000001898	-0.858785	3.32493	0.348866	0.554756	manea	mannosidase, endo-alpha	GO:0003674	fi29h09	447827
ENSDARG00000001906	8.98152	1.10371	3.11032e-07	0.999555	si:dkey-247m21.3	si:dkey-247m21.3	GO:0003674	si:dkey-247m21.3	559089
ENSDARG00000001909	-13.0232	4.71345	14.4051	0.000147401	vill	villin-like	NA	vill	555361
ENSDARG00000001910	0.633424	8.99078	1.30431	0.253427	rorab	RAR-related orphan receptor A, paralog b	GO:0000981	Rora	554722
ENSDARG00000001912	3.4755	-0.0514959	3.4788e-07	0.999529	drd4-rs	dopamine receptor D4 related sequence	GO:0001588	Drd4b	503566
ENSDARG00000001913	-5.50301	4.24653	18.0122	2.19494e-05	palmda	palmdelphin a	GO:0000902	si:ch211-153l6.5	559824
ENSDARG00000001929	-4.67635	2.90276	2.31687	0.127978	pink1	PTEN induced putative kinase 1	GO:0000166	wu:fc39e12	494085
ENSDARG00000001930	-9.08725	3.41354	2.24441	0.134098	klhl15	kelch-like family member 15	GO:0000151	wu:fa66h10	445186
ENSDARG00000001933	5.68661	-0.757984	2.89297e-07	0.999571	prkag2b	protein kinase, AMP-activated, gamma 2 non-catalytic subunit b	NA	prkag2	568316
ENSDARG00000001939	-1.99652	2.94647	1.24803	0.263929	b3gat3	beta-1,3-glucuronyltransferase 3 (glucuronosyltransferase I)	GO:0001501	CHUNP6865	192334
ENSDARG00000001940	0.0726586	4.86986	0.0040115	0.949499	dnajc1	DnaJ (Hsp40) homolog, subfamily C, member 1	GO:0003674	dnajc1l	553324
ENSDARG00000001950	-0.482133	5.35513	0.232465	0.629702	ak1	adenylate kinase 1	GO:0000166	zgc:91930	445486
ENSDARG00000001953	-2.59638	3.87839	3.60033	0.0577681	pfkfb3	6-phosphofructo-2-kinase/fructose-2,6-biphosphatase 3	GO:0000166	wu:fc31e01	554477
ENSDARG00000001968	1.05453	0.652487	2.80372e-07	0.999578	dock5	dedicator of cytokinesis 5	GO:0000768	dock5	571688
ENSDARG00000001969	-1.7896	-0.393554	3.40621e-07	0.999534	txlng	taxilin gamma	GO:0000149	wu:fc50d09	324984
ENSDARG00000001971	11.1531	0.387566	1.55223e-07	0.999686	cthrc1b	collagen triple helix repeat containing 1b	NA	si:ch211-236p22.2	566140
ENSDARG00000001975	-14.3225	5.47782	34.2648	4.81015e-09	hsd11b2	hydroxysteroid (11-beta) dehydrogenase 2	GO:0003674	wu:fi31d01	334098
ENSDARG00000001976	-3.69204	5.76531	25.072	5.523e-07	fkbp16	FK506 binding protein 16	GO:0005575	im:7140236	497400
ENSDARG00000001993	6.03446	0.0977611	1.09067e-07	0.999736	myhb	myosin, heavy chain b	GO:0000166	myhb	100002040
ENSDARG00000001994	-2.10325	8.46286	25.7435	3.89941e-07	stxbp1a	syntaxin binding protein 1a	GO:0003674	fj43h10	574003
ENSDARG00000001999	-5.96232	5.39115	20.8567	4.94968e-06	adamts18	ADAM metallopeptidase with thrombospondin type 1 motif, 18	GO:0003674	sb:eu2468	100150128
ENSDARG00000002002	8.04655	1.16854	1.90729e-07	0.999652	lmcd1	LIM and cysteine-rich domains 1	GO:0000988	zgc:56533	394045
ENSDARG00000002006	-11.7639	3.26937	8.32155	0.00391775	rxrbb	retinoid x receptor, beta b	GO:0001034	RXR	30486
ENSDARG00000002013	-0.764415	7.10142	0.121479	0.727436	grb10a	growth factor receptor-bound protein 10a	GO:0005575	grb10	446167
ENSDARG00000002016	0.632044	5.19889	0.338765	0.560543	ppil2	peptidylprolyl isomerase (cyclophilin)-like 2	GO:0000209	si:dkeyp-86g2.1	393966
ENSDARG00000002020	-5.1806	4.33283	21.2574	4.01564e-06	rictorb	RPTOR independent companion of MTOR, complex 2b	GO:0003674	rictor	561835
ENSDARG00000002021	-7.12918	3.30123	0.93355	0.333942	pygb	phosphorylase, glycogen; brain	GO:0000272	pygb	403051
ENSDARG00000002026	-2.76695	1.82043	2.1002	0.14728	qkib	QKI, KH domain containing, RNA binding b	GO:0003674	si:ch73-47d4.1	100462714
ENSDARG00000002031	-0.0633587	6.20161	0.00243969	0.960606	tox4a	TOX high mobility group box family member 4 a	NA	si:dkey-75g22.1	559853
ENSDARG00000002060	-1.12372	-0.102424	1.04314e-07	0.999742	brf2	BRF2, RNA polymerase III transcription initiation factor	GO:0003674	si:ch211-271b8.2	445142
ENSDARG00000002071	-17.1192	2.26247	15.8751	6.76634e-05	adss	adenylosuccinate synthase	GO:0000166	AdSS 2	550502
ENSDARG00000002077	4.05685	2.45378	2.90709	0.0881906	mnat1	MNAT CDK-activating kinase assembly factor 1	GO:0000079	zgc:101599	450080
ENSDARG00000002082	1.87004	6.14236	4.99185	0.025467	csnk2a1	casein kinase 2, alpha 1 polypeptide	GO:0000166	ck2a1	30502
ENSDARG00000002084	-12.6185	2.14833	7.21651	0.00722359	lamb2	laminin, beta 2 (laminin S)	GO:0007275	si:dkey-32e6.2	337767
ENSDARG00000002127	-4.32072	6.76936	27.1995	1.8351e-07	stam	signal transducing adaptor molecule (SH3 domain and ITAM motif) 1	GO:0006810	wu:fv75b10	386967
ENSDARG00000002128	-3.16547	7.16245	0.113993	0.735643	cwf19l1	CWF19-like 1, cell cycle control	GO:0003674	sb:cb1004	387304
ENSDARG00000002131	-0.219843	7.5532	0.0809474	0.776018	celf2	cugbp, Elav-like family member 2	GO:0000166	Etr-3	373117
ENSDARG00000002165	4.8671	1.75674	5.78422e-07	0.999393	psme1	proteasome activator subunit 1	GO:0000082	fk89d05	30648
ENSDARG00000002167	-0.219691	2.94889	5.37801e-07	0.999415	cacnb1	calcium channel, voltage-dependent, beta 1 subunit	GO:0003008	zgc:91982	436925
ENSDARG00000002168	-0.687153	6.07255	0.415405	0.519239	tra2b	transformer 2 beta homolog (Drosophila)	GO:0000166	sfrs10	394172
ENSDARG00000002172	1.32909	5.35809	0.672937	0.41203	aplnra	apelin receptor a	GO:0001568	Agtr1	561935
ENSDARG00000002174	-5.909	3.45022	0.608882	0.435209	itfg2	integrin alpha FG-GAP repeat containing 2	GO:0003674	im:7138587	550607
ENSDARG00000002184	-0.540959	5.22381	0.143579	0.704748	igbp1	immunoglobulin (CD79A) binding protein 1	GO:0003674	CH73-223D24.2	406843
ENSDARG00000002190	-0.611422	2.40234	1.2572e-07	0.999717	chmp2bb	charged multivesicular body protein 2Bb	GO:0005575	chmp2b	405840
ENSDARG00000002192	15.3672	2.22937	2.5805e-07	0.999595	aspn	asporin (LRR class 1)	GO:0003674	aspnl	65228
ENSDARG00000002193	-3.95952	13.7413	25.3619	4.75202e-07	rho	rhodopsin	GO:0001750	RH1	30295
ENSDARG00000002194	-0.418341	0.907814	0.0108	0.91723	rhd	Rh blood group, D antigen	GO:0003674	rh30	554272
ENSDARG00000002196	3.39195	-0.0517145	1.82528e-07	0.999659	bach1b	BTB and CNC homology 1, basic leucine zipper transcription factor 1 b	GO:0000975	bach1	553688
ENSDARG00000002197	-12.321	4.56845	16.6762	4.4333e-05	NA	NA	NA	NA	NA
ENSDARG00000002204	3.17077	-0.322448	2.81736e-07	0.999576	hspb11	heat shock protein, alpha-crystallin-related, b11	NA	cb02d06	796767
ENSDARG00000002210	2.93353	1.61456	1.21484	0.270376	stk25a	serine/threonine kinase 25a	GO:0000166	zgc:92836	449653
ENSDARG00000002213	0.439526	1.35329	2.31836e-07	0.999616	invs	inversin	GO:0001655	wu:fe47e11	245946
ENSDARG00000002215	-3.1142	5.71916	6.95818	0.0083437	rtca	RNA 3'-terminal phosphate cyclase	GO:0000166	cb158	321129
ENSDARG00000002216	1.61258	6.53069	7.83774	0.00511665	tbx3a	T-box 3a	GO:0001071	tbx-b	556870
ENSDARG00000002217	-1.62228	7.25265	6.99401	0.00817827	scocb	short coiled-coil protein b	GO:0000139	fc06h10	791709
ENSDARG00000002219	-6.10261	-1.13719	3.45637e-07	0.999531	si:dkey-103j14.5	si:dkey-103j14.5	GO:0003674	si:dkey-103j14.5	570552
ENSDARG00000002220	1.43284	3.10948	0.454082	0.500403	zgc:103692	zgc:103692	GO:0003674	zgc:103692	449772
ENSDARG00000002230	-0.461828	9.51682	0.467394	0.494189	sypb	synaptophysin b	GO:0003674	zgc:136469	436774
ENSDARG00000002231	-8.47064	1.4498	2.48976e-07	0.999602	plpp2a	phospholipid phosphatase 2a	NA	plpp2a	563806
ENSDARG00000002235	-1.84911	4.05725	0.314917	0.574678	mmp14a	matrix metallopeptidase 14a (membrane-inserted)	GO:0000902	cb386	373882
ENSDARG00000002240	2.64076	5.95999	18.1359	2.05688e-05	psmb6	proteasome subunit beta 6	GO:0000502	y	30388
ENSDARG00000002241	-5.91258	0.836676	1.64916e-07	0.999676	LOC100537815	potassium voltage-gated channel subfamily A member 2	NA	kcna2	100537815
ENSDARG00000002249	-4.63792	4.5894	12.7118	0.000363356	tbxas1	thromboxane A synthase 1 (platelet)	GO:0003674	wu:fk19d08	792041
ENSDARG00000002255	0.866756	6.79952	1.81036	0.178465	epb41l3a	erythrocyte membrane protein band 4.1-like 3a	GO:0001558	zgc:92004	445478
ENSDARG00000002264	2.77406	4.28467	14.5013	0.000140061	mrpl41	mitochondrial ribosomal protein L41	GO:0000313	zgc:112362	553805
ENSDARG00000002267	3.98446	4.07943	13.2458	0.000273198	dcaf13	ddb1 and cul4 associated factor 13	GO:0000151	wdsof1	393097
ENSDARG00000002271	0.248874	3.92763	1.57406e-07	0.999683	zfand5b	zinc finger, AN1-type domain 5b	GO:0003674	Zfp216	393923
ENSDARG00000002285	-1.16628	2.51957	1.51048e-07	0.99969	mcoln1a	mucolipin 1a	GO:0000323	mcoln1	406689
ENSDARG00000002299	-15.0997	0.765902	2.97417e-07	0.999565	arsh	arylsulfatase H	GO:0003674	sb:eu304	100332997
ENSDARG00000002300	4.85774	0.401685	3.7094e-07	0.999514	p2rx2	purinergic receptor P2X, ligand-gated ion channel, 2	GO:0000166	p2xr2	387297
ENSDARG00000002304	15.9802	3.8992	61.0694	5.50985e-15	gins2	GINS complex subunit 2	GO:0000228	si:dkey-265o13.3	554146
ENSDARG00000002305	-2.63839	5.7185	10.325	0.0013124	me3	malic enzyme 3, NADP(+)-dependent, mitochondrial	GO:0000166	im:7151680	492719
ENSDARG00000002311	-4.54535	1.72141	0.862582	0.353017	fabp11b	fatty acid binding protein 11b	GO:0003674	fabp11l	553579
ENSDARG00000002330	-8.35573	0.458175	2.27701	0.131305	lhx8a	LIM homeobox 8a	GO:0001071	cb875	378959
ENSDARG00000002332	-0.291084	5.13582	0.0194158	0.889181	frmd6	FERM domain containing 6	GO:0005575	wu:fb38g08	321937
ENSDARG00000002333	-11.1203	3.25401	8.54357	0.00346745	fam102bb	family with sequence similarity 102, member B, b	NA	si:ch211-199m3.7	557909
ENSDARG00000002336	8.04849	4.55136	4.685e-05	0.994539	dlc	deltaC	GO:0001568	delC	30120
ENSDARG00000002339	1.95689	3.59254	2.48453	0.114971	sgf29	SAGA complex associated factor 29	NA	ccdc101	449813
ENSDARG00000002344	0.259697	11.2438	0.438285	0.507951	tubb4b	tubulin, beta 4B class IVb	GO:0000166	fa91f09	336681
ENSDARG00000002353	21.0823	0.686674	3.72545e-07	0.999513	tagapa	T-cell activation RhoGTPase activating protein a	GO:0007154	zgc:77799	393842
ENSDARG00000002355	7.04475	0.527321	3.59955e-07	0.999521	shpk	sedoheptulokinase	GO:0002237	si:dkey-9e15.3	100001676
ENSDARG00000002362	0.362561	2.99179	2.51752e-07	0.9996	ubald1a	UBA-like domain containing 1a	GO:0005575	fam100a	794012
ENSDARG00000002365	-1.39797	4.92543	2.4049	0.120956	cers5	ceramide synthase 5	GO:0003674	lass5	323020
ENSDARG00000002369	-2.24489	8.18838	13.3065	0.000264492	NA	NA	NA	NA	NA
ENSDARG00000002377	-0.863152	1.54464	2.11205e-07	0.999633	mief2	mitochondrial elongation factor 2	GO:0003674	im:7149098	767710
ENSDARG00000002385	3.39646	2.55485	0.822297	0.364509	atm	ATM serine/threonine kinase	GO:0000075	atm	403064
ENSDARG00000002391	3.19564	0.99241	2.89014e-07	0.999571	tlcd1	TLC domain containing 1	GO:0003674	zgc:101692	450051
ENSDARG00000002396	-4.70047	3.18938	0.293425	0.588034	cry-dash	cryptochrome DASH	GO:0000166	zcry-dash	402986
ENSDARG00000002401	-0.0960213	2.27694	0.00505592	0.943314	gale	UDP-galactose-4-epimerase	GO:0003674	im:7147391	678540
ENSDARG00000002402	-0.818271	4.75548	0.202483	0.652724	ercc3	excision repair cross-complementation group 3	GO:0000166	wu:fc25f08	324323
ENSDARG00000002403	7.86472	5.0786	33.5063	7.10334e-09	nusap1	nucleolar and spindle associated protein 1	GO:0000226	YF-9	567446
ENSDARG00000002405	-10.791	2.50384	3.05038	0.0807181	si:ch211-225b11.1	si:ch211-225b11.1	GO:0003674	si:ch211-225b11.1	561694
ENSDARG00000002445	0.155797	5.96925	0.0339495	0.853814	prdm1a	PR domain containing 1a, with ZNF domain	GO:0000122	Blimp-1	323473
ENSDARG00000002463	-12.6657	3.56405	9.78965	0.00175497	arhgef37	Rho guanine nucleotide exchange factor (GEF) 37	GO:0003674	arhgef37	101883655
ENSDARG00000002467	-6.77838	3.36852	1.06358	0.3024	rdh14b	retinol dehydrogenase 14b (all-trans/9-cis/11-cis)	GO:0003674	fk47f05	334665
ENSDARG00000002479	14.0527	2.4394	14.7189	0.000124787	ercc6l	excision repair cross-complementation group 6-like	GO:0000166	fc22h03	100005291
ENSDARG00000002487	0.0785929	2.17378	9.55065e-08	0.999753	noc3l	NOC3-like DNA replication regulator	GO:0003674	AD24	321289
ENSDARG00000002506	-2.49539	4.31439	3.87695	0.0489536	zgc:92818	zgc:92818	GO:0003674	zgc:92818	436785
ENSDARG00000002507	6.2784	0.911513	2.01748e-07	0.999642	itga10	integrin, alpha 10	GO:0005575	si:dkey-237p10.1	572348
ENSDARG00000002508	-0.474943	4.56786	2.08028e-07	0.999636	ankrd33ab	ankyrin repeat domain 33Ab	NA	ankrd33ab	569518
ENSDARG00000002509	-12.2522	1.6429	1.75958e-07	0.999665	zgc:153911	zgc:153911	GO:0003674	zgc:153911	768172
ENSDARG00000002523	-0.489688	3.0732	2.71169e-07	0.999585	hsdl2	hydroxysteroid dehydrogenase like 2	GO:0003674	wu:fb58f08	322347
ENSDARG00000002533	-18.5759	1.59247	4.2046e-07	0.999483	adora2b	adenosine A2b receptor	GO:0000902	si:dkey-13b16.1	560100
ENSDARG00000002536	-2.59545	5.36615	4.43864	0.0351342	tm9sf4	transmembrane 9 superfamily protein member 4	GO:0005575	zgc:66234	393482
ENSDARG00000002538	-1.90179	6.26725	6.2185	0.0126422	smu1a	smu-1 suppressor of mec-8 and unc-52 homolog a (C. elegans)	GO:0003674	smu1	393168
ENSDARG00000002546	-0.458465	3.40942	8.60924e-08	0.999766	rundc3ab	RUN domain containing 3Ab	NA	rap2ip	393118
ENSDARG00000002549	-1.97087	3.47535	0.438174	0.508005	eif3eb	eukaryotic translation initiation factor 3, subunit E, b	GO:0001731	eif3s6b	561049
ENSDARG00000002552	-0.499957	2.64577	1.68658e-07	0.999672	mapkapk2a	mitogen-activated protein kinase-activated protein kinase 2a	GO:0000165	mapkapk2	327321
ENSDARG00000002564	-3.02411	6.37302	22.3694	2.24931e-06	syngr1a	synaptogyrin 1a	GO:0003674	syngr1	450047
ENSDARG00000002571	-3.63475	3.49193	3.85396	0.0496287	tmod2	tropomodulin 2	GO:0003008	zgc:86648	447869
ENSDARG00000002576	-3.91601	3.22424	9.29988e-08	0.999757	cabp5a	calcium binding protein 5a	GO:0003674	zgc:73060	393671
ENSDARG00000002582	10.0359	3.14426	6.10256	0.0134986	tbx15	T-box 15	GO:0001071	zgc:158205	246222
ENSDARG00000002587	4.84916	8.50647	65.546	5.67745e-16	dpysl3	dihydropyrimidinase-like 3	GO:0000902	CRMP-4	553166
ENSDARG00000002591	1.58652	5.57159	6.45286	0.0110774	ruvbl1	RuvB-like AAA ATPase 1	GO:0000123	TIP49	317679
ENSDARG00000002593	10.1994	4.73206	8.52014	0.00351237	slc45a2	solute carrier family 45, member 2	GO:0003674	aim1	558311
ENSDARG00000002600	-7.5979	5.52218	2.18989	0.13892	pcsk1	proprotein convertase subtilisin/kexin type 1	GO:0003674	pcsk1	100005716
ENSDARG00000002601	-4.01911	3.45952	1.0441	0.306871	irx7	iroquois homeobox 7	GO:0001501	cb263	140746
ENSDARG00000002607	-0.303947	0.429063	2.29193e-07	0.999618	unm_sa1614	un-named sa1614	GO:0003674	asap1	561879
ENSDARG00000002609	-3.27003	6.00615	10.1881	0.00141347	rnf145a	ring finger protein 145a	GO:0000209	rnf145	565986
ENSDARG00000002613	7.09078	4.31108	38.1207	6.65003e-10	rpa3	replication protein A3	GO:0003674	im:6908405	393196
ENSDARG00000002632	-1.06844	0.981923	1.05423e-07	0.999741	LOC103908630	annexin A11-like	NA	LOC103908630	103908630
ENSDARG00000002634	-3.24534	-0.496297	3.17979e-07	0.99955	b4galt1	UDP-Gal:betaGlcNAc beta 1,4- galactosyltransferase, polypeptide 1	GO:0001667	zgc:111810	550425
ENSDARG00000002635	-6.03933	3.77515	7.26535	0.00702978	zgc:85722	zgc:85722	GO:0003674	wu:fj58b03	407982
ENSDARG00000002642	-1.75963	4.80956	1.81094	0.178395	sh3gl1b	SH3-domain GRB2-like 1b	GO:0005575	cb831	378838
ENSDARG00000002644	3.11013	6.35593	2.19645	0.138329	rgs5a	regulator of G-protein signaling 5a	GO:0003674	fj30h05	573765
ENSDARG00000002656	-0.7722	5.89961	1.41068	0.234943	stxbp5a	syntaxin binding protein 5a (tomosyn)	GO:0000149	si:ch211-279m15.2	556789
ENSDARG00000002659	1.64807	6.96541	8.54108	0.0034722	mapre1b	microtubule-associated protein, RP/EB family, member 1b	GO:0003674	mapre1	334728
ENSDARG00000002663	-6.05024	3.36428	0.722026	0.39548	optn	optineurin	GO:0000042	si:ch211-240l19.3	336159
ENSDARG00000002670	-9.51565	3.36395	5.34187	0.0208191	zgc:113944	zgc:113944	GO:0005575	zgc:113944	407686
ENSDARG00000002682	1.10575	3.76209	0.179436	0.671858	tbcela	tubulin folding cofactor E-like a	GO:0008150	zgc:73220	393726
ENSDARG00000002690	0.441655	1.27939	1.56646e-07	0.999684	rabif	RAB interacting factor	GO:0003674	wu:fc54e04	436784
ENSDARG00000002696	-5.51286	11.4473	8.342	0.00387389	gnb3b	guanine nucleotide binding protein (G protein), beta polypeptide 3b	GO:0007154	gnb3	406483
ENSDARG00000002701	4.58459	0.420324	2.28101e-07	0.999619	rasl12	RAS-like, family 12	GO:0000166	zgc:63633	393366
ENSDARG00000002710	0.650313	8.88825	1.45209	0.228193	ncl	nucleolin	GO:0000166	wu:fa12d03	767714
ENSDARG00000002720	-0.684901	3.85239	0.139424	0.708855	utp15	utp15, U3 small nucleolar ribonucleoprotein, homolog	GO:0001525	fc55e07	325106
ENSDARG00000002731	-3.13026	5.04227	7.8895	0.00497225	sdc2	syndecan 2	GO:0000902	cb440	282667
ENSDARG00000002732	12.4838	1.33668	3.9335e-07	0.9995	spon2b	spondin 2b, extracellular matrix protein	GO:0003674	etID309958.14	30202
ENSDARG00000002745	-3.64621	6.50803	23.47	1.26878e-06	tdh	L-threonine dehydrogenase	GO:0003674	wu:fc11b08	406528
ENSDARG00000002748	-5.19677	6.83742	53.1082	3.15665e-13	sema6d	sema domain, transmembrane domain (TM), and cytoplasmic domain, (semaphorin) 6D	GO:0000902	wu:fi06a12	406272
ENSDARG00000002750	2.24659	2.42378	1.73701e-07	0.999667	phf20a	PHD finger protein 20, a	GO:0000123	si:ch211-274p22.2	563332
ENSDARG00000002754	7.46603	1.70353	6.69356	0.00967617	pdcd2l	programmed cell death 2-like	GO:0003674	zgc:56288	393192
ENSDARG00000002758	2.97428	5.39075	9.88368	0.00166751	dedd1	death effector domain-containing 1	GO:0006915	dedd1	58125
ENSDARG00000002760	2.95263	0.110273	1.19601e-07	0.999724	gdf5	growth differentiation factor 5	GO:0000165	contact	100334210
ENSDARG00000002771	-1.61587	4.18541	4.45253e-07	0.999468	si:ch211-48m9.1	si:ch211-48m9.1	GO:0003674	si:ch211-48m9.1	559268
ENSDARG00000002779	23.0349	-0.392034	1.58146e-07	0.999683	pdx1	pancreatic and duodenal homeobox 1	GO:0001071	ipf1	30721
ENSDARG00000002787	0.691966	8.99075	0.902066	0.342228	tle3a	transducin-like enhancer of split 3a	GO:0001523	grg2	30206
ENSDARG00000002790	-0.175798	8.56218	0.239478	0.624583	ap2m1a	adaptor-related protein complex 2, mu 1 subunit, a	GO:0003674	Ap2m1	321051
ENSDARG00000002791	-1.34858	6.33827	1.11312e-07	0.999734	atp1a1a.1	ATPase, Na+/K+ transporting, alpha 1a polypeptide, tandem duplicate 1	GO:0000166	atp1a1	64612
ENSDARG00000002792	-1.94164	6.44458	11.4687	0.000707769	arcn1a	archain 1a	GO:0005575	arcn1	266982
ENSDARG00000002794	-0.873889	-0.560123	4.38654e-07	0.999472	LOC558876	E3 ubiquitin-protein ligase RNF14-like	NA	LOC558876	558876
ENSDARG00000002795	-9.10025	3.07962	2.22291	0.135976	meis3	myeloid ecotropic viral integration site 3	GO:0001667	NH10	81885
ENSDARG00000002798	-12.5022	3.53052	4.22027	0.0399438	cog8	component of oligomeric golgi complex 8	GO:0005575	zgc:110765	541379
ENSDARG00000002816	-6.07792	4.22219	10.125	0.00146272	rasgrf2b	Ras protein-specific guanine nucleotide-releasing factor 2b	GO:0003674	rasgrf2	553520
ENSDARG00000002826	-4.99865	3.29395	0.283367	0.594503	cep57l1	centrosomal protein 57, like 1	GO:0000070	zgc:101037	445312
ENSDARG00000002830	-16.4551	2.75618	13.5056	0.000237848	trmt2a	tRNA methyltransferase 2 homolog A	GO:0000166	fa10b06	334936
ENSDARG00000002831	-4.10067	3.58046	5.02964	0.0249171	col4a4	collagen, type IV, alpha 4	GO:0003674	col4a4	554270
ENSDARG00000002840	0.829827	4.81808	9.55335e-08	0.999753	si:dkey-28b4.8	si:dkey-28b4.8	GO:0000166	si:dkey-28b4.8	562640
ENSDARG00000002847	9.99676	0.997981	2.48729e-07	0.999602	fndc1	fibronectin type III domain containing 1	NA	si:ch211-198b3.2	557836
ENSDARG00000002872	-0.165815	3.35004	0.0145184	0.904093	zgc:113210	zgc:113210	GO:0008150	znrg	541387
ENSDARG00000002877	2.35948	5.01313	3.86246	0.049378	reps1	RALBP1 associated Eps domain containing 1	GO:0003674	si:dkey-217m5.1	564535
ENSDARG00000002880	-2.7713	4.70732	7.73558	0.00541432	si:ch211-287b5.1	si:ch211-287b5.1	NA	si:ch211-287b5.1	100034394
ENSDARG00000002894	-7.62685	2.66783	6.32672	0.0118932	aven	apoptosis, caspase activation inhibitor	GO:0003674	si:ch211-150c22.4	692323
ENSDARG00000002897	-2.97234	0.376364	2.42855e-07	0.999607	si:ch211-160o17.2	si:ch211-160o17.2	GO:0000287	inpp1	555899
ENSDARG00000002909	8.9893	1.06949	1.80149e-07	0.999661	tjp3	tight junction protein 3	GO:0005575	cb766	373089
ENSDARG00000002912	0.604284	4.64136	3.47452e-07	0.99953	adipor1a	adiponectin receptor 1a	GO:0005575	adipor1	436740
ENSDARG00000002916	1.8205	1.59591	2.66715e-07	0.999588	sec31b	SEC31 homolog B, COPII coat complex component	NA	sec31b	100148383
ENSDARG00000002933	0.21937	4.94336	0.0186605	0.891344	gbx2	gastrulation brain homeobox 2	GO:0003674	fd07f12	245948
ENSDARG00000002945	-8.03861	2.80521	2.11903	0.145479	bgnb	biglycan b	NA	bgn	792197
ENSDARG00000002947	-17.9885	2.98289	9.28105	0.00231537	abcd3b	ATP-binding cassette, sub-family D (ALD), member 3b	GO:0000166	si:dkey-61d19.3	100170781
ENSDARG00000002949	-2.53692	6.30157	8.34583	0.00386573	ppp6c	protein phosphatase 6, catalytic subunit	GO:0001878	zgc:56227	393980
ENSDARG00000002952	-2.10169	5.20924	0.608758	0.435256	smo	smoothened, frizzled class receptor	GO:0000902	CHUNP6862	30225
ENSDARG00000002956	6.03082	-0.193789	1.1136e-07	0.999734	si:dkey-32n7.4	si:dkey-32n7.4	GO:0005575	si:dkey-32n7.4	101882585
ENSDARG00000002959	-10.4808	0.768417	3.97309e-07	0.999497	gpr34b	G protein-coupled receptor 34b	GO:0001608	zgc:110315	791765
ENSDARG00000002967	-0.980497	4.27235	0.613863	0.433337	pdap1b	pdgfa associated protein 1b	GO:0003674	pdap1	393179
ENSDARG00000002970	-1.62205	7.05686	6.13913	0.0132222	ss18	synovial sarcoma translocation, chromosome 18 (H. sapiens)	GO:0005575	wu:fe02e04	326668
ENSDARG00000002971	-1.50419	5.69233	0.311662	0.576662	phc1	polyhomeotic homolog 1	GO:0003674	ph1	403008
ENSDARG00000002986	-6.5617	-0.564428	0.596797	0.439803	gda	guanine deaminase	GO:0003674	zgc:112282	553701
ENSDARG00000002988	2.62684	-0.0726873	3.41745e-07	0.999534	tnnt2d	troponin T2d, cardiac	GO:0003008	zgc:114184	574000
ENSDARG00000002991	-0.741867	2.76987	0.0205461	0.886022	cep135	centrosomal protein 135	GO:0000226	si:dkeyp-117h8.1	553303
ENSDARG00000002994	-14.6008	4.68902	32.7684	1.03821e-08	itpkca	inositol-trisphosphate 3-kinase Ca	GO:0003674	fi30c01	562919
ENSDARG00000003008	-0.121443	3.01577	2.5265e-07	0.999599	prkcea	protein kinase C, epsilon a	GO:0000166	fj59b07	100005075
ENSDARG00000003017	-1.25692	7.01534	2.36952	0.123725	ube2al	ubiquitin conjugating enzyme E2 A, like	GO:0000151	fc79h10	325470
ENSDARG00000003020	-20.2275	1.96042	19.9114	8.11152e-06	lrrc4.2	leucine rich repeat containing 4.2	GO:0003674	fj45h06	566572
ENSDARG00000003021	-6.79141	3.80036	0.850332	0.356459	hdac8	histone deacetylase 8	GO:0003674	wu:fd19a02	406740
ENSDARG00000003022	7.28063	0.437924	3.07907e-07	0.999557	limk1b	LIM domain kinase 1b	GO:0000166	si:ch211-13l22.4	101883214
ENSDARG00000003027	0.6529	3.31023	0.0929921	0.760407	scnm1	sodium channel modifier 1	GO:0003674	fb30c06	321696
ENSDARG00000003032	4.41344	9.44914	61.5968	4.21499e-15	eif4a1b	eukaryotic translation initiation factor 4A1B	GO:0000166	fb54c08	399484
ENSDARG00000003035	-3.96529	7.48	45.0702	1.90101e-11	hspa9	heat shock protein 9	GO:0000166	cb740	373085
ENSDARG00000003041	-6.82994	4.55045	16.4072	5.10915e-05	LOC100334245	E3 ubiquitin-protein ligase pellino homolog 2-like	NA	LOC100334245	100334245
ENSDARG00000003046	-1.73527	1.41054	1.88843e-07	0.999653	sorbs2a	sorbin and SH3 domain containing 2a	GO:0006928	sorbs2a	571008
ENSDARG00000003058	-1.69996	4.09849	0.677069	0.410598	fgfr1op	FGFR1 oncogene partner	GO:0000226	ccr6a	415215
ENSDARG00000003061	5.69077	2.823	5.69364	0.0170265	cd276	CD276 molecule	GO:0003674	sc:d0645	791140
ENSDARG00000003068	-3.47414	8.25317	17.8483	2.39233e-05	gorasp1a	golgi reassembly stacking protein 1a	GO:0005575	cb744	492770
ENSDARG00000003069	2.13905	2.15624	0.75286	0.385572	btbd7	BTB (POZ) domain containing 7	NA	si:dkeyp-55f12.1	568372
ENSDARG00000003077	-8.99529	0.143384	2.02665e-07	0.999641	si:ch73-111m19.2	si:ch73-111m19.2	GO:0003674	si:ch73-111m19.2	794084
ENSDARG00000003081	8.1654	0.22179	1.51759e-07	0.999689	mybphb	myosin binding protein Hb	NA	cb36	321053
ENSDARG00000003084	-0.408907	1.1338	4.51188e-07	0.999464	spire2	spire-type actin nucleation factor 2	GO:0003674	zgc:103506	492470
ENSDARG00000003085	-3.47643	-0.889054	3.48257e-07	0.999529	stambpl1	STAM binding protein-like 1	NA	stambpl1	570542
ENSDARG00000003087	-4.70061	4.125	11.3555	0.00075223	ubxn6	UBX domain protein 6	NA	ubxd1	554960
ENSDARG00000003091	7.60692	1.52956	2.71816e-07	0.999584	oclnb	occludin b	GO:0005575	wu:fk83f10	494075
ENSDARG00000003098	0.371533	7.43699	0.419002	0.517435	kdm5bb	lysine (K)-specific demethylase 5Bb	GO:0000907	cb264	415256
ENSDARG00000003109	-6.11707	5.49009	32.5381	1.16878e-08	rcan1a	regulator of calcineurin 1a	GO:0000166	zgc:100963	445222
ENSDARG00000003113	0.915439	4.68431	0.387555	0.533587	ada	adenosine deaminase	GO:0001775	zgc:92028	436919
ENSDARG00000003127	0.143611	6.45683	0.0212714	0.884042	zgc:123105	zgc:123105	GO:0003674	p33monox	664766
ENSDARG00000003132	-2.20506	3.79666	0.482287	0.487388	apip	APAF1 interacting protein	GO:0000096	zgc:103619	447941
ENSDARG00000003142	2.60482	-0.363021	8.46538e-08	0.999768	dachc	dachshund c	GO:0000981	zgc:136529	692255
ENSDARG00000003144	-16.0295	0.588952	14.5019	0.000140021	pxmp2	peroxisomal membrane protein 2	GO:0003674	zgc:92599	447868
ENSDARG00000003146	-2.33462	-0.62267	3.14703e-07	0.999552	NA	NA	NA	NA	NA
ENSDARG00000003151	1.39491	8.8281	6.21653	0.0126563	skp1	S-phase kinase-associated protein 1	GO:0003674	skp1a	393716
ENSDARG00000003153	0.633831	5.80486	0.0686088	0.793373	nudt21	nudix hydrolase 21	GO:0003674	cpsf5	394092
ENSDARG00000003157	2.64414	0.183685	1.95275e-07	0.999647	nfkbil1	nuclear factor of kappa light polypeptide gene enhancer in B-cells inhibitor-like 1	GO:0002218	nfkbil1	101887110
ENSDARG00000003165	-1.47867	3.45255	9.80724e-08	0.99975	nr2f6b	nuclear receptor subfamily 2, group F, member 6b	GO:0000981	nr2f6l	406522
ENSDARG00000003167	0.498641	1.09286	1.19219e-07	0.999725	mlst8	MTOR associated protein, LST8 homolog (S. cerevisiae)	GO:0003674	fi37e04	792689
ENSDARG00000003169	0.267222	3.21576	3.21763e-07	0.999547	magi1b	membrane associated guanylate kinase, WW and PDZ domain containing 1b	GO:0003674	MAGI-1	474349
ENSDARG00000003175	-13.0859	4.127	26.2559	2.99042e-07	stx5al	syntaxin 5A, like	GO:0000139	wu:fb81g12	323105
ENSDARG00000003189	-0.185904	7.75202	0.125383	0.723268	psmd1	proteasome 26S subunit, non-ATPase 1	GO:0000502	zgc:55818	554967
ENSDARG00000003193	8.84592	1.50119	3.28901e-07	0.999542	rassf7b	Ras association (RalGDS/AF-6) domain family (N-terminal) member 7b	GO:0000226	sb:cb262	368288
ENSDARG00000003197	-7.56384	3.23106	1.26954	0.259853	wdr21	WD repeat domain 21	NA	zgc:73069	393674
ENSDARG00000003200	-0.432171	-0.236291	4.74017e-07	0.999451	foxm1	forkhead box M1	GO:0000981	foxm1l	394072
ENSDARG00000003203	-13.6087	3.34324	3.66188e-07	0.999517	rhcga	Rh family, C glycoprotein a	GO:0003674	rhcg2b	100038797
ENSDARG00000003205	2.10286	4.18683	1.78681	0.181315	ngly1	N-glycanase 1	GO:0000224	im:6895151	553627
ENSDARG00000003206	0.9341	4.59074	0.597438	0.439557	chchd6a	coiled-coil-helix-coiled-coil-helix domain containing 6a	GO:0003674	chchd6	449542
ENSDARG00000003207	-5.98176	2.15591	0.647136	0.421138	mterf3	mitochondrial transcription termination factor 3	GO:0000959	mterfd1	436888
ENSDARG00000003208	0.422193	4.03137	0.0615421	0.804075	pomk	protein-O-mannose kinase	GO:0000166	sgk196	492773
ENSDARG00000003210	-7.41832	4.23045	19.8881	8.21089e-06	NA	NA	NA	NA	NA
ENSDARG00000003213	-2.69012	6.8505	2.10941	0.146396	naa15a	N(alpha)-acetyltransferase 15, NatA auxiliary subunit a	GO:0003674	narg1a	323672
ENSDARG00000003216	4.41535	4.12328	6.12975e-07	0.999375	anxa2a	annexin A2a	GO:0003674	anx2a	325557
ENSDARG00000003217	-4.901	2.93587	0.26531	0.606495	urb2	URB2 ribosome biogenesis 2 homolog (S. cerevisiae)	NA	fc13e02	570267
ENSDARG00000003235	-1.46558	6.29448	2.44245	0.118091	nup88	nucleoporin 88	GO:0000054	ik:tdsubc_2f7	321744
ENSDARG00000003244	-4.31152	2.28668	0.203594	0.651836	gbp3	guanylate binding protein 3	GO:0000166	si:ch211-195h23.5	563072
ENSDARG00000003250	-11.0575	0.449726	2.78272	0.0952861	pik3cd	phosphatidylinositol-4,5-bisphosphate 3-kinase, catalytic subunit delta	GO:0000902	zgc:63473	394174
ENSDARG00000003251	3.56943	3.35139	0.949896	0.329746	zbtb22b	zinc finger and BTB domain containing 22b	GO:0003674	BING1	64809
ENSDARG00000003257	-10.9732	4.31203	12.3308	0.000445544	zgc:101559	zgc:101559	GO:0000045	zgc:101559	492776
ENSDARG00000003269	-4.23924	4.7857	9.63509	0.00190895	clcn3	chloride channel 3	GO:0003674	fb78c02	559340
ENSDARG00000003270	-1.52193	4.01652	0.741047	0.389326	dhps	deoxyhypusine synthase	GO:0003674	wu:fb52g04	406329
ENSDARG00000003281	-7.5677	7.02508	138.729	5.04725e-32	pik3ip1	phosphoinositide-3-kinase interacting protein 1	GO:0005575	zgc:66482	386643
ENSDARG00000003287	0.196891	4.79663	0.0144695	0.904254	wdr12	WD repeat domain 12	GO:0000460	YTM1	321652
ENSDARG00000003290	-0.0313758	4.67189	0.000482762	0.98247	dab1b	Dab, reelin signal transducer, homolog 1b (Drosophila)	GO:0003674	zgc:136547	678641
ENSDARG00000003293	0.602166	-0.364118	3.57733e-07	0.999523	sox9a	SRY (sex determining region Y)-box 9a	GO:0000981	jef	60641
ENSDARG00000003307	-3.20332	4.67646	1.61919	0.203205	stx16	syntaxin 16	GO:0000149	im:7158627	562857
ENSDARG00000003308	-1.53331	6.5308	8.83943	0.0029479	emc2	ER membrane protein complex subunit 2	GO:0005575	ttc35	407073
ENSDARG00000003311	-4.51256	5.91622	14.3241	0.000153879	pank2	pantothenate kinase 2	GO:0000166	zgc:158667	570866
ENSDARG00000003313	12.6455	-0.645182	2.54764e-07	0.999597	si:ch73-70c5.1	si:ch73-70c5.1	GO:0003674	im:7147678	553062
ENSDARG00000003320	-2.29344	5.15166	4.18982	0.0406673	fam91a1	family with sequence similarity 91, member A1	GO:0005575	zgc:63609	393413
ENSDARG00000003326	-15.5147	3.91908	2.25521e-07	0.999621	cacng5a	calcium channel, voltage-dependent, gamma subunit 5a	GO:0003008	cacng5a	797409
ENSDARG00000003328	0.644502	3.42246	0.122849	0.725965	slf2	SMC5-SMC6 complex localization factor 2	NA	fam178a	100320914
ENSDARG00000003344	-10.3872	-0.134942	2.0123e-07	0.999642	trpc2b	transient receptor potential cation channel, subfamily C, member 2b	GO:0000003	trpc2	562120
ENSDARG00000003373	1.35165	3.63734	0.439007	0.507602	commd2	COMM domain containing 2	GO:0003674	wu:fb12e01	436694
ENSDARG00000003375	-10.5357	2.63249	6.60598	0.0101637	gng12a	guanine nucleotide binding protein (G protein), gamma 12a	GO:0003674	gng12	406604
ENSDARG00000003380	-8.90327	3.06859	1.90515	0.167503	si:dkey-275b16.2	si:dkey-275b16.2	GO:0003674	si:dkey-275b16.2	562105
ENSDARG00000003381	5.0355	-0.253573	1.68871e-07	0.999672	si:ch211-266g18.6	si:ch211-266g18.6	GO:0000149	si:ch211-266g18.6	565707
ENSDARG00000003382	1.82532	5.00426	1.65647	0.198081	cwc25	CWC25 spliceosome-associated protein homolog (S. cerevisiae)	NA	ccdc49	406771
ENSDARG00000003383	-0.824551	4.78274	0.483179	0.486986	asb8	ankyrin repeat and SOCS box containing 8	GO:0006464	wu:fd16d08	327200
ENSDARG00000003395	-1.06359	2.76053	3.44135e-07	0.999532	col4a3	collagen, type IV, alpha 3	GO:0003674	zTumstatin	553354
ENSDARG00000003398	-0.270583	2.15989	9.41713e-08	0.999755	rbpja	recombination signal binding protein for immunoglobulin kappa J region a	GO:0000975	Su(H)	386772
ENSDARG00000003399	-12.0385	1.97828	5.91093	0.0150473	fgf8a	fibroblast growth factor 8a	GO:0000323	ace	30538
ENSDARG00000003403	-8.48209	3.2454	1.79872	0.179867	tenm1	teneurin transmembrane protein 1	GO:0000902	si:ch211-1c4.1	563094
ENSDARG00000003411	0.258994	-0.364509	1.66324e-07	0.999675	foxa2	forkhead box A2	GO:0000981	HNF-3B	30126
ENSDARG00000003414	-2.86321	-1.32836	1.28358e-07	0.999714	capslb	calcyphosine-like b	GO:0003674	zgc:110369	550473
ENSDARG00000003420	-4.63426	1.17591	2.10965e-07	0.999634	chrna5	cholinergic receptor, nicotinic, alpha 5	GO:0003674	zgc:110642	550584
ENSDARG00000003421	-7.8465	1.59502	1.55689	0.212121	igf2bp2a	insulin-like growth factor 2 mRNA binding protein 2a	GO:0000166	crfb14	100136839
ENSDARG00000003429	0.361573	4.7978	8.90996e-08	0.999762	hnrpdl	heterogeneous nuclear ribonucleoprotein D-like	GO:0000166	wu:fa11d08	406701
ENSDARG00000003444	0.160067	3.35479	0.00948208	0.922428	dhrs7	dehydrogenase/reductase (SDR family) member 7	GO:0003674	zgc:154087	751626
ENSDARG00000003446	-8.86109	3.43278	2.36962	0.123717	ippk	inositol 1,3,4,5,6-pentakisphosphate 2-kinase	GO:0000166	ipk1	541511
ENSDARG00000003449	-2.29561	2.37789	0.958056	0.327677	pde10a	phosphodiesterase 10A	GO:0003674	zgc:56689	394077
ENSDARG00000003462	-5.61127	0.468703	0.439829	0.507205	fech	ferrochelatase	GO:0002262	fch	58215
ENSDARG00000003469	2.16924	8.64528	5.44984	0.0195702	neurod4	neuronal differentiation 4	GO:0001839	ath3	266958
ENSDARG00000003475	-12.5073	-0.151165	5.20184	0.0225629	sult1st5	sulfotransferase family 1, cytosolic sulfotransferase 5	GO:0001517	sult1	619193
ENSDARG00000003486	-3.23282	12.4799	11.3512	0.000753988	ppp1caa	protein phosphatase 1, catalytic subunit, alpha isozyme a	GO:0002009	wu:fc04c08	407980
ENSDARG00000003487	-0.205445	5.74964	0.0501605	0.822784	nup93	nucleoporin 93	GO:0003674	dye	30172
ENSDARG00000003495	-2.7124	5.82462	6.46161	0.011023	madd	MAP-kinase activating death domain	GO:0003674	wu:fj51a06	100150917
ENSDARG00000003512	-3.67348	4.7701	7.48941	0.00620629	anks1b	ankyrin repeat and sterile alpha motif domain containing 1B	GO:0008104	si:ch211-146a9.3	565408
ENSDARG00000003517	-0.10633	4.13207	0.00657512	0.935373	impa1	inositol(myo)-1(or 4)-monophosphatase 1	GO:0000287	zgc:100926	437018
ENSDARG00000003519	0.165966	4.02926	0.00724189	0.932182	aprt	adenine phosphoribosyltransferase	GO:0003674	zgc:65965	393641
ENSDARG00000003520	-4.31146	2.06003	0.215503	0.642488	tbc1d14	TBC1 domain family, member 14	GO:0000045	sb:eu1004	557744
ENSDARG00000003526	0.335205	3.59888	1.08782e-07	0.999737	psma5	proteasome subunit alpha 5	GO:0000502	zgc:86851	403011
ENSDARG00000003527	3.85838	5.21775	11.5013	0.00069546	mak16	MAK16 homolog (S. cerevisiae)	GO:0000460	chunp6925	192312
ENSDARG00000003531	1.12878	6.40022	1.97981	0.15941	tcea1	transcription elongation factor A (SII), 1	GO:0003674	fj48e12	336105
ENSDARG00000003544	-4.59859	3.59167	4.17194	0.0410986	adarb1b	adenosine deaminase, RNA-specific, B1b	GO:0003674	adarb1	558759
ENSDARG00000003553	-16.4192	0.268609	6.45	0.0110953	gnrhr2	gonadotropin releasing hormone receptor 2	GO:0003674	gnrhr2	100270671
ENSDARG00000003564	2.7416	3.97315	4.06183	0.043863	dohh	deoxyhypusine hydroxylase/monooxygenase	GO:0003674	fb33c04	321732
ENSDARG00000003570	1.68038	7.58117	6.20244	0.0127574	hsp90b1	heat shock protein 90, beta (grp94), member 1	GO:0000166	GP96	386590
ENSDARG00000003573	1.5296	4.90505	2.63775	0.104351	dctn5	dynactin 5	GO:0005575	zgc:92842	436770
ENSDARG00000003576	-2.71514	3.96907	0.746151	0.387698	klhl32	kelch-like family member 32	GO:0000151	zgc:158866	100009653
ENSDARG00000003584	-8.86966	2.18542	1.67038	0.196207	pla2g7	phospholipase A2, group VII (platelet-activating factor acetylhydrolase, plasma)	GO:0003674	zgc:77563	406470
ENSDARG00000003592	-2.16911	3.23995	1.03996	0.307831	surf1	surfeit 1	GO:0003674	im:6898613	557970
ENSDARG00000003599	3.48787	11.053	65.1303	7.01042e-16	rpl3	ribosomal protein L3	GO:0000027	wu:fa99g02	322571
ENSDARG00000003607	-0.347295	7.09268	0.113924	0.73572	nr2f6a	nuclear receptor subfamily 2, group F, member 6a	GO:0000981	COUP(II)	325637
ENSDARG00000003616	-1.38475	5.64221	2.31028	0.128521	arih1	ariadne ubiquitin-conjugating enzyme E2 binding protein homolog 1 (Drosophila)	GO:0000151	ARI-1	327005
ENSDARG00000003631	-0.0692158	3.5305	9.82729e-08	0.99975	clockb	clock circadian regulator b	GO:0001071	clock3	352927
ENSDARG00000003635	-5.786	1.07528	5.13975e-07	0.999428	mogat3b	monoacylglycerol O-acyltransferase 3b	NA	atp6v1e1a	494083
ENSDARG00000003641	0.334775	7.42643	0.190082	0.662849	tfg	trk-fused gene	NA	wu:fb11c10	336466
ENSDARG00000003642	-0.993636	3.27071	0.348788	0.5548	zfyve19	zinc finger, FYVE domain containing 19	GO:0003674	zgc:92683	436685
ENSDARG00000003655	-0.328307	6.6214	0.17203	0.678314	tmem59l	transmembrane protein 59-like	GO:0000902	wu:fi68e12	406646
ENSDARG00000003675	-7.07375	2.73543	0.868892	0.351262	cryl1	crystallin, lambda 1	GO:0000166	im:6895749	751596
ENSDARG00000003680	4.76241	5.73019	15.5161	8.18035e-05	runx1t1	runt-related transcription factor 1; translocated to, 1 (cyclin D-related)	GO:0000988	MTG8	767809
ENSDARG00000003681	-0.769042	7.613	1.55527	0.212359	eif5	eukaryotic translation initiation factor 5	GO:0003674	fb37c12	322256
ENSDARG00000003684	9.74538	-0.165003	4.15427e-07	0.999486	obsl1a	obscurin-like 1a	NA	si:dkey-91f15.5	796577
ENSDARG00000003693	3.12556	6.02842	6.01102	0.0142168	hars	histidyl-tRNA synthetase	GO:0000166	im:7136719	447847
ENSDARG00000003695	0.278623	7.50376	0.234256	0.628386	vdac3	voltage-dependent anion channel 3	GO:0000902	wu:fb01e12	406529
ENSDARG00000003697	5.58495	-0.891891	3.0909e-07	0.999556	slc5a8l	solute carrier family 5 (iodide transporter), member 8-like	GO:0003674	slc5a8	556156
ENSDARG00000003699	1.06785	4.92079	0.907968	0.340654	atp7a	ATPase, Cu++ transporting, alpha polypeptide	GO:0000166	cal	564924
ENSDARG00000003705	-1.64373	7.12917	8.94876	0.00277657	prnprs3	prion protein, related sequence 3	GO:0005575	PrP-2	503702
ENSDARG00000003706	-0.401017	-0.233612	3.56213e-07	0.999524	ryr2b	ryanodine receptor 2b (cardiac)	GO:0003674	ryr2b	568463
ENSDARG00000003732	5.46791	1.01246	2.23248e-07	0.999623	mitfa	microphthalmia-associated transcription factor a	GO:0000981	nacre	30080
ENSDARG00000003749	1.24703	7.32772	2.06309	0.150904	polb	polymerase (DNA directed), beta	GO:0003674	wu:fa97a05	554204
ENSDARG00000003750	-7.16879	3.44007	0.933361	0.333991	pfas	phosphoribosylformylglycinamidine synthase	GO:0000166	fd05a06	570437
ENSDARG00000003751	3.61118	4.17268	4.99859	0.025368	lats1	large tumor suppressor kinase 1	GO:0000082	Lats	553164
ENSDARG00000003754	-3.20384	6.50935	21.8347	2.97174e-06	tspan2a	tetraspanin 2a	GO:0003674	sb:cb834	378854
ENSDARG00000003757	6.25269	3.22599	14.4415	0.000144584	cnpy1	canopy1	GO:0003002	cnpy1	402819
ENSDARG00000003769	-0.866096	2.84609	0.140072	0.70821	tada2b	transcriptional adaptor 2B	GO:0000123	wu:fb72h11	554156
ENSDARG00000003776	-0.562524	6.03023	0.261418	0.609147	pip4k2aa	phosphatidylinositol-5-phosphate 4-kinase, type II, alpha a	GO:0003674	pip4k2a	560360
ENSDARG00000003779	-0.651226	7.14971	1.02636	0.311016	ctnnd2b	catenin (cadherin-associated protein), delta 2b	GO:0001764	ctnnd2	558069
ENSDARG00000003789	1.69001	6.26794	3.89123	0.048539	dennd5b	DENN/MADD domain containing 5B	GO:0003674	id:ibd5082	323528
ENSDARG00000003795	-2.96774	8.59612	29.3081	6.17374e-08	NA	NA	NA	NA	NA
ENSDARG00000003803	-2.40035	3.76227	2.91979e-07	0.999569	NA	NA	NA	NA	NA
ENSDARG00000003808	-2.61234	5.80117	0.0739351	0.785691	aqp3a	aquaporin 3a	GO:0003674	aqp3	406777
ENSDARG00000003811	4.90051	4.09139	10.8247	0.00100153	plxnb2a	plexin b2a	GO:0000902	fk37b01	561433
ENSDARG00000003818	-4.80158	5.14185	10.4705	0.00121295	prkag1	protein kinase, AMP-activated, gamma 1 non-catalytic subunit	GO:0003674	wu:fa94d09	406440
ENSDARG00000003820	-1.93508	8.86379	15.152	9.91929e-05	nr1d2a	nuclear receptor subfamily 1, group D, member 2a	GO:0000981	NR1D2-A	402815
ENSDARG00000003822	-5.91289	4.76265	0.585061	0.444336	ankrd16	ankyrin repeat domain 16	GO:0003674	si:dkey-108d22.7	550225
ENSDARG00000003827	0.0599206	3.24707	0.00054798	0.981324	snapc1b	small nuclear RNA activating complex, polypeptide 1b	GO:0003674	zgc:55475	393224
ENSDARG00000003829	-3.51895	6.1872	4.62767	0.0314603	galnt2	UDP-N-acetyl-alpha-D-galactosamine:polypeptide N-acetylgalactosaminyltransferase 2	GO:0000009	im:7140357	570248
ENSDARG00000003835	-6.50036	6.91229	42.8456	5.92338e-11	stom	stomatin	GO:0003674	band7.2	81534
ENSDARG00000003841	-5.51447	2.09222	0.436521	0.508807	usb1	U6 snRNA biogenesis 1	GO:0000175	zgc:91896	445066
ENSDARG00000003845	-2.56696	4.4838	3.2921	0.0696138	chm	choroideremia (Rab escort protein 1)	GO:0001654	REP1	402935
ENSDARG00000003846	-1.99228	4.28123	1.20493	0.272338	mrpl21	mitochondrial ribosomal protein L21	GO:0000313	zgc:153377	768305
ENSDARG00000003854	-0.512325	4.93607	0.0520301	0.819568	acsl1b	acyl-CoA synthetase long-chain family member 1b	GO:0003674	zgc:101071	445175
ENSDARG00000003860	4.09455	7.25671	35.4455	2.62283e-09	cbx3a	chromobox homolog 3a (HP1 gamma homolog, Drosophila)	GO:0005575	cbx3	751689
ENSDARG00000003865	-11.2705	1.59784	4.77221	0.0289227	pard6b	par-6 partitioning defective 6 homolog beta (C. elegans)	GO:0005575	pard6beta	100124652
ENSDARG00000003866	-0.0539327	4.13183	1.95566e-07	0.999647	tm9sf2	transmembrane 9 superfamily member 2	GO:0005575	wu:fi20b05	334370
ENSDARG00000003867	-11.1037	3.26586	4.23826	0.0395226	cdk20	cyclin-dependent kinase 20	GO:0000166	zgc:101530	494112
ENSDARG00000003869	2.40699	3.13108	3.00864	0.0828215	decr1	2,4-dienoyl CoA reductase 1, mitochondrial	NA	fe38b07	436717
ENSDARG00000003872	-3.00658	1.03246	0.0936331	0.759608	ccdc102a	coiled-coil domain containing 102A	GO:0003674	fc66e01	325319
ENSDARG00000003877	-5.8261	1.69028	3.47071e-07	0.99953	pbrm1	polybromo 1	GO:0003674	pbrm1	565366
ENSDARG00000003899	-12.4209	1.57904	6.2239	0.0126037	zdhhc23b	zinc finger, DHHC-type containing 23b	GO:0003674	zdhhc23	445301
ENSDARG00000003900	-7.69596	-0.143875	3.93477e-07	0.9995	si:dkeyp-111e5.4	si:dkeyp-111e5.4	GO:0003674	si:dkeyp-111e5.4	561988
ENSDARG00000003902	16.7251	4.28316	2.66135e-07	0.999588	ctsl.1	cathepsin L.1	GO:0000323	zgc:92089	436641
ENSDARG00000003904	12.3579	-0.83794	1.04986e-07	0.999741	sycp1	synaptonemal complex protein 1	GO:0000003	sycp1	402797
ENSDARG00000003910	-3.34106	5.43164	10.5307	0.00117406	med13b	mediator complex subunit 13b	GO:0000988	med13	564707
ENSDARG00000003920	2.46732	8.13655	18.4764	1.72025e-05	setb	SET translocation (myeloid leukemia-associated) B	GO:0005575	wu:fb30g11	321714
ENSDARG00000003927	-4.71702	5.35823	28.2149	1.08563e-07	cldn12	claudin 12	GO:0005575	wu:fc27c11	81593
ENSDARG00000003931	0.567977	5.42276	0.727941	0.393551	cndp2	CNDP dipeptidase 2 (metallopeptidase M20 family)	GO:0003674	CN2	327288
ENSDARG00000003934	-0.961012	2.06069	8.44603e-08	0.999768	nxnl2	nucleoredoxin-like 2	GO:0001894	zgc:101722	494087
ENSDARG00000003938	-1.01501	6.80083	1.44438	0.229431	rpa1	replication protein A1	GO:0000228	wu:fi14b08	327491
ENSDARG00000003940	-1.75652	5.77888	2.08595	0.14866	mtfr1l	mitochondrial fission regulator 1-like	GO:0000266	fam54b	334296
ENSDARG00000003941	2.20408	4.4765	0.770976	0.379915	rrs1	RRS1 ribosome biogenesis regulator homolog (S. cerevisiae)	GO:0000054	fj66c04	337399
ENSDARG00000003952	6.51398	12.0783	104.848	1.31848e-24	pfn2	profilin 2	GO:0003674	wu:fb01g08	394235
ENSDARG00000003961	-7.97234	2.39492	1.04042	0.307723	parp3	poly (ADP-ribose) polymerase family, member 3	GO:0001837	Adprtl3	335495
ENSDARG00000003963	2.1332	5.25996	8.24716	0.00408159	traf4a	tnf receptor-associated factor 4a	GO:0000165	traf4l	404045
ENSDARG00000003965	6.32251	-1.11768	9.67614e-08	0.999752	tlx1	T-cell leukemia, homeobox 1	GO:0003674	SI:dZ46P4.1	266964
ENSDARG00000003971	3.81647	5.00169	15.4826	8.32693e-05	isl2a	ISL LIM homeobox 2a	GO:0000902	ISL-2	30157
ENSDARG00000003973	-6.47754	2.32701	0.862947	0.352915	chordc1a	cysteine and histidine-rich domain (CHORD) containing 1a	GO:0005575	zgc:114108	573996
ENSDARG00000003974	0.966734	2.31769	1.23331e-07	0.99972	spoplb	speckle-type POZ protein-like b	GO:0000151	im:6961637	558170
ENSDARG00000003977	-2.15644	0.35691	0.0443907	0.833128	zgc:153896	zgc:153896	GO:0003674	si:ch211-225l4.2	569930
ENSDARG00000003984	0.3569	1.77573	2.83098e-07	0.999575	si:dkey-175g6.5	si:dkey-175g6.5	GO:0003674	ltn1	100000122
ENSDARG00000003989	3.57363	4.86416	7.3285	0.00678695	crhr1	corticotropin releasing hormone receptor 1	GO:0003674	crhr1	567940
ENSDARG00000003991	-5.04188	0.860365	3.85678e-07	0.999504	fhl2b	four and a half LIM domains 2b	GO:0003674	zgc:103466	450007
ENSDARG00000003994	1.85463	1.55025	2.19395e-07	0.999626	syt9a	synaptotagmin IXa	GO:0000149	sb:cb844	798433
ENSDARG00000003998	-8.86765	4.00151	3.67083	0.0553724	phyhipla	phytanoyl-CoA 2-hydroxylase interacting protein-like a	GO:0003674	zgc:158361	790943
ENSDARG00000004015	13.4281	-0.405421	2.4761e-07	0.999603	adcyap1a	adenylate cyclase activating polypeptide 1a	GO:0001654	GRF-PACAP	259257
ENSDARG00000004017	-2.74823	5.62113	18.3389	1.84897e-05	spag1a	sperm associated antigen 1a	GO:0000226	cb1089	564953
ENSDARG00000004018	0.0239667	1.41681	0.0117088	0.913831	si:ch211-236h17.3	si:ch211-236h17.3	GO:0003674	wu:fb44a12	565671
ENSDARG00000004023	3.01232	8.92338	26.8196	2.23363e-07	isl1	ISL LIM homeobox 1	GO:0000902	Isl-1	30147
ENSDARG00000004034	0.711672	4.19031	0.00786595	0.929328	arhgdig	Rho GDP dissociation inhibitor (GDI) gamma	GO:0003674	ARHGDIB	394132
ENSDARG00000004037	-0.628803	3.94449	0.0492058	0.824451	cog2	component of oligomeric golgi complex 2	GO:0003674	zC8A9.2	406663
ENSDARG00000004046	-9.78484	4.4155	6.58611	0.0102778	phf6	PHD finger protein 6	GO:0003674	wu:fa22g03	327070
ENSDARG00000004049	-8.27704	5.44023	3.56018	0.0591813	marcksa	myristoylated alanine-rich protein kinase C substrate a	GO:0001654	fc34g03	554102
ENSDARG00000004051	-13.715	0.0151411	1.79399e-07	0.999662	NA	NA	NA	NA	NA
ENSDARG00000004055	-3.14789	5.13697	6.36762	0.0116221	uhrf1bp1l	UHRF1 binding protein 1-like	NA	si:dkeyp-90a8.1	562208
ENSDARG00000004059	-5.45055	0.633611	0.323136	0.569729	galk2	galactokinase 2	GO:0000166	wu:fb43h07	792268
ENSDARG00000004060	-2.73926	6.65688	1.80695e-07	0.999661	bhlhe40	basic helix-loop-helix family, member e40	GO:0003674	2001-12-01	324413
ENSDARG00000004074	-1.29608	4.82917	2.13415	0.14405	bach2b	BTB and CNC homology 1, basic leucine zipper transcription factor 2b	GO:0000151	bach2	555350
ENSDARG00000004078	-4.76326	5.65758	21.232	4.06912e-06	acsl4a	acyl-CoA synthetase long-chain family member 4a	GO:0000165	acsl4	393622
ENSDARG00000004082	9.59049	-1.63087	2.72378e-07	0.999584	cx39.9	connexin 39.9	GO:0003008	cx46l	404726
ENSDARG00000004094	-1.07117	6.37673	2.47461	0.115698	acsbg2	acyl-CoA synthetase bubblegum family member 2	GO:0003674	fk81d02	335159
ENSDARG00000004105	12.7615	0.914497	3.68166e-07	0.999516	tie1	endothelium-specific receptor tyrosine kinase 1	GO:0000166	tie-1	30746
ENSDARG00000004111	7.58118	1.70721	7.63709	0.00571801	esr1	estrogen receptor 1	GO:0000981	ER[a]	259252
ENSDARG00000004114	-1.91557	3.34377	0.303269	0.58184	tti1	TELO2 interacting protein 1	NA	gb:ct658233	570077
ENSDARG00000004115	-1.83508	3.75286	0.284251	0.593928	mgat4b	mannosyl (alpha-1,3-)-glycoprotein beta-1,4-N-acetylglucosaminyltransferase, isozyme B	GO:0000139	wu:fc25g12	431727
ENSDARG00000004130	-0.0916079	2.63228	0.00227568	0.961952	mvk	mevalonate kinase	GO:0000166	zgc:103473	492477
ENSDARG00000004131	13.0126	2.16778	21.9564	2.78915e-06	rttn	rotatin	GO:0005575	si:ch211-14k8.1	100151439
ENSDARG00000004132	1.19433	4.97645	1.36594	0.24251	usp19	ubiquitin specific peptidase 19	GO:0003674	si:dkey-32e6.9	324335
ENSDARG00000004141	-9.90492	1.97708	3.77762	0.0519424	zgc:92630	zgc:92630	GO:0005575	zgc:92630	436969
ENSDARG00000004150	-7.94741	3.66653	32.7238	1.06231e-08	grm2a	glutamate receptor, metabotropic 2a	GO:0003674	fj52c07	336153
ENSDARG00000004151	-6.32538	2.21173	0.693636	0.404931	rab23	RAB23, member RAS oncogene family	GO:0000045	zgc:110261	553778
ENSDARG00000004154	-0.993832	0.445707	2.34556e-07	0.999614	orai1b	ORAI calcium release-activated calcium modulator 1b	GO:0002115	im:7146264	402892
ENSDARG00000004158	3.45748	3.66769	1.25963	0.261721	tmem63c	transmembrane protein 63C	GO:0005575	si:dkey-120l3.1	100000800
ENSDARG00000004160	0.0052958	2.69842	1.77332e-07	0.999664	reep3b	receptor accessory protein 3b	GO:0000278	im:6909180	393130
ENSDARG00000004161	0.971288	5.88266	1.19734	0.273853	ik	IK cytokine	GO:0003008	wu:fb54c03	322241
ENSDARG00000004167	-10.7006	2.2821	4.38625	0.03623	zgc:110366	zgc:110366	GO:0003674	zgc:110366	550476
ENSDARG00000004169	11.5654	6.96201	145.45	1.71215e-33	stmn1a	stathmin 1a	GO:0000226	cb959	678630
ENSDARG00000004171	-3.86336	5.30847	14.5064	0.000139687	rabac1	Rab acceptor 1 (prenylated)	GO:0005575	wu:fe26d12	407650
ENSDARG00000004173	-2.93485	6.99075	29.3465	6.05252e-08	copa	coatomer protein complex, subunit alpha	GO:0000139	cb281	260439
ENSDARG00000004174	0.732839	7.18175	1.90244	0.167805	cnot1	CCR4-NOT transcription complex, subunit 1	GO:0000122	cdc39-like	448949
ENSDARG00000004176	7.59216	0.658246	3.58976e-07	0.999522	ulk4	unc-51 like kinase 4	GO:0000166	si:ch211-101b18.1	561925
ENSDARG00000004177	-9.75306	4.22284	39.061	4.10766e-10	NA	NA	NA	NA	NA
ENSDARG00000004184	-1.18701	1.70294	2.64776e-07	0.999589	nf1b	neurofibromin 1b	GO:0000165	si:dkey-15g19.1	564518
ENSDARG00000004187	-1.2119	5.10693	0.34086	0.559333	zgc:122979	zgc:122979	GO:0003674	zgc:152710	641576
ENSDARG00000004189	-1.08287	6.65226	2.09542	0.147741	cbx1a	chromobox homolog 1a (HP1 beta homolog Drosophila)	GO:0005575	cbx1	326746
ENSDARG00000004196	0.710805	2.95466	0.00769776	0.930086	tnfsf10l	tumor necrosis factor (ligand) superfamily, member 10 like	GO:0002376	dl1a	114466
ENSDARG00000004211	-3.41661	5.68746	13.2719	0.000269407	ccdc106a	coiled-coil domain containing 106a	GO:0003674	zgc:113313	503526
ENSDARG00000004218	-2.5531	6.87765	16.4074	5.10865e-05	rnd1b	Rho family GTPase 1b	GO:0000166	rnd1a	553414
ENSDARG00000004219	-12.0208	1.50097	6.36893	0.0116136	NA	NA	NA	NA	NA
ENSDARG00000004227	-7.73988	2.03413	1.79802	0.179952	pde3a	phosphodiesterase 3A, cGMP-inhibited	GO:0003674	si:dkey-48h7.2	567051
ENSDARG00000004232	8.97254	4.83589	2.10718e-05	0.996337	dlb	deltaB	GO:0003674	etID309872.5	30141
ENSDARG00000004243	-18.8861	1.49969	7.80863	0.00519972	asic4b	acid-sensing (proton-gated) ion channel family member 4b	GO:0003674	ASIC4	407667
ENSDARG00000004246	-2.82506	5.06246	1.51341e-07	0.99969	slit2	slit homolog 2 (Drosophila)	GO:0000902	slit2	80353
ENSDARG00000004251	3.75753	4.05092	10.7624	0.00103583	dhfr	dihydrofolate reductase	GO:0000166	cb595	81882
ENSDARG00000004256	-4.88061	1.58443	3.79451e-07	0.999509	wnt11	wingless-type MMTV integration site family, member 11	GO:0000132	Slb/Wnt11	791595
ENSDARG00000004260	-20.199	2.00692	25.7762	3.83389e-07	cul5b	cullin 5b	GO:0000151	si:ch73-111i17.3	100006147
ENSDARG00000004261	-3.06226	7.08627	19.842	8.41158e-06	tmed9	transmembrane p24 trafficking protein 9	GO:0003674	sb:cb294	613145
ENSDARG00000004262	-1.53037	0.446929	2.46925e-07	0.999604	cyp46a1.2	cytochrome P450, family 46, subfamily A, polypeptide 1, tandem duplicate 2	GO:0003674	zgc:63602	393433
ENSDARG00000004270	-0.871885	4.8894	0.838086	0.359945	atl3	atlastin 3	GO:0000166	im:6911985	449995
ENSDARG00000004274	-0.888512	1.07859	0.658453	0.417107	zgc:112496	zgc:112496	GO:0003674	zgc:112496	541336
ENSDARG00000004280	0.452837	5.35556	0.204739	0.650922	seh1l	SEH1-like (S. cerevisiae)	GO:0000070	fa02g03	334749
ENSDARG00000004282	-2.58306	0.532213	3.01558e-07	0.999562	zgc:77375	zgc:77375	GO:0005575	zgc:77375	402927
ENSDARG00000004291	0.679677	4.93103	0.262421	0.608462	hecw1b	HECT, C2 and WW domain containing E3 ubiquitin protein ligase 1b	GO:0003674	hecw1	563730
ENSDARG00000004297	3.70373	5.71725	15.7558	7.20653e-05	irf2bpl	interferon regulatory factor 2 binding protein-like	GO:0005575	wu:fc39d10	324723
ENSDARG00000004301	6.66204	1.8518	3.18835e-07	0.999549	rhogb	ras homolog family member Gb	GO:0000166	ARHG	336933
ENSDARG00000004302	2.91385	1.94629	1.08846e-07	0.999737	slc45a1	solute carrier family 45, member 1	GO:0003674	zgc:158635	791217
ENSDARG00000004305	-2.0441	4.92505	2.4285	0.119147	vangl1	VANGL planar cell polarity protein 1	GO:0005575	stb2	403076
ENSDARG00000004306	-1.81079	4.40184	2.19493	0.138466	klhl18	kelch-like family member 18	GO:0000151	wu:fi18c08	327574
ENSDARG00000004307	4.17672	4.43837	18.1806	2.0091e-05	lypd6	LY6/PLAUR domain containing 6	GO:0003002	zgc:101899	447932
ENSDARG00000004308	3.82927	2.53626	1.84421	0.174459	fam8a1b	family with sequence similarity 8, member A1b	GO:0003674	fam8a1	548347
ENSDARG00000004311	0.6628	1.79457	4.18883e-07	0.999484	ldlrap1a	low density lipoprotein receptor adaptor protein 1a	GO:0005575	ldlrap1	368278
ENSDARG00000004318	-0.330652	3.59608	0.0667998	0.796054	cbwd	COBW domain containing	GO:0003674	fb76b04	406536
ENSDARG00000004322	-18.9369	2.56344	13.0934	0.000296344	ush1ga	Usher syndrome 1Ga (autosomal recessive)	GO:0003008	si:ch1073-349g5.1	100330314
ENSDARG00000004325	-7.82207	4.71089	1.51951	0.217693	casp9	caspase 9, apoptosis-related cysteine peptidase	GO:0000902	im:7136887	492763
ENSDARG00000004328	4.7443	0.925263	2.89051e-07	0.999571	si:ch1073-284b18.2	si:ch1073-284b18.2	GO:0003674	si:ch1073-284b18.2	799825
ENSDARG00000004336	-10.947	4.38261	7.34717	0.00671685	exoc4	exocyst complex component 4	GO:0000145	si:ch211-92l17.2	559866
ENSDARG00000004343	-0.718201	4.37113	0.376395	0.539539	nelfe	negative elongation factor complex member E	GO:0000166	rdbp	436648
ENSDARG00000004358	0.760928	9.39484	0.861029	0.353451	gnb3a	guanine nucleotide binding protein (G protein), beta polypeptide 3a	GO:0007154	gnb3l	436710
ENSDARG00000004363	-9.12673	0.223277	3.25469e-07	0.999545	lhfp	lipoma HMGIC fusion partner	GO:0003674	zgc:101683	494110
ENSDARG00000004372	-1.50142	2.3008	0.857344	0.354483	fmnl3	formin-like 3	GO:0000902	fb74h11	407694
ENSDARG00000004377	-6.72675	5.81223	7.41958	0.0064518	ppp1r13ba	protein phosphatase 1, regulatory subunit 13Ba	GO:0002039	sb:cb375	563577
ENSDARG00000004378	18.6161	1.90234	2.80841e-07	0.999577	yrk	Yes-related kinase	GO:0000166	fj84d04	337571
ENSDARG00000004386	-0.54295	5.9513	0.304617	0.581002	si:dkey-153k10.9	si:dkey-153k10.9	GO:0005575	fc57c04	566596
ENSDARG00000004392	-0.494	-0.330915	1.34642e-07	0.999707	hdr	hematopoietic death receptor	GO:0000165	ZH-DR	373093
ENSDARG00000004402	-3.44912	5.77898	29.9089	4.52823e-08	elovl6	ELOVL fatty acid elongase 6	GO:0000038	cb618	317738
ENSDARG00000004405	8.93914	-0.295142	2.13736e-07	0.999631	snx10a	sorting nexin 10a	GO:0000902	Snx10	403027
ENSDARG00000004406	-4.60794	1.81307	2.06478e-07	0.999637	spra	sepiapterin reductase a	GO:0003674	fj86h06	554136
ENSDARG00000004415	-3.30193	-0.287557	2.06436e-07	0.999637	tcf7l2	transcription factor 7-like 2 (T-cell specific, HMG-box)	GO:0000975	tcf4	30510
ENSDARG00000004427	1.62653	1.35208	1.82719e-07	0.999659	dpy30	dpy-30 histone methyltransferase complex regulatory subunit	GO:0002376	zgc:92638	436711
ENSDARG00000004433	7.12973	1.40244	1.34948e-07	0.999707	btk	Bruton agammaglobulinemia tyrosine kinase	GO:0000166	btk	568653
ENSDARG00000004436	1.69928	3.26341	0.548858	0.458785	fam92a1	family with sequence similarity 92, member A1	GO:0003674	zgc:100998	445210
ENSDARG00000004447	9.54973	6.68496	13.0956	0.000295991	aplnr2	apelin receptor 2	GO:0001595	fc93e02	793710
ENSDARG00000004451	-4.76228	3.62912	0.304001	0.581385	tnfrsfa	tumor necrosis factor receptor superfamily, member a	GO:0000165	OTR	114461
ENSDARG00000004452	-1.48986	8.27128	2.36219	0.124307	tardbpl	TAR DNA binding protein, like	GO:0000166	tardbp	386630
ENSDARG00000004455	3.72272	1.49909	1.62588e-07	0.999678	p2rx5	purinergic receptor P2X, ligand-gated ion channel, 5	GO:0000166	p2x5	373879
ENSDARG00000004459	-8.0714	3.56709	9.48284	0.00207402	unc119.2	unc-119 lipid binding chaperone B homolog 2	GO:0000902	fk57d06	557454
ENSDARG00000004460	0.187288	5.20784	0.0404525	0.840598	desi2	desumoylating isopeptidase 2	GO:0002009	DeSI-2	445138
ENSDARG00000004470	-2.76744	6.61174	14.9812	0.00010859	prkcsh	protein kinase C substrate 80K-H	GO:0001655	zgc:55653	394028
ENSDARG00000004472	-1.03154	4.42067	0.42999	0.511994	atat1	alpha tubulin acetyltransferase 1	GO:0000226	TAT	406389
ENSDARG00000004473	-1.78875	-0.280764	8.75823e-08	0.999764	tbx21	T-box 21	GO:0001071	tbx21l	797797
ENSDARG00000004492	0.436997	4.88306	0.0615281	0.804097	pcyt1ab	phosphate cytidylyltransferase 1, choline, alpha b	GO:0003674	zgc:110012	553770
ENSDARG00000004497	-2.79866	2.0945	0.0744812	0.784921	tspan33a	tetraspanin 33a	GO:0003674	tspan33	436890
ENSDARG00000004502	-9.44582	2.7082	2.58691	0.10775	rcor3	REST corepressor 3	GO:0000122	si:ch211-284e20.6	563808
ENSDARG00000004517	-9.14599	5.25953	2.60593	0.106465	ppat	phosphoribosyl pyrophosphate amidotransferase	GO:0003674	im:6894693	572027
ENSDARG00000004525	-0.569673	3.4965	0.0732968	0.786596	zgc:63882	zgc:63882	GO:0003674	zgc:63882	393373
ENSDARG00000004527	1.64712	3.92933	1.77084	0.183278	pin4	protein (peptidylprolyl cis/trans isomerase) NIMA-interacting, 4 (parvulin)	GO:0003674	zgc:110008	553574
ENSDARG00000004529	-1.58281	-0.200625	1.71797e-07	0.999669	zgc:173742	zgc:173742	GO:0000228	fl27b11	334557
ENSDARG00000004537	4.02136	5.97983	36.1263	1.8493e-09	kmt2a	lysine (K)-specific methyltransferase 2A	GO:0002262	im:7148357	557048
ENSDARG00000004539	-0.663526	3.47588	2.29611e-07	0.999618	ptgs2a	prostaglandin-endoperoxide synthase 2a	GO:0001516	fj02a10	246227
ENSDARG00000004561	-17.6243	0.783442	2.04979e-07	0.999639	prkcg	protein kinase C, gamma	GO:0000166	si:dkey-209f7.1	100003514
ENSDARG00000004574	-0.783758	3.95907	0.331403	0.564834	gtf3c2	general transcription factor IIIC, polypeptide 2, beta	NA	si:ch211-245h14.3	563394
ENSDARG00000004576	15.8474	4.00158	18.977	1.32304e-05	plk4	polo-like kinase 4 (Drosophila)	GO:0000166	stk18	368390
ENSDARG00000004577	0.235854	3.80752	0.0232887	0.878709	zgc:194665	zgc:194665	GO:0003674	zgc:194696	569012
ENSDARG00000004580	0.645777	4.89107	0.367065	0.544608	nmnat2	nicotinamide nucleotide adenylyltransferase 2	GO:0000166	wu:fj59g01	336257
ENSDARG00000004581	-10.9531	5.87563	11.9085	0.000558797	sel1l	sel-1 suppressor of lin-12-like (C. elegans)	NA	fj60e07	568615
ENSDARG00000004587	0.245313	4.72413	0.0205325	0.88606	kat5a	K(lysine) acetyltransferase 5a	GO:0003674	zgc:92510	436638
ENSDARG00000004588	4.45946	7.62605	64.3739	1.02912e-15	sox4a	SRY (sex determining region Y)-box 4a	GO:0001654	sox4	336346
ENSDARG00000004592	-9.48556	4.81646	4.29188	0.0382948	gpr22a	G protein-coupled receptor 22a	GO:0001889	gpr22	504167
ENSDARG00000004594	4.21088	4.23378	1.83191	0.175902	znf800a	zinc finger protein 800a	GO:0003674	im:7138362	568719
ENSDARG00000004597	-2.31258	3.2152	1.62619	0.202231	lrrc4ba	leucine rich repeat containing 4Ba	GO:0001932	sc:d0383	556747
ENSDARG00000004616	-9.26448	3.91632	2.12601	0.144817	mtmr2	myotubularin related protein 2	GO:0003674	zgc:153915	30644
ENSDARG00000004618	-6.55193	1.29672	0.612584	0.433816	stx2a	syntaxin 2a	GO:0000003	wu:fk28f06	445167
ENSDARG00000004621	2.08545	7.79851	1.35769e-07	0.999706	gpm6ab	glycoprotein M6Ab	GO:0005575	DMbeta2	407734
ENSDARG00000004632	-1.42831	1.03265	1.23223e-07	0.99972	egln1b	egl-9 family hypoxia-inducible factor 1b	GO:0003674	egln1	436868
ENSDARG00000004634	0.775452	1.83188	3.03911e-07	0.99956	osbp	oxysterol binding protein	GO:0006810	si:ch211-149g8.3	564372
ENSDARG00000004635	3.65087	7.3152	1.50086	0.220539	epha7	eph receptor A7	GO:0000166	fc51g03	562195
ENSDARG00000004636	0.785068	4.58499	1.30548	0.253214	ccdc9	coiled-coil domain containing 9	GO:0003674	im:6893135	550140
ENSDARG00000004643	-3.35976	6.87012	3.2659	0.0707342	cdhr1a	cadherin-related family member 1a	GO:0003674	cdhr1	449008
ENSDARG00000004647	-3.65577	1.84053	0.129421	0.719034	spice1	spindle and centriole associated protein 1	GO:0000226	ccdc52	494093
ENSDARG00000004648	-12.6606	3.30043	12.3557	0.000439639	kctd16a	potassium channel tetramerization domain containing 16a	GO:0006461	lrl1	567207
ENSDARG00000004658	-2.27762	2.74518	0.326411	0.56778	zgc:101810	zgc:101810	GO:0000166	zgc:101810	493612
ENSDARG00000004672	-1.98126	4.44485	0.592057	0.441625	ptk2ab	protein tyrosine kinase 2ab	GO:0000166	fak	142986
ENSDARG00000004680	1.85891	4.32924	1.32188	0.250255	dnajb6a	DnaJ (Hsp40) homolog, subfamily B, member 6a	GO:0005575	wu:fj44d09	436626
ENSDARG00000004687	-8.87094	2.86969	1.86093	0.172517	acaa1	acetyl-CoA acyltransferase 1	GO:0003674	zgc:92385	431754
ENSDARG00000004692	0.267257	5.88173	0.147203	0.701223	nabp1a	nucleic acid binding protein 1a	GO:0000075	nabp1	494100
ENSDARG00000004695	17.8179	1.82341	1.34151e-07	0.999708	six4a	SIX homeobox 4a	GO:0003674	fk50f02	65233
ENSDARG00000004696	-9.78464	2.8497	4.98032	0.0256373	eefsec	eukaryotic elongation factor, selenocysteine-tRNA-specific	GO:0000166	zgc:123265	641497
ENSDARG00000004697	-5.389	5.58304	15.7719	7.14563e-05	rxrgb	retinoid X receptor, gamma b	GO:0001071	zgc:92183	436617
ENSDARG00000004702	0.269534	5.27607	0.0673784	0.795193	NA	NA	NA	NA	NA
ENSDARG00000004706	1.36946	5.80349	2.10244	0.147065	syf2	SYF2 pre-mRNA-splicing factor	GO:0000375	hm:zeh0031	445043
ENSDARG00000004712	4.85322	4.21891	4.45363	0.0348272	tbr1b	T-box, brain, 1b	GO:0001071	tbr1	58042
ENSDARG00000004713	7.21112	4.43426	10.171	0.00142668	mad2l1	MAD2 mitotic arrest deficient-like 1 (yeast)	GO:0000070	cb408	550434
ENSDARG00000004714	1.22272	7.32765	7.68885	0.00555631	tcf12	transcription factor 12	GO:0000975	wu:fb74g05	407985
ENSDARG00000004721	-14.951	5.58739	18.5444	1.65993e-05	mpp5b	membrane protein, palmitoylated 5b (MAGUK p55 subfamily member 5)	GO:0007043	ponli	100422734
ENSDARG00000004724	-17.2062	1.46581	20.0314	7.61825e-06	tcea3	transcription elongation factor A (SII), 3	GO:0003674	zgc:77732	402983
ENSDARG00000004726	-0.899467	5.27517	0.780086	0.377115	trappc11	trafficking protein particle complex 11	GO:0001654	fb78g05	323003
ENSDARG00000004727	-9.14617	2.62458	2.7403	0.0978463	cmss1	cms1 ribosomal small subunit homolog (yeast)	GO:0005575	zgc:101814	450027
ENSDARG00000004735	4.76005	8.39964	57.6782	3.08704e-14	hnrnpub	heterogeneous nuclear ribonucleoprotein Ub	GO:0005575	hnrnpu	334490
ENSDARG00000004745	-3.2786	4.33218	5.8215	0.0158314	lmbr1l	limb development membrane protein 1-like	GO:0005575	Limr	321314
ENSDARG00000004748	4.89363	2.16243	1.52092e-07	0.999689	zgc:100868	zgc:100868	GO:0003674	im:7038378	554458
ENSDARG00000004753	-8.529	0.183378	1.54452e-07	0.999686	mylkb	myosin light chain kinase b	GO:0000166	im:7142009	492576
ENSDARG00000004754	-1.39613	5.26077	2.95831	0.0854371	hspa4a	heat shock protein 4a	GO:0000166	hspa4l	335865
ENSDARG00000004757	-1.17254	9.92128	7.64458	0.0056943	ybx1	Y box binding protein 1	GO:0000375	hm:zeh0308	795398
ENSDARG00000004771	2.29679	5.53929	6.40387	0.0113872	ankrd10b	ankyrin repeat domain 10b	GO:0003674	im:7138656	559527
ENSDARG00000004774	-1.69521	4.95647	1.68013	0.194907	wdr36	WD repeat domain 36	GO:0005575	wu:fb33e10	321745
ENSDARG00000004782	-15.4285	3.97951	17.8032	2.44974e-05	fgfr3	fibroblast growth factor receptor 3	GO:0000166	fc27h01	58129
ENSDARG00000004785	1.08123	5.58698	1.13935	0.28579	cops2	COP9 signalosome subunit 2	GO:0000338	wu:fc05f05	415145
ENSDARG00000004789	-6.28646	0.323936	2.03554e-07	0.99964	NA	NA	NA	NA	NA
ENSDARG00000004794	3.0903	-0.766867	1.53638e-07	0.999687	ccdc146	coiled-coil domain containing 146	GO:0003674	si:ch211-276e22.2	767671
ENSDARG00000004796	-1.77964	5.15266	3.12345	0.0771734	mgrn1b	mahogunin, ring finger 1b	GO:0003674	mgrn1b	553327
ENSDARG00000004806	-9.15583	3.794	2.20541	0.137527	grwd1	glutamate-rich WD repeat containing 1	GO:0003674	cb447	445115
ENSDARG00000004830	-2.19235	7.6273	7.94244	0.00482887	flot2a	flotillin 2a	GO:0003674	fb48a04	245698
ENSDARG00000004836	-4.40713	8.74814	77.3308	1.44596e-18	dnajc5ab	DnaJ (Hsp40) homolog, subfamily C, member 5ab	GO:0005575	im:6891859	797907
ENSDARG00000004840	0.112873	5.57798	0.0197351	0.888279	rassf1	Ras association (RalGDS/AF-6) domain family 1	GO:0000226	wu:fc17f02	447811
ENSDARG00000004843	2.48108	4.66096	1.07619	0.299552	foxp1a	forkhead box P1a	GO:0000981	im:7146611	564127
ENSDARG00000004851	-3.87765	3.35621	5.59605e-07	0.999403	hinfp	histone H4 transcription factor	GO:0003674	mizf	406733
ENSDARG00000004861	0.214095	6.6385	0.0910175	0.762888	esrrga	estrogen-related receptor gamma a	GO:0001071	errg	405890
ENSDARG00000004866	-2.09322	5.31246	8.75303	0.00309088	fam63a	family with sequence similarity 63, member A	NA	si:ch211-210h11.5	563470
ENSDARG00000004869	-16.5056	0.736494	6.46043	0.0110303	penka	proenkephalin a	GO:0001664	penkl	368228
ENSDARG00000004870	-2.36895	6.02044	5.46938	0.0193525	psen1	presenilin 1	GO:0000139	pre1	30221
ENSDARG00000004874	-10.7192	2.0506	3.39924	0.0652266	spata6l	spermatogenesis associated 6-like	GO:0003674	zgc:64105	393384
ENSDARG00000004875	-0.459252	0.5253	2.38924e-07	0.99961	tmc6b	transmembrane channel-like 6b	GO:0003674	zgc:92610	436978
ENSDARG00000004877	-7.47098	1.40685	3.01749e-07	0.999562	rock2b	rho-associated, coiled-coil containing protein kinase 2b	GO:0000166	cb64	321070
ENSDARG00000004880	-0.728187	2.7509	2.56446e-07	0.999596	acsm3	acyl-CoA synthetase medium-chain family member 3	GO:0003674	CH73-60L17.3	100002035
ENSDARG00000004889	-4.61694	2.90026	0.277385	0.59842	aga	aspartylglucosaminidase	GO:0003674	zgc:77327	566517
ENSDARG00000004891	-1.26878	5.4131	2.12511	0.144902	pex19	peroxisomal biogenesis factor 19	GO:0005575	wu:fb40d12	324778
ENSDARG00000004898	-0.119333	0.970302	2.01286e-07	0.999642	zp2l2	zona pellucida glycoprotein 2, like 2	GO:0005575	zgc:162961	559251
ENSDARG00000004904	-2.91065	-1.18764	2.06474e-07	0.999637	gys2	glycogen synthase 2	GO:0000271	cb765	373082
ENSDARG00000004906	-0.115565	6.97062	0.0290155	0.864743	stip1	stress-induced phosphoprotein 1	GO:0008150	im:6911394	493606
ENSDARG00000004925	-5.65083	2.65045	0.541104	0.461976	immp2l	inner mitochondrial membrane peptidase subunit 2	GO:0003674	zgc:100888	445299
ENSDARG00000004930	-3.26596	4.15307	0.109959	0.740191	lmo7a	LIM domain 7a	GO:0003674	id:ibd5155	553341
ENSDARG00000004931	-4.66797	1.0956	3.5935e-07	0.999522	slc8a3	solute carrier family 8 (sodium/calcium exchanger), member 3	GO:0003674	slc8a3	560561
ENSDARG00000004932	-10.493	1.68599	6.15704	0.013089	anos1b	anosmin 1b	GO:0003674	anosmin-1b	30652
ENSDARG00000004937	0.358594	5.36905	0.0300527	0.862371	skp2	S-phase kinase-associated protein 2, E3 ubiquitin protein ligase	NA	id:ibd5121	563708
ENSDARG00000004939	0.155487	5.21508	0.0285773	0.865759	mtdhb	metadherin b	GO:0001525	mtdhb	553275
ENSDARG00000004948	0.356442	1.33437	1.62341e-07	0.999679	bccip	BRCA2 and CDKN1A interacting protein	GO:0005575	mp:zf637-1-000774	541348
ENSDARG00000004954	11.4674	2.96613	4.2799e-07	0.999478	grna	granulin a	GO:0000902	grn	791524
ENSDARG00000004956	2.22381	5.47252	7.92516	0.00487519	zmat2	zinc finger, matrin-type 2	GO:0000375	fc30d10	324476
ENSDARG00000004964	-5.8694	2.20906	2.13196e-07	0.999632	cyp4t8	cytochrome P450, family 4, subfamily T, polypeptide 8	GO:0003674	cb1041	387527
ENSDARG00000004979	-1.72967	1.58769	0.0358824	0.849759	elovl5	ELOVL fatty acid elongase 5	GO:0000038	zgc:63549	393425
ENSDARG00000004988	-0.29797	7.70506	0.123787	0.724963	ppp3ca	protein phosphatase 3, catalytic subunit, alpha isozyme	GO:0003674	fj46e08	794574
ENSDARG00000005002	5.07943	2.4587	3.84533	0.0498846	brf1b	BRF1, RNA polymerase III transcription initiation factor b	GO:0000126	fi40c10	334316
ENSDARG00000005004	-2.49554	1.96851	4.5935e-07	0.999459	slc5a12	solute carrier family 5 (sodium/monocarboxylate cotransporter), member 12	GO:0003674	smctn	393339
ENSDARG00000005010	-0.295017	-0.00181215	4.65602e-07	0.999456	si:dkeyp-2e4.8	si:dkeyp-2e4.8	GO:0003674	si:dkeyp-2e4.8	101886989
ENSDARG00000005015	1.47128	5.36006	1.58672	0.207795	tspy	testis specific protein, Y-linked	GO:0005575	wu:fb02c08	337214
ENSDARG00000005023	-2.32633	4.25121	0.828389	0.362739	fkbp9	FK506 binding protein 9	GO:0003674	zgc:100902	445126
ENSDARG00000005026	0.92794	5.2653	0.524055	0.469117	tshz1	teashirt zinc finger homeobox 1	GO:0000981	sdccag33	369196
ENSDARG00000005034	-4.59537	2.90164	0.249207	0.617634	ispd	isoprenoid synthase domain containing	GO:0003674	sb:eu371	798716
ENSDARG00000005049	10.1499	0.691994	1.59249e-07	0.999682	rab20	RAB20, member RAS oncogene family	GO:0000045	fb01f02	337199
ENSDARG00000005050	12.0677	1.11345	5.02032e-07	0.999435	wnt2ba	wingless-type MMTV integration site family, member 2Ba	GO:0001664	wnt2b	359837
ENSDARG00000005057	-7.75846	2.70727	1.75187	0.185642	dimt1l	DIM1 dimethyladenosine transferase 1-like (S. cerevisiae)	GO:0000154	wu:fc96g04	445162
ENSDARG00000005058	5.69339	5.05918	5.49536	0.019067	ncapd2	non-SMC condensin I complex, subunit D2	GO:0000070	im:6902697	552978
ENSDARG00000005078	-4.21983	5.38631	2.98303	0.0841414	eif4e3	eukaryotic translation initiation factor 4E family member 3	GO:0003674	wu:fc31f11	447850
ENSDARG00000005085	2.60887	4.44577	1.06949	0.30106	ggctb	gamma-glutamylcyclotransferase b	GO:0003674	fj35c05	406278
ENSDARG00000005092	-12.7397	2.08214	4.48867	0.0341203	cep89	centrosomal protein 89	GO:0000902	ccdc123	393852
ENSDARG00000005095	-10.5441	4.22885	7.75563	0.00535453	glcea	glucuronic acid epimerase a	GO:0003002	glcel	405776
ENSDARG00000005098	13.3501	4.26168	17.8394	2.40356e-05	zgc:86764	zgc:86764	GO:0000226	wu:fc21a03	797431
ENSDARG00000005104	-1.48929	5.67523	1.47736	0.224188	limk2	LIM domain kinase 2	GO:0000166	wu:fa97c09	436924
ENSDARG00000005108	-10.1045	0.982006	3.30563e-07	0.999541	oclna	occludin a	GO:0005575	ocln	405757
ENSDARG00000005112	-14.2903	2.08842	6.52911	0.0106123	cdh17	cadherin 17, LI cadherin (liver-intestine)	GO:0001655	cb903	378452
ENSDARG00000005115	-10.178	3.88195	2.5646	0.10928	calub	calumenin b	GO:0003674	Calu	394057
ENSDARG00000005122	0.628912	5.79177	0.667729	0.413844	atp2a2b	ATPase, Ca++ transporting, cardiac muscle, slow twitch 2b	GO:0000166	SERCA2	568265
ENSDARG00000005126	-12.2282	2.92937	9.08024	0.00258385	large	like-glycosyltransferase	GO:0000009	large	446213
ENSDARG00000005128	1.4877	4.59508	1.08889	0.296717	rnaseh2b	ribonuclease H2, subunit B	GO:0003674	zgc:56602	393241
ENSDARG00000005134	0.545263	3.1688	3.08343e-07	0.999557	psmd11b	proteasome 26S subunit, non-ATPase 11b	GO:0000502	psmd11	322265
ENSDARG00000005141	-1.38011	1.95781	3.52132e-07	0.999527	camkvb	CaM kinase-like vesicle-associated b	GO:0000166	camkv	393422
ENSDARG00000005150	-1.47741	0.503247	1.65408e-07	0.999675	tbx20	T-box 20	GO:0001071	ZF-TBX20	57936
ENSDARG00000005154	-9.77818	2.1621	2.1966	0.138315	aspa	aspartoacylase	GO:0003674	ACY-2	557232
ENSDARG00000005159	-1.16657	4.94362	1.66745	0.1966	cyth3b	cytohesin 3b	GO:0003674	si:ch211-63e8.1	100537448
ENSDARG00000005162	-0.211197	7.78753	0.0919173	0.761754	tpm3	tropomyosin 3	NA	cb674	373076
ENSDARG00000005163	-4.21883	5.35909	9.08896	0.00257158	efr3a	EFR3 homolog A (S. cerevisiae)	GO:0005575	zgc:73123	393800
ENSDARG00000005172	-8.62795	4.00375	3.55416	0.0593964	dynll2b	dynein, light chain, LC8-type 2b	NA	dnl2l	572690
ENSDARG00000005176	-16.4381	0.129956	4.03036e-07	0.999493	zgc:101040	zgc:101040	GO:0003674	zgc:101040	445194
ENSDARG00000005179	2.50471	3.97978	1.57249	0.209846	c17h14orf159	c17h14orf159 homolog (H. sapiens)	NA	c14orf159	560387
ENSDARG00000005186	2.8776	5.50412	3.6368	0.0565153	sp4	sp4 transcription factor	GO:0000981	zgc:64226	387291
ENSDARG00000005191	6.49963	7.25463	119.336	8.83907e-28	ahcy	adenosylhomocysteinase	GO:0000096	D150	387530
ENSDARG00000005210	0.447113	2.09298	9.16726e-08	0.999758	coro2a	coronin, actin binding protein, 2A	GO:0003674	wu:fc02b08	323538
ENSDARG00000005216	-0.559715	1.24307	1.90629e-07	0.999652	zgc:158328	zgc:158328	GO:0003674	zgc:158328	567225
ENSDARG00000005218	1.99296	0.836623	3.82565e-07	0.999506	wrnip1	Werner helicase interacting protein 1	GO:0000166	zgc:85976	405856
ENSDARG00000005220	-9.49879	3.15431	4.16458	0.0412776	pdcd6	programmed cell death 6	GO:0003674	zgc:63952	393925
ENSDARG00000005221	1.34091	3.28564	5.06395e-07	0.999432	desmb	desmin b	GO:0003008	wu:fc11d08	768287
ENSDARG00000005230	3.33301	5.92727	25.5983	4.2042e-07	ssr2	signal sequence receptor, beta	GO:0005575	TRAP[b]	83414
ENSDARG00000005232	-7.02874	5.84042	22.0946	2.59533e-06	ccdc85ca	coiled-coil domain containing 85C, a	GO:0003674	ccdc85c	751667
ENSDARG00000005236	-0.649549	3.2306	3.24419e-07	0.999546	srcap	Snf2-related CREBBP activator protein	GO:0000166	im:7137889	563456
ENSDARG00000005246	5.86655	0.628211	1.03234e-07	0.999744	asb3	ankyrin repeat and SOCS box containing 3	GO:0000151	fi36b12	334210
ENSDARG00000005251	-2.51011	4.70394	3.66866	0.0554448	rpe	ribulose-5-phosphate-3-epimerase	GO:0003674	ik:tdsubc_2c8	334897
ENSDARG00000005254	0.39946	6.08722	0.0725404	0.787673	kdelr2a	KDEL (Lys-Asp-Glu-Leu) endoplasmic reticulum protein retention receptor 2a	GO:0003674	cb768	373129
ENSDARG00000005274	-1.77115	2.19713	0.041229	0.839096	rad52	RAD52 homolog, DNA repair protein	GO:0000724	zgc:112400	554171
ENSDARG00000005284	-0.0668176	-0.672812	1.85889e-07	0.999656	fbxl15	F-box and leucine-rich repeat protein 15	GO:0000086	zgc:85882	405878
ENSDARG00000005315	-3.50868	7.55003	6.50368	0.0107651	celf1	cugbp, Elav-like family member 1	GO:0000166	CELF-1	58137
ENSDARG00000005318	-5.38039	4.64504	16.8835	3.97459e-05	stam2	signal transducing adaptor molecule (SH3 domain and ITAM motif) 2	GO:0006810	zgc:103628	492497
ENSDARG00000005332	-2.88017	5.29041	3.60814	0.0574973	lipib	lipase, member Ib	GO:0003674	lipi	100003046
ENSDARG00000005343	-8.82633	4.8741	3.37318	0.0662657	ccdc85al	coiled-coil domain containing 85A, like	GO:0003674	si:dkey-277e10.1	447831
ENSDARG00000005350	-4.28513	4.48797	13.8577	0.000197191	dip2ba	disco-interacting protein 2 homolog Ba	GO:0003674	dip2b	405899
ENSDARG00000005355	0.484235	4.40746	0.326622	0.567655	larp6	La ribonucleoprotein domain family, member 6	GO:0000166	fi75f12	334471
ENSDARG00000005356	-11.699	2.201	3.85504	0.0495968	tyro3	TYRO3 protein tyrosine kinase	GO:0000166	dtk	30709
ENSDARG00000005359	-3.99282	7.67345	42.1995	8.24199e-11	sucla2	succinate-CoA ligase, ADP-forming, beta subunit	GO:0000166	wu:fb18c11	406299
ENSDARG00000005364	1.85566	-0.245693	1.95013e-07	0.999648	grin3ba	glutamate receptor, ionotropic, N-methyl-D-aspartate 3Ba	GO:0003674	grin3b	566411
ENSDARG00000005368	10.3401	3.33108	20.5178	5.90786e-06	mcamb	melanoma cell adhesion molecule b	GO:0001525	cd146	338313
ENSDARG00000005372	0.315906	3.02522	0.0100153	0.920284	camk4	calcium/calmodulin-dependent protein kinase IV	GO:0000166	wu:fj42a03	550270
ENSDARG00000005374	-1.80931	5.02539	0.630995	0.426991	tubgcp4	tubulin, gamma complex associated protein 4	GO:0000003	zgc:194561	557155
ENSDARG00000005382	4.43851	1.65106	9.28657e-08	0.999757	prdm9	PR domain containing 9	GO:0000003	zgc:63970	393876
ENSDARG00000005394	4.44391	1.45896	1.38534	0.239194	dnmt3aa	DNA (cytosine-5-)-methyltransferase 3 alpha a	GO:0003674	dnmt8	553187
ENSDARG00000005397	-1.34453	3.15358	3.1202e-07	0.999554	trim3b	tripartite motif containing 3b	GO:0003674	zgc:153967	555391
ENSDARG00000005414	-1.6639	1.56214	0.492963	0.482609	grapa	GRB2-related adaptor protein a	GO:0005575	grap	553596
ENSDARG00000005416	1.06568	4.2576	0.435289	0.509405	map3k5	mitogen-activated protein kinase kinase kinase 5	GO:0000166	Ask1	555703
ENSDARG00000005423	-2.53199	6.93155	14.4119	0.000146869	pgam1a	phosphoglycerate mutase 1a	GO:0003674	pgam1	323107
ENSDARG00000005425	-0.491873	4.71018	0.114741	0.734809	wdfy1	WD repeat and FYVE domain containing 1	GO:0003674	zgc:101764	474326
ENSDARG00000005448	-5.03936	2.40747	0.349024	0.554666	mtfmt	mitochondrial methionyl-tRNA formyltransferase	GO:0003674	mtmft	556680
ENSDARG00000005451	-0.782501	8.93985	2.3483	0.12542	gdi2	GDP dissociation inhibitor 2	GO:0003674	Gdi3	323765
ENSDARG00000005453	0.134948	6.90346	0.0315886	0.858934	foxp2	forkhead box P2	GO:0000981	foxp2	555242
ENSDARG00000005454	9.29396	4.6167	19.5187	9.96213e-06	tacc3	transforming, acidic coiled-coil containing protein 3	GO:0000226	cb500	321283
ENSDARG00000005456	-1.52532	5.91916	2.50035	0.113821	katnb1	katanin p80 (WD repeat containing) subunit B 1	GO:0000278	wu:fj32f02	406291
ENSDARG00000005458	-3.3971	6.92351	29.0715	6.97571e-08	csnk1g2a	casein kinase 1, gamma 2a	GO:0000166	csnk1g2	554152
ENSDARG00000005462	7.47047	5.71062	44.98	1.99057e-11	kif4	kinesin family member 4	GO:0000166	zgc:66125	393796
ENSDARG00000005463	1.14115	5.91914	1.16349	0.280742	slc30a1a	solute carrier family 30 (zinc transporter), member 1a	GO:0000041	slc30a1	393853
ENSDARG00000005464	7.31603	1.74212	5.53023	0.0186906	dnase1l3	deoxyribonuclease I-like 3	GO:0003674	wu:fb44e02	792196
ENSDARG00000005468	0.363489	5.50371	0.180222	0.671182	irf2bp1	interferon regulatory factor 2 binding protein 1	GO:0005575	si:dkey-223n17.3	556852
ENSDARG00000005476	3.88528	4.83082	12.8661	0.000334583	nav3	neuron navigator 3	GO:0000166	cb419	567779
ENSDARG00000005479	-0.134652	2.71057	1.79498e-07	0.999662	tenm3	teneurin transmembrane protein 3	GO:0000902	cb399	30155
ENSDARG00000005481	6.75619	1.55284	8.54932e-05	0.992623	nfkbiaa	nuclear factor of kappa light polypeptide gene enhancer in B-cells inhibitor, alpha a	GO:0002244	ikbaA	406463
ENSDARG00000005482	-2.04613	7.20675	12.255	0.000464005	rapgef2	Rap guanine nucleotide exchange factor (GEF) 2	GO:0003674	fa11h07	557693
ENSDARG00000005485	1.14813	1.84352	3.43999e-07	0.999532	ucmab	upper zone of growth plate and cartilage matrix associated b	GO:0001501	GRP1	405870
ENSDARG00000005500	-0.0511558	4.12126	0.00252727	0.959906	dgcr6	DiGeorge syndrome critical region gene 6	GO:0003674	DGCR6L	403055
ENSDARG00000005510	5.89185	-0.164082	2.66434e-07	0.999588	gdf6b	growth differentiation factor 6b	GO:0000165	dynamo	30180
ENSDARG00000005513	-0.907853	9.44247	4.88711	0.027058	naca	nascent polypeptide-associated complex alpha subunit	GO:0005575	ik:tdsubc_2b5	195823
ENSDARG00000005525	0.774616	0.00904355	1.31203e-07	0.999711	acy3.2	aspartoacylase (aminocyclase) 3, tandem duplicate 2	GO:0003674	id:ibd5047	436619
ENSDARG00000005536	3.88011	5.72328	20.0407	7.58124e-06	ubr7	ubiquitin protein ligase E3 component n-recognin 7	GO:0003674	fb74a06	322815
ENSDARG00000005540	-0.535673	0.0714724	1.28324e-07	0.999714	xpo7	exportin 7	GO:0003674	xpo7	407710
ENSDARG00000005541	-4.9794	3.12071	3.13616	0.076574	wif1	wnt inhibitory factor 1	GO:0005575	zgc:110507	30476
ENSDARG00000005544	1.8243	-0.488748	3.0599e-07	0.999559	btbd3a	BTB (POZ) domain containing 3a	GO:0000151	btbd3	563691
ENSDARG00000005547	1.18189	4.08334	0.696529	0.403952	rint1	RAD50 interactor 1	GO:0005575	si:dkey-202b22.4	562894
ENSDARG00000005549	-10.2427	5.24416	9.13447	0.00250838	znf710b	zinc finger protein 710b	NA	znf710b	100149283
ENSDARG00000005551	2.51358	7.01774	17.1078	3.53164e-05	hnrnph1l	heterogeneous nuclear ribonucleoprotein H1, like	GO:0000166	fb19a06	321556
ENSDARG00000005559	6.00624	3.48144	16.3917	5.15099e-05	pou4f1	POU class 4 homeobox 1	GO:0001071	brn3.0	58057
ENSDARG00000005560	0.247323	5.92353	3.01606e-07	0.999562	ywhah	tyrosine 3-monooxygenase/tryptophan 5-monooxygenase activation protein, eta polypeptide	GO:0003674	wu:fb51h04	406443
ENSDARG00000005561	-4.82009	3.90793	3.56807	0.0589006	gfm2	G elongation factor, mitochondrial 2	GO:0000166	EF-G2mt	558184
ENSDARG00000005574	-4.65701	5.44569	34.0828	5.28164e-09	vsx2	visual system homeobox 2	GO:0000122	Vsx-2	796163
ENSDARG00000005576	0.558665	7.08097	0.288589	0.591126	mphosph8	M-phase phosphoprotein 8	GO:0000151	im:7151391	504061
ENSDARG00000005586	6.4414	3.56998	10.5952	0.00113379	zbtb20	zinc finger and BTB domain containing 20	GO:0003674	wu:fd42h05	568779
ENSDARG00000005590	2.24463	3.92841	0.480548	0.488174	mtf2	metal response element binding transcription factor 2	GO:0003674	wu:cegs2813	692292
ENSDARG00000005593	-5.51442	4.83682	11.8294	0.000583034	NA	NA	NA	NA	NA
ENSDARG00000005595	7.56163	0.435008	3.79817e-07	0.999508	adgb	androglobin	GO:0003674	si:dkey-170m15.2	555435
ENSDARG00000005606	-3.41312	6.26686	7.29792	0.00690346	paxip1	PAX interacting (with transcription-activation domain) protein 1	GO:0005575	wu:fa04b06	449658
ENSDARG00000005612	-0.508671	5.04178	0.35884	0.549151	aph1b	APH1B gamma secretase subunit	GO:0003674	APH1A	386808
ENSDARG00000005619	-4.02121	5.33327	0.195005	0.658783	nek2	NIMA-related kinase 2	GO:0000166	zgc:55602	394025
ENSDARG00000005625	-3.94979	5.59604	11.0882	0.000868776	tmem57a	transmembrane protein 57a	GO:0003674	macoilin-1	393289
ENSDARG00000005626	0.824862	0.771353	8.75205e-08	0.999764	si:ch211-133l11.10	si:ch211-133l11.10	GO:0000166	si:ch211-133l11.10	555552
ENSDARG00000005627	-13.0338	-0.744938	4.69409	0.0302665	NA	NA	NA	NA	NA
ENSDARG00000005629	8.6562	0.140485	5.09591	0.0239824	smyd2b	SET and MYND domain containing 2b	GO:0000122	si:dkey-121j17.3	568616
ENSDARG00000005640	-1.81117	1.72809	4.47546e-07	0.999466	adat3	adenosine deaminase, tRNA-specific 3	GO:0003674	si:busm1-72b14.5	368634
ENSDARG00000005643	0.445732	3.36915	0.0268036	0.869953	gcat	glycine C-acetyltransferase	GO:0003674	gcat	402822
ENSDARG00000005645	1.12078	4.40318	2.8768e-07	0.999572	robo3	roundabout, axon guidance receptor, homolog 3 (Drosophila)	GO:0000902	cb503	30770
ENSDARG00000005648	-6.1699	3.25005	3.48626e-07	0.999529	olfml2a	olfactomedin-like 2A	NA	si:ch211-15b7.4	100002223
ENSDARG00000005651	1.03787	4.61465	0.499215	0.479845	hrasb	#NAME?	GO:0000166	hrasl	553656
ENSDARG00000005652	-4.96751	5.61484	25.9949	3.42312e-07	man1a1	mannosidase, alpha, class 1A, member 1	GO:0000139	si:dkey-164k19.1	566078
ENSDARG00000005670	-10.4714	3.7203	7.02075	0.00805704	ttbk2a	tau tubulin kinase 2a	GO:0000166	ttbk2	100331590
ENSDARG00000005673	1.1605	1.96315	2.12777e-07	0.999632	f3b	coagulation factor IIIb	GO:0001944	zgc:112151	550423
ENSDARG00000005675	1.28764	5.9657	0.834547	0.360961	sec61a1l	Sec61 translocon alpha 1 subunit, like	GO:0005575	cb413	266796
ENSDARG00000005679	-14.9345	4.27339	12.8992	0.000328721	trip10a	thyroid hormone receptor interactor 10a	GO:0000323	trip10	492762
ENSDARG00000005690	-1.16349	0.65185	3.0281e-07	0.999561	slc25a23a	solute carrier family 25 (mitochondrial carrier; phosphate carrier), member 23a	GO:0003674	si:ch211-196h16.11	561939
ENSDARG00000005699	1.3373	3.06289	3.03975e-07	0.99956	ddx19	DEAD/H (Asp-Glu-Ala-Asp/His) box polypeptide 19 (DBP5 homolog, yeast)	GO:0000166	chunp6915	192339
ENSDARG00000005704	4.15916	-0.288581	3.0001e-07	0.999563	eps8l3b	EPS8-like 3b	GO:0003674	eps8l3	393332
ENSDARG00000005713	-11.5431	1.67343	4.70734	0.030034	ethe1	ethylmalonic encephalopathy 1	NA	zgc:85680	405865
ENSDARG00000005716	1.72	1.30187	2.12911e-07	0.999632	olfml2ba	olfactomedin-like 2Ba	NA	si:ch211-199m3.8	557997
ENSDARG00000005738	-0.370641	1.34631	1.62291e-07	0.999679	rpf1	ribosome production factor 1 homolog	GO:0000027	bxdc5	415250
ENSDARG00000005739	-0.898087	3.16151	3.05144e-07	0.999559	gpm6ba	glycoprotein M6Ba	GO:0003674	zgc:136505	368225
ENSDARG00000005754	-0.164093	5.94929	0.103004	0.748254	ptprfb	protein tyrosine phosphatase, receptor type, f, b	GO:0000902	lar	799867
ENSDARG00000005762	-2.36771	4.10215	0.0684921	0.793545	col14a1a	collagen, type XIV, alpha 1a	GO:0005575	cb382	321298
ENSDARG00000005772	-1.57934	5.02278	1.36752	0.242239	tsr2	TSR2, 20S rRNA accumulation, homolog (S. cerevisiae)	GO:0000462	chunp6926	317639
ENSDARG00000005774	0.680687	7.05341	0.639334	0.423952	ddx3b	DEAD (Asp-Glu-Ala-Asp) box helicase 3b	GO:0000166	etID309900.24	30116
ENSDARG00000005775	-3.01676	4.82965	3.28142	0.0700682	scn8aa	sodium channel, voltage gated, type VIII, alpha subunit a	GO:0000902	Nav1.6	58152
ENSDARG00000005776	-6.96432	7.7814	17.7115	2.57072e-05	guk1b	guanylate kinase 1b	GO:0003674	guk1	393697
ENSDARG00000005783	2.47262	1.85472	2.22188e-07	0.999624	NA	NA	NA	NA	NA
ENSDARG00000005786	-7.6767	1.43014	1.69827e-07	0.999671	ppm1f	protein phosphatase, Mg2+/Mn2+ dependent, 1F	GO:0003674	CaMKP	553757
ENSDARG00000005789	2.79092	3.95281	0.00182499	0.965925	enpp1	ectonucleotide pyrophosphatase/phosphodiesterase 1	GO:0001503	si:ch211-142e24.2	562399
ENSDARG00000005791	2.21196	8.15312	20.872	4.9102e-06	rpl28	ribosomal protein L28	GO:0003674	rpl28l	394036
ENSDARG00000005799	0.751306	0.155582	1.7544e-07	0.999666	smim14	small integral membrane protein 14	GO:0003674	zgc:77713	402894
ENSDARG00000005800	1.04512	4.90171	0.534998	0.464513	ampd3a	adenosine monophosphate deaminase 3a	GO:0003674	si:dkeyp-104h2.1	556578
ENSDARG00000005821	8.81492	0.570111	3.67604e-07	0.999516	ncf2	neutrophil cytosolic factor 2	GO:0008150	zgc:158405	562473
ENSDARG00000005823	-5.47337	4.29105	0.493744	0.482262	slc39a10	solute carrier family 39 (zinc transporter), member 10	GO:0000041	zgc:63552	393644
ENSDARG00000005827	0.520135	5.35697	0.178592	0.672586	eif2s1a	eukaryotic translation initiation factor 2, subunit 1 alpha a	GO:0003674	Eif2s1	321807
ENSDARG00000005828	-12.9644	2.81245	9.15344	0.0024825	faima	Fas apoptotic inhibitory molecule a	GO:0003674	zgc:92723	436856
ENSDARG00000005834	-0.448963	3.6958	0.10981	0.74036	gatad2b	GATA zinc finger domain containing 2B	GO:0000118	si:dkeyp-66g8.1	562045
ENSDARG00000005840	-2.75278	7.25485	22.1671	2.49922e-06	got2b	glutamic-oxaloacetic transaminase 2b, mitochondrial	GO:0003674	fj40h07	335974
ENSDARG00000005841	-3.70231	0.57422	1.47007e-07	0.999694	tnni2a.2	troponin I type 2a (skeletal, fast), tandem duplicate 2	GO:0003008	Tnni2	394068
ENSDARG00000005842	-0.635743	5.52065	0.28987	0.590304	cd9a	CD9 molecule a	GO:0005575	cd9	322455
ENSDARG00000005853	-10.4411	2.51053	5.07112	0.0243276	slc25a6	solute carrier family 25 (mitochondrial carrier; adenine nucleotide translocator), member 6	GO:0003674	si:dkey-21o13.4	566370
ENSDARG00000005861	-2.33641	5.22055	4.41918	0.0355371	ralgapa2	Ral GTPase activating protein, alpha subunit 2 (catalytic)	GO:0003674	ralgapa2	568210
ENSDARG00000005867	4.31195	4.97582	23.4777	1.2637e-06	gon4l	gon-4-like (C. elegans)	GO:0003674	fb99g07	555764
ENSDARG00000005870	-1.01223	5.05836	0.433766	0.510147	mmadhc	methylmalonic aciduria (cobalamin deficiency) cblD type, with homocystinuria	GO:0003674	My011	402886
ENSDARG00000005883	0.107751	4.74591	0.00829326	0.927439	rfx1a	regulatory factor X, 1a (influences HLA class II expression)	GO:0000975	zgc:162914	100038773
ENSDARG00000005891	-12.1208	4.60458	5.64475	0.0175077	cyb5r3	cytochrome b5 reductase 3	GO:0000166	fc32h03	324560
ENSDARG00000005894	10.2723	0.294064	3.513e-07	0.999527	slc7a9	solute carrier family 7 (amino acid transporter light chain, bo,+ system), member 9	GO:0003333	slc7a9	567117
ENSDARG00000005897	-9.38496	3.17746	18.9352	1.35233e-05	dera	deoxyribose-phosphate aldolase (putative)	GO:0003674	zgc:101610	450077
ENSDARG00000005908	5.5607	4.87878	24.5088	7.3973e-07	clk4b	CDC-like kinase 4b	GO:0000166	zgc:112975	503607
ENSDARG00000005915	-3.29619	4.91318	15.0186	0.000106458	tcf3a	transcription factor 3a	GO:0000975	e12	30310
ENSDARG00000005916	-1.68938	4.64954	1.18769	0.275796	srpk3	SRSF protein kinase 3	GO:0000166	srpk3	566605
ENSDARG00000005924	-4.75328	5.93002	17.2575	3.26409e-05	serpina10a	serpin peptidase inhibitor, clade A (alpha-1 antiproteinase, antitrypsin), member 10a	GO:0003674	si:dkey-85n7.5	565064
ENSDARG00000005926	0.813634	5.8585	0.84032	0.359305	ak2	adenylate kinase 2	GO:0000166	wu:fb34f05	321793
ENSDARG00000005927	-2.00455	5.21381	3.92533	0.0475638	tbc1d17	TBC1 domain family, member 17	GO:0003674	wu:fc56c02	554092
ENSDARG00000005941	-3.90539	6.57091	16.0344	6.22034e-05	yes1	YES proto-oncogene 1, Src family tyrosine kinase	GO:0000166	c-yes	407620
ENSDARG00000005943	0.191509	1.65126	0.0107193	0.917539	htra4	HtrA serine peptidase 4	GO:0001558	si:dkey-49o11.4	100334257
ENSDARG00000005945	-0.618456	6.17335	0.710013	0.39944	sart1	squamous cell carcinoma antigen recognised by T cells	GO:0000375	zgc:91927	436946
ENSDARG00000005948	-10.9823	4.31728	9.42714	0.00213797	ankmy2a	ankyrin repeat and MYND domain containing 2a	GO:0003674	fi46e08	334389
ENSDARG00000005972	-11.7399	4.3374	12.3398	0.00044341	ric8b	RIC8 guanine nucleotide exchange factor B	GO:0001965	fj97c10	334503
ENSDARG00000005980	-0.598296	6.11962	0.207427	0.648792	sfswap	splicing factor, suppressor of white-apricot family	GO:0000245	sfrs8	394143
ENSDARG00000005989	-2.32579	6.3292	7.03098	0.00801117	rgl1	ral guanine nucleotide dissociation stimulator-like 1	GO:0003674	zgc:77299	402933
ENSDARG00000005993	0.431119	4.21295	0.0339763	0.853757	prc1b	protein regulator of cytokinesis 1b	GO:0000226	zgc:55664	393203
ENSDARG00000006003	6.59102	5.61992	7.63788	0.00571552	mycla	v-myc avian myelocytomatosis viral oncogene lung carcinoma derived homolog a	GO:0001071	L-myc	405873
ENSDARG00000006008	5.78152	6.95213	4.49709	0.0339526	dct	dopachrome tautomerase	GO:0003674	TRP-2	58074
ENSDARG00000006010	-1.00043	5.17319	0.220715	0.638496	bmi1a	bmi1 polycomb ring finger oncogene 1a	GO:0002376	bmi1	321505
ENSDARG00000006011	-20.2718	1.29733	12.6524	0.000375078	klhl42	kelch-like family, member 42	GO:0000151	klhdc5	567545
ENSDARG00000006019	-2.60352	7.35089	16.4928	4.88348e-05	tktb	transketolase b	GO:0003674	cb860	378713
ENSDARG00000006025	-5.73692	3.53582	4.97119	0.0257728	tp53i11b	tumor protein p53 inducible protein 11b	GO:0003674	fi47b03	556618
ENSDARG00000006029	5.29273	4.49468	7.96156	0.00477813	lta4h	leukotriene A4 hydrolase	GO:0001702	zgc:85809	406575
ENSDARG00000006031	-4.66787	5.21675	16.72	4.33226e-05	abat	4-aminobutyrate aminotransferase	GO:0003674	cb880	378968
ENSDARG00000006038	2.35331	5.51211	9.72005	0.00182268	aebp2	AE binding protein 2	GO:0003674	wu:fk42f11	406815
ENSDARG00000006040	-2.74814	4.67097	1.01623	0.313415	cyp20a1	cytochrome P450, family 20, subfamily A, polypeptide 1	GO:0003674	wu:fa10c06	406641
ENSDARG00000006044	-7.7043	2.58133	1.00258	0.316686	ust	uronyl-2-sulfotransferase	GO:0003674	si:dkey-185l3.2	557218
ENSDARG00000006052	6.23974	-0.0797127	3.83008e-07	0.999506	malt2	MALT paracaspase 2	GO:0003674	malt1	259196
ENSDARG00000006060	-12.1315	1.51312	3.57159	0.058776	aim1b	absent in melanoma 1b	NA	fk93h12	566781
ENSDARG00000006062	-5.53099	5.18489	22.6046	1.99012e-06	akap1b	A kinase (PRKA) anchor protein 1b	GO:0003674	akap1	556208
ENSDARG00000006065	-2.5469	5.60317	3.48543	0.0619114	znf385b	zinc finger protein 385B	GO:0002039	Zfp533	368405
ENSDARG00000006074	1.56342	5.7965	2.10064	0.147238	uck2a	uridine-cytidine kinase 2a	GO:0000166	umpk	100005763
ENSDARG00000006079	-15.6353	-0.11289	4.70489e-07	0.999453	gpr37l1a	G protein-coupled receptor 37 like 1a	GO:0003674	si:ch1073-204j4.1	567161
ENSDARG00000006092	0.190749	8.35895	0.121404	0.727516	rad21a	RAD21 cohesin complex component a	GO:0000003	rad21	322275
ENSDARG00000006093	-21.6032	2.84348	34.1678	5.0558e-09	cdk15	cyclin-dependent kinase 15	GO:0000166	zgc:136819	791619
ENSDARG00000006094	-3.03583	3.8168	6.42274	0.0112668	igf2r	insulin-like growth factor 2 receptor	GO:0003674	si:ch211-214g8.2	557061
ENSDARG00000006110	12.0871	0.53111	4.34515e-07	0.999474	chd	chordin	GO:0001667	chordino	30161
ENSDARG00000006112	-9.82429	0.754789	2.75787e-07	0.999581	myof	myoferlin	GO:0000768	zgc:63504	393849
ENSDARG00000006120	-1.00132	7.31726	1.67942	0.195001	tbx2b	T-box 2b	GO:0001071	hm:zeh1581	30253
ENSDARG00000006124	0.250393	7.57492	0.0959567	0.756737	kdm5c	lysine (K)-specific demethylase 5C	GO:0003674	im:7158173	553406
ENSDARG00000006125	-0.523053	5.19767	1.38791e-07	0.999703	csnk1db	casein kinase 1, delta b	GO:0000166	csnk1d	406533
ENSDARG00000006128	1.24394	6.09915	0.913387	0.339217	cep170aa	centrosomal protein 170Aa	NA	cep170	557463
ENSDARG00000006151	5.79659	-0.378334	2.80248e-07	0.999578	pde11al	phosphodiesterase 11a, like	GO:0003674	pde11a	569112
ENSDARG00000006169	-7.31192	4.74505	1.68886	0.193751	lrrk2	leucine-rich repeat kinase 2	GO:0000166	lrrk2	559366
ENSDARG00000006181	0.450379	4.01918	0.028583	0.865745	hif1aa	hypoxia inducible factor 1, alpha subunit (basic helix-loop-helix transcription factor) a	GO:0000981	hif1aa	797150
ENSDARG00000006192	0.956226	6.7361	1.13611	0.286477	gatad2ab	GATA zinc finger domain containing 2Ab	GO:0000118	gatad2a	405852
ENSDARG00000006196	1.46576	3.14132	0.569492	0.450461	sav1	salvador family WW domain containing protein 1	GO:0003674	zgc:92250	447821
ENSDARG00000006200	0.578822	7.29349	1.42892	0.231941	eif4g1a	eukaryotic translation initiation factor 4 gamma, 1a	GO:0003674	CH73-211A15.2	572435
ENSDARG00000006202	9.23432	0.962742	1.99308e-07	0.999644	erbb3a	erb-b2 receptor tyrosine kinase 3a	GO:0000166	ERBB	386635
ENSDARG00000006206	-10.7117	4.03606	5.52016	0.0187985	pou4f3	POU class 4 homeobox 3	GO:0001071	BRN-3.1	30534
ENSDARG00000006207	-5.45021	0.54723	2.33366e-07	0.999615	NA	NA	NA	NA	NA
ENSDARG00000006215	0.781634	3.39034	0.195451	0.658418	akr1b1	aldo-keto reductase family 1, member B1 (aldose reductase)	GO:0003674	zgc:86611	415138
ENSDARG00000006219	-1.32988	1.59083	2.34375e-07	0.999614	gnl3	guanine nucleotide binding protein-like 3 (nucleolar)	GO:0000166	id:ibd2914	321897
ENSDARG00000006220	-2.21678	1.72786	2.43653e-07	0.999606	ugt1ab	UDP glucuronosyltransferase 1 family a, b	GO:0003674	Ugt1a3	406731
ENSDARG00000006225	1.2375	4.19489	2.32532e-07	0.999615	ddx39aa	DEAD (Asp-Glu-Ala-Asp) box polypeptide 39Aa	GO:0000166	ddx39a	325550
ENSDARG00000006235	2.63999	5.76173	8.59253	0.00337545	brms1la	breast cancer metastasis-suppressor 1-like a	GO:0000118	brms1l	792017
ENSDARG00000006240	-0.964747	4.17668	0.0891895	0.76521	slc27a1a	solute carrier family 27 (fatty acid transporter), member 1a	GO:0003674	fc10e12	541410
ENSDARG00000006242	1.69116	5.79073	3.10802e-07	0.999555	ptp4a1	protein tyrosine phosphatase type IVA, member 1	GO:0003674	fb54d08	493615
ENSDARG00000006251	-3.75201	5.20332	7.07666	0.00780946	ell2	elongation factor, RNA polymerase II, 2	GO:0005575	cb244	322997
ENSDARG00000006253	1.97322	2.22759	1.25973e-07	0.999717	mier3a	mesoderm induction early response 1, family member 3 a	GO:0003674	mier3	560884
ENSDARG00000006257	-0.0272552	2.90367	2.26119e-07	0.999621	vldlr	very low density lipoprotein receptor	GO:0003674	zgc:55792	393897
ENSDARG00000006260	4.28245	8.09255	62.7961	2.29253e-15	tuba8l4	tubulin, alpha 8 like 4	GO:0000166	fa93f03	393154
ENSDARG00000006266	-0.607212	6.84488	0.520861	0.470475	stat1a	signal transducer and activator of transcription 1a	GO:0001071	stat1	30768
ENSDARG00000006272	-11.3972	4.29716	18.2736	1.91336e-05	mpp5a	membrane protein, palmitoylated 5a (MAGUK p55 subfamily member 5)	GO:0001654	mpp5	252845
ENSDARG00000006279	-11.3771	0.408814	1.41365e-07	0.9997	rragd	ras-related GTP binding D	GO:0000166	zgc:162165	570568
ENSDARG00000006283	0.530937	3.8306	0.164843	0.684736	waslb	Wiskott-Aldrich syndrome-like b	GO:0002376	wasl	394034
ENSDARG00000006288	-7.90229	0.866981	4.79285	0.0285782	prdm5	PR domain containing 5	GO:0000975	prdm5	432371
ENSDARG00000006290	-1.19002	5.50607	3.14013	0.0763879	ndufs5	NADH dehydrogenase (ubiquinone) Fe-S protein 5	GO:0003674	zgc:111955	553660
ENSDARG00000006299	-4.10294	5.56952	14.5631	0.000135541	arhgef7a	Rho guanine nucleotide exchange factor (GEF) 7a	GO:0003674	fc28d09	553493
ENSDARG00000006300	3.65052	3.75281	2.21629	0.13656	psmd9	proteasome 26S subunit, non-ATPase 9	GO:0000502	wu:fb30g07	436709
ENSDARG00000006301	1.20162	6.64852	0.998159	0.317756	raph1a	Ras association (RalGDS/AF-6) and pleckstrin homology domains 1a	GO:0007154	raph1	557435
ENSDARG00000006307	-1.10061	2.01145	8.20458e-08	0.999771	shisa4	shisa family member 4	GO:0003674	zgc:110683	550567
ENSDARG00000006308	12.1285	-0.478623	1.72233e-07	0.999669	ptpn18	protein tyrosine phosphatase, non-receptor type 18	GO:0003674	zgc:113105	541324
ENSDARG00000006314	-13.4698	4.88915	43.131	5.1195e-11	itgav	integrin, alpha V	GO:0001525	zgc:136222	100151255
ENSDARG00000006316	4.85671	8.52556	77.2335	1.51896e-18	rpl23a	ribosomal protein L23a	GO:0000027	wu:fa93f05	335539
ENSDARG00000006332	0.399489	5.07713	0.0358654	0.849794	snx14	sorting nexin 14	GO:0000323	si:ch211-241p10.3	555970
ENSDARG00000006345	3.6098	4.14826	5.97223	0.0145329	NA	NA	NA	NA	NA
ENSDARG00000006353	-7.20622	3.39865	1.42911	0.23191	itga5	integrin, alpha 5 (fibronectin receptor, alpha polypeptide)	GO:0000578	sb:cb665	386787
ENSDARG00000006356	-9.08088	4.60322	12.5655	0.000392934	slc18a3a	solute carrier family 18 (vesicular acetylcholine transporter), member 3a	GO:0003674	VAChT-A	559347
ENSDARG00000006368	-1.12847	2.6253	0.0265071	0.870668	crlf1b	cytokine receptor-like factor 1b	GO:0005575	clf-1.b	564665
ENSDARG00000006370	-2.49041	6.89586	20.5911	5.68592e-06	atp6v1h	ATPase, H+ transporting, lysosomal V1 subunit H	GO:0000221	chunp6890	286779
ENSDARG00000006383	-4.60059	4.14082	5.44123	0.0196668	stxbp5l	syntaxin binding protein 5-like	GO:0000149	si:ch211-194d6.1	567605
ENSDARG00000006385	-1.13151	0.30929	0.0298396	0.862855	triobpb	TRIO and F-actin binding protein b	GO:0003674	si:ch73-211l13.4	790927
ENSDARG00000006389	0.229441	1.72204	2.61075e-07	0.999592	smad2	SMAD family member 2	GO:0000003	fj43c06	30639
ENSDARG00000006392	0.54223	-0.229097	8.208e-08	0.999771	exosc9	exosome component 9	GO:0000176	im:6909054	450057
ENSDARG00000006395	2.32807	5.99696	12.0348	0.000522164	rbm25b	RNA binding motif protein 25b	GO:0000166	fi03e10	327336
ENSDARG00000006396	6.73803	3.66541	14.7971	0.000119716	nrcama	neuronal cell adhesion molecule a	GO:0005575	nrcam	556537
ENSDARG00000006397	-2.57177	7.76286	12.5066	0.000405512	laptm4a	lysosomal protein transmembrane 4 alpha	GO:0005575	wu:fb57c07	100003844
ENSDARG00000006399	-1.45301	9.78292	9.20142	0.00241828	ywhae1	tyrosine 3-monooxygenase/tryptophan 5-monooxygenase activation protein, epsilon polypeptide 1	GO:0003674	fe38c12	322060
ENSDARG00000006408	0.82824	5.27859	0.849918	0.356575	hmgb3b	high mobility group box 3b	GO:0003674	fa19b06	550466
ENSDARG00000006413	0.758677	3.69508	1.25862e-07	0.999717	rpl38	ribosomal protein L38	GO:0003674	si:dkey-1f1.2	436759
ENSDARG00000006420	0.59941	4.06622	1.8902e-07	0.999653	atrnl1b	attractin-like 1b	GO:0005575	atrnl1	569196
ENSDARG00000006422	-2.49371	0.23845	3.24759e-07	0.999545	esyt3	extended synaptotagmin-like protein 3	GO:0003674	FAM62A	553238
ENSDARG00000006434	0.677313	1.02245	1.0968e-07	0.999736	polr1e	polymerase (RNA) I polypeptide E	GO:0000428	zgc:112501	553733
ENSDARG00000006447	4.54053	0.00597242	1.93526e-07	0.999649	slc19a3a	solute carrier family 19 (thiamine transporter), member 3a	GO:0003674	si:ch211-158n6.4	557854
ENSDARG00000006456	8.86495	3.4039	1.96203e-07	0.999647	pdgfrl	platelet-derived growth factor receptor-like	GO:0003674	zgc:56104	393284
ENSDARG00000006467	-5.26152	5.65397	14.8773	0.000114737	pcdh8	protocadherin 8	GO:0003674	papc	30456
ENSDARG00000006468	12.5619	0.299315	4.84411e-07	0.999445	grap2a	GRB2-related adaptor protein 2a	GO:0005575	zgc:112091	550452
ENSDARG00000006477	0.0628312	7.05346	0.0020713	0.9637	ddi2	DNA-damage inducible protein 2	GO:0003674	zgc:63515	386644
ENSDARG00000006487	5.82133	8.67735	90.3965	1.94911e-21	anp32a	acidic (leucine-rich) nuclear phosphoprotein 32 family, member A	GO:0003674	wu:fj36e08	335907
ENSDARG00000006491	6.43438	-0.0130054	1.80928e-07	0.999661	agpat9l	1-acylglycerol-3-phosphate O-acyltransferase 9, like	GO:0003674	si:ch211-155m12.4	567414
ENSDARG00000006494	-9.95387	3.73617	5.67048	0.0172528	asb7	ankyrin repeat and SOCS box containing 7	GO:0003674	zgc:77381	405798
ENSDARG00000006497	1.7387	8.59947	9.79868	0.00174638	rtn1a	reticulon 1a	GO:0003674	fb64c01	323706
ENSDARG00000006508	3.22976	1.94041	0.502059	0.478597	pip5k1bb	phosphatidylinositol-4-phosphate 5-kinase, type I, beta b	GO:0003674	wu:fj29b05	447840
ENSDARG00000006514	-1.20172	5.28196	0.907812	0.340696	her6	hairy-related 6	GO:0001756	HER-6	30288
ENSDARG00000006522	-12.4017	0.74971	4.66368	0.0308071	otop2	otopetrin 2	GO:0005575	otop2	494472
ENSDARG00000006524	1.01185	6.52703	0.992296	0.319182	supt6h	SPT6 homolog, histone chaperone	GO:0001756	Spt6	337866
ENSDARG00000006526	-7.71232	-0.708844	1.8044e-07	0.999661	fn1b	fibronectin 1b	GO:0001756	cb1057	334613
ENSDARG00000006527	1.07872	7.0344	3.09394	0.0785845	brd3a	bromodomain containing 3a	GO:0002376	brd3	327372
ENSDARG00000006544	3.73608	-0.628487	4.42957e-07	0.999469	c1qtnf6b	C1q and tumor necrosis factor related protein 6b	NA	c1qtnf6b	570839
ENSDARG00000006545	-0.375937	3.9103	0.0363342	0.848827	rgp1	GP1 homolog, RAB6A GEF complex partner 1	GO:0000139	zgc:92283	436881
ENSDARG00000006546	-11.4932	5.1608	11.0474	0.000888118	ak4	adenylate kinase 4	GO:0000166	ak3l1	406590
ENSDARG00000006553	6.06846	3.39789	5.38513	0.0203091	rras	related RAS viral (r-ras) oncogene homolog	GO:0000166	wu:fb23a02	449660
ENSDARG00000006566	3.76123	11.5624	42.6781	6.453e-11	nlk1	nemo-like kinase, type 1	GO:0000166	nlk	405892
ENSDARG00000006567	8.91158	1.30296	8.96767	0.00274799	dus4l	dihydrouridine synthase 4-like (S. cerevisiae)	GO:0000166	zgc:92033	445096
ENSDARG00000006580	-2.56727	-1.41471	8.68459e-08	0.999765	cldnd	claudin d	GO:0003674	ns:zf-a310	81583
ENSDARG00000006584	-2.11769	6.21309	7.37655	0.00660799	phf8	PHD finger protein 8	GO:0001501	zPHF8	566534
ENSDARG00000006585	-7.95482	2.80851	1.71073	0.19089	zmp:0000000529	zmp:0000000529	NA	zmp:0000000529	571996
ENSDARG00000006588	-9.05163	1.71497	8.31267e-08	0.99977	zgc:111983	zgc:111983	GO:0003674	wu:fi32a11	550501
ENSDARG00000006598	-3.79981	0.847002	4.86954e-07	0.999443	sgk2b	serum/glucocorticoid regulated kinase 2b	GO:0000166	zgc:154065	559050
ENSDARG00000006600	-1.76293	5.20004	3.09624	0.0784736	lsm14aa	LSM14A mRNA processing body assembly factor a	GO:0003674	fam61a	393397
ENSDARG00000006601	-0.511335	0.497304	2.33848e-07	0.999614	kaznb	kazrin, periplakin interacting protein b	GO:0003674	kazn	790937
ENSDARG00000006602	-8.04729	-0.628017	1.95684e-07	0.999647	chrna2a	cholinergic receptor, nicotinic, alpha 2a (neuronal)	GO:0003674	chrna2	678575
ENSDARG00000006603	10.1836	2.6783	3.20788e-07	0.999548	csrp1a	cysteine and glycine-rich protein 1a	GO:0000165	cb796	378726
ENSDARG00000006604	-11.7811	4.86248	20.0542	7.52775e-06	pvrl3b	poliovirus receptor-related 3b	GO:0003674	fj99c02	541491
ENSDARG00000006607	-4.33368	5.43353	7.03773	0.00798099	gpr27	G protein-coupled receptor 27	GO:0003674	gpr27	567355
ENSDARG00000006609	-6.39378	5.69341	28.8543	7.80316e-08	map2k2a	mitogen-activated protein kinase kinase 2a	GO:0000166	map2k2	563181
ENSDARG00000006617	1.07531	2.9906	0.268486	0.604349	napga	N-ethylmaleimide-sensitive factor attachment protein, gamma a	GO:0000149	fi35f06	541353
ENSDARG00000006621	0.160401	2.73382	1.85397e-07	0.999656	pspc1	paraspeckle component 1	GO:0000166	fj85a06	692285
ENSDARG00000006624	0.99114	2.98381	2.66057e-07	0.999588	ppp2r2ab	protein phosphatase 2, regulatory subunit B, alpha b	GO:0000159	ppp2r2d	327263
ENSDARG00000006636	-19.6348	1.24115	16.5134	4.83076e-05	slitrk2	SLIT and NTRK-like family, member 2	GO:0000902	sc:d0319	794165
ENSDARG00000006639	1.06692	4.75356	0.817745	0.36584	lnpb	limb and neural patterns b	GO:0003674	fj80c12	337509
ENSDARG00000006640	10.4843	5.66879	47.7965	4.72843e-12	eomesa	eomesodermin homolog a	GO:0000981	eom	64603
ENSDARG00000006642	-2.29314	4.65811	3.69084	0.0547121	drg2	developmentally regulated GTP binding protein 2	GO:0000166	wu:fb96a09	323355
ENSDARG00000006666	5.7622	3.18897	7.80807	0.00520136	si:dkeyp-69c1.6	si:dkeyp-69c1.6	NA	fi47e11	564510
ENSDARG00000006672	1.0049	8.50219	2.68431	0.101341	znf395	zinc finger protein 395	GO:0003674	sb:cb866	378872
ENSDARG00000006677	-3.78436	0.106435	5.03956e-07	0.999434	ripk1l	receptor (TNFRSF)-interacting serine-threonine kinase 1, like	GO:0000166	rip1	567460
ENSDARG00000006683	-3.20754	3.3201	6.33456	0.0118408	arhgef6	Rac/Cdc42 guanine nucleotide exchange factor (GEF) 6	GO:0003674	arhgef6	558288
ENSDARG00000006691	3.48821	8.50986	44.61	2.40454e-11	rpl12	ribosomal protein L12	GO:0000027	fj18a12	327089
ENSDARG00000006712	-2.32807	4.05853	4.63982	0.0312382	wipf2b	WAS/WASL interacting protein family, member 2b	GO:0000902	zgc:63914	415255
ENSDARG00000006719	-0.860532	4.87342	0.1186	0.730558	specc1la	sperm antigen with calponin homology and coiled-coil domains 1-like a	GO:0003674	cytsaa	561775
ENSDARG00000006747	1.0007	6.47249	0.907404	0.340804	tmem178b	transmembrane protein 178B	GO:0005575	im:7136481	436669
ENSDARG00000006754	-1.82449	2.13973	0.400219	0.526976	mllt3	myeloid/lymphoid or mixed-lineage leukemia (trithorax homolog, Drosophila); translocated to, 3	GO:0003674	fc39c11	550517
ENSDARG00000006757	-5.17135	-0.312241	3.25029e-07	0.999545	klhl41b	kelch-like family member 41b	GO:0000151	cb52	321064
ENSDARG00000006758	-1.86263	5.5318	1.07083	0.300759	fam234b	family with sequence similarity 234, member B	GO:0003674	wu:fc33f10	324587
ENSDARG00000006760	-4.23488	5.13403	3.66445	0.055585	slc24a3	solute carrier family 24 (sodium/potassium/calcium exchanger), member 3	GO:0003674	si:dkey-187a12.3	557196
ENSDARG00000006766	1.58542	6.52095	2.6514	0.103459	snd1	staphylococcal nuclease and tudor domain containing 1	GO:0003674	SN4TDR	324404
ENSDARG00000006773	-2.22718	6.16338	9.23035	0.00238037	elovl4a	ELOVL fatty acid elongase 4a	GO:0000038	zgc:73341	393769
ENSDARG00000006782	4.3106	4.35713	10.9444	0.000938889	rb1	retinoblastoma 1	GO:0000082	zgc:154147	777733
ENSDARG00000006786	-6.8268	4.74418	17.5706	2.76837e-05	copz2	coatomer protein complex, subunit zeta 2	GO:0006810	copz2	57969
ENSDARG00000006791	-5.20943	4.97575	18.0686	2.13084e-05	arntl1a	aryl hydrocarbon receptor nuclear translocator-like 1a	GO:0000975	bmal1	58098
ENSDARG00000006797	-1.78559	3.7244	1.56687	0.210662	nt5dc1	5'-nucleotidase domain containing 1	GO:0003674	fj64b02	568757
ENSDARG00000006812	0.27012	5.54156	0.0694806	0.792095	wdr26b	WD repeat domain 26b	GO:0005575	si:ch211-153j24.6	564794
ENSDARG00000006818	-9.17459	2.81479	4.17709	0.040974	urod	uroporphyrinogen decarboxylase	GO:0003674	wu:fc43e09	30617
ENSDARG00000006832	1.28358	4.54598	0.254485	0.613934	galnt9	polypeptide N-acetylgalactosaminyltransferase 9	GO:0000009	si:ch211-126h20.1	797549
ENSDARG00000006837	7.18493	5.83971	18.4283	1.7642e-05	mycn	v-myc avian myelocytomatosis viral oncogene neuroblastoma derived homolog	GO:0001071	N-myc	252851
ENSDARG00000006840	-3.27773	1.77917	0.1048	0.746144	gnmt	glycine N-methyltransferase	GO:0003674	gnmt	403338
ENSDARG00000006848	-7.53066	-0.140084	4.02307e-07	0.999494	si:ch211-219a4.6	si:ch211-219a4.6	GO:0003674	si:ch211-219a4.6	799852
ENSDARG00000006849	0.880083	1.90693	0.10819	0.742215	asic2	acid-sensing (proton-gated) ion channel 2	GO:0003674	accn1	407669
ENSDARG00000006859	3.55057	5.91645	12.484	0.000410459	nkain1	Na+/K+ transporting ATPase interacting 1	GO:0002028	zgc:65908	393517
ENSDARG00000006862	-1.4348	6.14519	4.86089	0.0274721	kifap3b	kinesin-associated protein 3b	GO:0003674	fb99h08	561489
ENSDARG00000006863	-10.601	-1.21559	1.20044e-07	0.999724	si:ch1073-349o24.2	si:ch1073-349o24.2	NA	ccdc108	100333283
ENSDARG00000006865	-14.262	1.16961	5.969	0.0145596	glra4a	glycine receptor, alpha 4a	GO:0001101	[a]Z2	83413
ENSDARG00000006868	-2.77214	0.608737	3.64639e-07	0.999518	trh	thyrotropin-releasing hormone	GO:0001692	Pro-TRH	266721
ENSDARG00000006869	-3.34212	1.09872	2.60591e-07	0.999593	stx17	syntaxin 17	GO:0000149	zgc:101617	492808
ENSDARG00000006877	-6.8402	0.777297	3.66689e-07	0.999517	enpp4	ectonucleotide pyrophosphatase/phosphodiesterase 4	GO:0003674	E-NPP 4	550586
ENSDARG00000006878	-12.778	4.24493	14.9996	0.000107531	phf21aa	PHD finger protein 21Aa	GO:0000118	im:7138823	497383
ENSDARG00000006889	2.48708	4.28487	2.98754	0.0839078	mpped2a	metallophosphoesterase domain containing 2a	GO:0003674	zgc:112142	550430
ENSDARG00000006892	-11.9026	4.84587	7.36905	0.00663559	myo3b	myosin IIIB	GO:0000166	si:dkey-249g23.1	564573
ENSDARG00000006894	-1.34451	0.889936	1.56275e-07	0.999685	oprk1	opioid receptor, kappa 1	GO:0001653	ZFOR3	360139
ENSDARG00000006899	-11.1005	3.14933	6.66245	0.00984657	far1	fatty acyl CoA reductase 1	GO:0003674	fc22d12	406829
ENSDARG00000006900	1.20161	4.46449	0.270682	0.602875	impdh2	IMP (inosine 5'-monophosphate) dehydrogenase 2	GO:0003674	IMPD 2	317745
ENSDARG00000006901	-0.751178	3.77662	2.00225e-07	0.999643	si:ch1073-459j12.1	si:ch1073-459j12.1	GO:0003674	CH1073-459J12.1	567630
ENSDARG00000006911	-0.415299	0.971138	1.58133e-07	0.999683	wnt8b	wingless-type MMTV integration site family, member 8b	GO:0000902	wnt-8b	30144
ENSDARG00000006915	-11.2453	4.10781	12.8563	0.000336341	arl8ba	ADP-ribosylation factor-like 8Ba	GO:0000166	arl10c	337424
ENSDARG00000006921	2.73068	4.40555	1.80432	0.179191	lrp5	low density lipoprotein receptor-related protein 5	GO:0001501	LRP6	568518
ENSDARG00000006924	2.29997	4.74976	1.34974	0.245323	fbxo38	F-box protein 38	NA	wu:fc18a08	799091
ENSDARG00000006939	0.469768	0.1864	2.40961e-07	0.999608	tbx6l	T-box 6, like	GO:0001071	ZF-TBX6	30254
ENSDARG00000006963	0.477159	3.73259	1.28896e-07	0.999714	cse1l	CSE1 chromosome segregation 1-like (yeast)	GO:0003674	cas	30707
ENSDARG00000006978	-7.12253	-0.224517	3.56442e-07	0.999524	zak	sterile alpha motif and leucine zipper containing kinase AZK	GO:0000165	si:dkey-15i8.3	559247
ENSDARG00000006981	7.67961	-0.138932	2.40461e-07	0.999609	ccdc113	coiled-coil domain containing 113	GO:0000902	zgc:101745	450041
ENSDARG00000006983	-4.25901	4.41178	4.54197	0.0330735	celf3b	cugbp, Elav-like family member 3b	GO:0000166	si:ch211-167h2.2	100333973
ENSDARG00000006990	-1.67143	3.94719	1.24386	0.264729	LOC569741	cysteine-rich with EGF-like domain protein 1	NA	LOC569741	569741
ENSDARG00000007009	-0.568032	-0.501695	2.05217e-07	0.999639	hoxa11b	homeobox A11b	GO:0003674	Hoxa-11	30382
ENSDARG00000007025	-6.48102	1.94048	1.00497	0.31611	ttc9c	tetratricopeptide repeat domain 9C	GO:0000902	im:7142077	393235
ENSDARG00000007034	-0.458809	9.01888	0.278205	0.59788	hnrpkl	heterogeneous nuclear ribonucleoprotein K, like	GO:0003674	wu:fc19f05	406264
ENSDARG00000007045	2.07457	4.54187	0.88529	0.346757	cnot4a	CCR4-NOT transcription complex, subunit 4a	GO:0000166	cnot4	569055
ENSDARG00000007065	6.7737	7.50757	17.6441	2.66334e-05	mrps18b	mitochondrial ribosomal protein S18B	GO:0003674	wu:fj45h02	550455
ENSDARG00000007077	-14.8879	0.575868	8.4873	0.00357635	si:dkey-145p14.5	si:dkey-145p14.5	GO:0003674	im:7137715	449857
ENSDARG00000007080	2.87943	-0.0685705	3.56185e-07	0.999524	rhcgl1	Rh family, C glycoprotein, like 1	GO:0003674	rhcg2a	563826
ENSDARG00000007081	1.67513	6.91378	12.2393	0.000467938	pias4a	protein inhibitor of activated STAT, 4a	GO:0001816	pias4	406712
ENSDARG00000007092	-0.0832979	5.18243	0.00108367	0.973739	xab2	XPA binding protein 2	GO:0000349	zgc:63498	387600
ENSDARG00000007097	-9.13389	3.70603	3.87045	0.0491433	her13	hairy-related 13	GO:0003674	zgc:110599	550600
ENSDARG00000007098	-3.35038	8.71408	29.6266	5.23824e-08	itm2ba	integral membrane protein 2Ba	GO:0001540	itm2b	323632
ENSDARG00000007099	2.32128	6.03781	3.95082	0.0468484	cx43.4	connexin 43.4	GO:0005575	cb232	30276
ENSDARG00000007108	1.23393	0.00530377	2.3722e-07	0.999611	lipia	lipase, member Ia	GO:0002161	liph	445105
ENSDARG00000007125	-9.24476	4.19389	3.62616	0.0568778	asb6	ankyrin repeat and SOCS box containing 6	GO:0003674	zgc:110231	553600
ENSDARG00000007127	0.610503	4.92541	0.489663	0.484077	acat2	acetyl-CoA acetyltransferase 2	GO:0003674	fb10a06	30643
ENSDARG00000007129	-9.22841	0.23587	4.35825e-07	0.999473	slc6a16a	solute carrier family 6, member 16a	GO:0003674	si:dkey-29b22.6	555229
ENSDARG00000007130	1.18747	0.906761	9.7984e-08	0.99975	mrto4	MRT4 homolog, ribosome maturation factor	GO:0000027	wu:fb71a02	550350
ENSDARG00000007135	1.16664	5.62601	1.50711	0.21958	cnot3a	CCR4-NOT transcription complex, subunit 3a	GO:0000288	cnot3	449540
ENSDARG00000007136	-4.4288	5.79975	10.5312	0.00117375	sh3bp5lb	SH3-binding domain protein 5-like, b	GO:0001932	si:ch211-225n7.1	558670
ENSDARG00000007141	-0.699032	6.05486	1.17804	0.277756	psmc3	proteasome 26S subunit, ATPase 3	GO:0000166	wu:fb39a02	321947
ENSDARG00000007149	-7.89187	4.06871	1.54427	0.213983	nadl1.2	neural adhesion molecule L1.2	GO:0000902	wu:fq26g05	30634
ENSDARG00000007151	-1.25112	-0.700745	1.46272e-07	0.999695	kcnk2b	potassium channel, subfamily K, member 2b	GO:0003674	si:dkey-121j17.4	568565
ENSDARG00000007169	-7.81071	4.21565	2.25731	0.132985	itgb1bp1	integrin beta 1 binding protein 1	GO:0003674	si:dkey-27p7.1	641420
ENSDARG00000007171	-1.59817	4.67105	0.665281	0.414702	aig1	androgen-induced 1 (H. sapiens)	GO:0005575	si:ch211-157l15.1	562261
ENSDARG00000007172	5.31765	4.50644	13.2467	0.00027306	plxna3	plexin A3	GO:0000902	plexina3	567422
ENSDARG00000007175	4.84942	4.22758	7.20039	0.00728877	recql	RecQ helicase-like	GO:0000166	zgc:110631	566018
ENSDARG00000007179	-4.04357	5.57377	12.8654	0.000334717	sash1a	SAM and SH3 domain containing 1a	NA	fi33a01	557132
ENSDARG00000007180	1.63283	3.35888	0.622993	0.429937	slc30a4	solute carrier family 30 (zinc transporter), member 4	GO:0000041	zgc:64215	393616
ENSDARG00000007181	-5.1113	4.33592	38.4397	5.64707e-10	nadk2	NAD kinase 2, mitochondrial	GO:0000166	nadkd1	445071
ENSDARG00000007184	-1.67006	4.43352	2.48299	0.115083	zbtb16a	zinc finger and BTB domain containing 16a	GO:0001816	ZNF145	323269
ENSDARG00000007186	5.63469	2.9359	5.58605	0.0181041	ppp1r8a	protein phosphatase 1, regulatory subunit 8a	NA	ppp1r8	566830
ENSDARG00000007195	-4.23454	3.93734	2.20141e-07	0.999626	grm2b	glutamate receptor, metabotropic 2b	NA	gb:kf234084	564461
ENSDARG00000007196	0.793184	4.88645	0.561194	0.45378	rae1	ribonucleic acid export 1	GO:0000972	zgc:56449	393973
ENSDARG00000007198	1.37419	6.16832	0.359131	0.548989	mta1	metastasis associated 1	GO:0001071	si:dkeyp-84b10.1	794477
ENSDARG00000007204	0.424107	6.12549	0.466062	0.494804	si:ch211-195b21.5	si:ch211-195b21.5	GO:0003674	fb54a03	563381
ENSDARG00000007207	1.37368	1.72046	2.79577e-07	0.999578	cnpy2	canopy 2	GO:0005575	tmem4	664684
ENSDARG00000007216	-1.64729	6.67689	5.46779	0.0193701	abce1	ATP-binding cassette, sub-family E (OABP), member 1	GO:0000054	wu:fb34c09	406324
ENSDARG00000007217	2.67595	2.98121	0.581007	0.445918	wdr55	WD repeat domain 55	GO:0001654	flj20195l	445394
ENSDARG00000007219	0.889594	4.9338	0.590751	0.442129	actn1	actinin, alpha 1	GO:0003674	actn1	560400
ENSDARG00000007220	-3.73518	5.08902	17.8887	2.34209e-05	ncam1b	neural cell adhesion molecule 1b	GO:0000902	ncam3	114442
ENSDARG00000007221	-2.1144	3.34429	0.0543724	0.815623	pbk	PDZ binding kinase	GO:0000166	topk	360218
ENSDARG00000007231	-6.02476	5.1288	20.8089	5.07468e-06	ryk	receptor-like tyrosine kinase	GO:0000166	wu:fb37b12	558502
ENSDARG00000007241	2.36872	5.44781	6.81356	0.00904682	mycb	v-myc avian myelocytomatosis viral oncogene homolog b	GO:0001071	zgc:55680	393141
ENSDARG00000007244	-11.0256	4.09748	8.65192	0.00326717	acp2	acid phosphatase 2, lysosomal	GO:0003674	wu:fi35e03	503759
ENSDARG00000007245	-4.29015	1.40834	1.32762	0.249229	rundc3aa	RUN domain containing 3Aa	NA	sb:eu957	100148117
ENSDARG00000007247	-4.83484	6.20705	22.4655	2.13953e-06	ric8a	RIC8 guanine nucleotide exchange factor A	GO:0001965	zgc:92294	449546
ENSDARG00000007250	2.77478	4.44373	8.41625	0.00371882	use1	unconventional SNARE in the ER 1 homolog (S. cerevisiae)	GO:0003674	fj43b06	393294
ENSDARG00000007257	0.213409	6.09619	0.0650999	0.79861	rab5ab	RAB5A, member RAS oncogene family, b	GO:0000166	Rab5a	393945
ENSDARG00000007264	-3.93552	5.41589	13.1269	0.00029109	gbas	glioblastoma amplified sequence	GO:0005575	nipsnap2	30232
ENSDARG00000007271	-0.810363	5.49536	0.693349	0.405028	mynn	myoneurin	GO:0003674	wu:fd15c04	327167
ENSDARG00000007275	1.61136	7.57662	0.743566	0.388521	si:ch211-251b21.1	si:ch211-251b21.1	GO:0003674	wu:fq25a07	571720
ENSDARG00000007277	0.856585	1.92768	2.52211e-07	0.999599	myf5	myogenic factor 5	GO:0001654	cb641	58097
ENSDARG00000007278	4.40561	1.17648	1.90425e-07	0.999652	ect2	epithelial cell transforming 2	GO:0000902	ect2	445406
ENSDARG00000007279	-4.16378	6.65295	15.7514	7.22335e-05	yipf5	Yip1 domain family, member 5	GO:0000139	SMAP-5	393265
ENSDARG00000007285	1.68579	4.74637	3.25402	0.0712484	mrpl57	mitochondrial ribosomal protein L57	GO:0000313	mrp63	393748
ENSDARG00000007294	-0.342335	5.37915	1.68455e-07	0.999673	aco2	aconitase 2, mitochondrial	GO:0003674	cb1017	322670
ENSDARG00000007302	-14.3817	2.09529	15.3407	8.97638e-05	sh3gl3b	SH3-domain GRB2-like 3b	GO:0001568	sh3gl3	393150
ENSDARG00000007315	1.36967	5.1031	1.61182	0.204236	tmpoa	thymopoietin a	GO:0000278	LAP2	352907
ENSDARG00000007320	6.6531	9.39786	190.728	2.20535e-43	rpl7	ribosomal protein L7	GO:0000463	bb02h10	336710
ENSDARG00000007323	0.636701	5.36923	0.55614	0.455819	chmp4bb	charged multivesicular body protein 4Bb	GO:0000910	chmp4b	406766
ENSDARG00000007329	0.809707	-0.0149478	3.66952e-07	0.999517	tbx16	T-box 16	GO:0000975	cb103	30264
ENSDARG00000007344	-0.100955	-0.27543	1.85995e-07	0.999656	tcap	titin-cap (telethonin)	GO:0003008	tcap	556258
ENSDARG00000007347	-2.99208	5.46922	12.0844	0.000508456	degs1	delta(4)-desaturase, sphingolipid 1	GO:0003674	degs	327075
ENSDARG00000007359	1.79241	4.30498	2.6235	0.105292	zgc:56596	zgc:56596	GO:0003674	ubl4a	393270
ENSDARG00000007362	-5.09774	3.34448	4.84031	0.0278019	sft2d1	SFT2 domain containing 1	GO:0005575	c6orf83	393343
ENSDARG00000007366	-0.587231	0.548092	0.0167932	0.896892	amdhd1	amidohydrolase domain containing 1	NA	amdhd1	402826
ENSDARG00000007369	-4.13752	4.62885	0.214141	0.643541	tcf7l1b	transcription factor 7-like 1b (T-cell specific, HMG-box)	GO:0000975	TCF-3-B	30556
ENSDARG00000007370	2.5354	-0.690816	3.46053e-07	0.999531	dysf	dysferlin, limb girdle muscular dystrophy 2B (autosomal recessive)	GO:0001778	si:rp71-50c18.1	560924
ENSDARG00000007377	-1.45064	6.374	3.41285	0.0646908	odc1	ornithine decarboxylase 1	GO:0001654	CHUNP6922	114426
ENSDARG00000007382	-8.69807	7.69311	57.347	3.65322e-14	ubtd1a	ubiquitin domain containing 1a	GO:0003674	ubtd1	563264
ENSDARG00000007383	-1.7276	1.79352	0.0378258	0.845793	kcnk6	potassium channel, subfamily K, member 6	GO:0003674	im:7152114	504083
ENSDARG00000007385	1.36614	7.73771	7.44392	0.00636512	cct7	chaperonin containing TCP1, subunit 7 (eta)	GO:0000166	chunp6934	192324
ENSDARG00000007387	2.24262	1.05504	1.35394e-07	0.999706	irf2a	interferon regulatory factor 2a	GO:0000975	wu:fc74h04	325410
ENSDARG00000007396	-0.472148	4.45043	0.133716	0.71461	rnd3b	Rho family GTPase 3b	GO:0000166	rnd3	436864
ENSDARG00000007398	9.60591	0.900807	3.74863e-07	0.999511	NA	NA	NA	NA	NA
ENSDARG00000007405	-0.666135	5.50137	0.823379	0.364194	strap	serine/threonine kinase receptor associated protein	GO:0003674	zgc:56677	393274
ENSDARG00000007406	-3.2435	0.764336	3.6862e-07	0.999516	phox2a	paired-like homeobox 2a	GO:0003357	arix	404602
ENSDARG00000007409	-9.80342	3.77516	5.15762	0.0231445	ppifa	peptidylprolyl isomerase Fa	GO:0000413	ppif	447887
ENSDARG00000007412	-2.39358	3.29961	1.15686	0.282117	slc2a1b	solute carrier family 2 (facilitated glucose transporter), member 1b	GO:0001525	si:dkey-92f12.1	100321338
ENSDARG00000007413	1.25234	6.04538	2.71942	0.0991338	arid2	AT rich interactive domain 2 (ARID, RFX-like)	GO:0003674	fi45a01	566352
ENSDARG00000007418	1.11343	-0.405535	2.40955e-07	0.999608	chmp4c	charged multivesicular body protein 4C	GO:0003674	zgc:110173	550542
ENSDARG00000007425	-12.89	1.01546	8.19402	0.00420288	apol1	apolipoprotein L, 1	GO:0001655	si:rp71-1g18.12	560340
ENSDARG00000007429	-14.1012	2.44474	13.8063	0.000202659	ndor1	NADPH dependent diflavin oxidoreductase 1	GO:0000166	wu:fc41f01	393621
ENSDARG00000007430	-1.05018	-0.109409	1.31362e-07	0.999711	prdm12b	PR domain containing 12b	GO:0001708	zgc:101606	492816
ENSDARG00000007436	-6.10746	-0.516884	2.5167e-07	0.9996	avpr2aa	arginine vasopressin receptor 2a, duplicate a	GO:0001653	si:dkey-7i1.7	100007585
ENSDARG00000007438	3.74719	7.34412	32.8212	1.01037e-08	ube2ib	ubiquitin-conjugating enzyme E2Ib	GO:0000166	ubc9	30622
ENSDARG00000007443	4.33388	0.653625	1.33469e-07	0.999709	fbxl18	F-box and leucine-rich repeat protein 18	NA	zgc:114102	570298
ENSDARG00000007444	-0.525632	3.13935	0.0320559	0.857905	ift81	intraflagellar transport 81 homolog	GO:0000902	cdv1	432390
ENSDARG00000007449	-2.0351	6.341	3.6857	0.0548809	slc25a39	solute carrier family 25, member 39	GO:0000041	zgc:63736	393458
ENSDARG00000007461	-8.62227	1.86833	2.06055	0.151155	srgap1a	SLIT-ROBO Rho GTPase activating protein 1a	GO:0003674	si:ch211-238a12.4	570262
ENSDARG00000007477	-1.05419	2.78044	2.01097e-07	0.999642	fbxo8	F-box protein 8	GO:0003674	zgc:136842	678549
ENSDARG00000007480	13.6328	6.15606	12.0271	0.00052434	rpe65a	retinal pigment epithelium-specific protein 65a	GO:0003008	RPE56a	393724
ENSDARG00000007485	-0.208375	5.98534	0.0835516	0.772541	epc2	enhancer of polycomb homolog 2 (Drosophila)	GO:0000123	E(Pc)	394050
ENSDARG00000007490	-3.77894	1.7874	3.61894e-07	0.99952	adrb1	adrenoceptor beta 1	GO:0001659	zgc:194728	557194
ENSDARG00000007496	3.26853	4.08929	12.1444	0.00049235	ufl1	UFM1-specific ligase 1	GO:0003674	zgc:63562	393578
ENSDARG00000007523	3.79383	4.78296	26.9405	2.09818e-07	NA	NA	NA	NA	NA
ENSDARG00000007526	-2.53027	6.91995	12.2381	0.000468229	ndufs2	NADH dehydrogenase (ubiquinone) Fe-S protein 2	GO:0000166	im:7149850	553672
ENSDARG00000007531	2.61952	1.05318	1.44103e-07	0.999697	zcchc9	zinc finger, CCHC domain containing 9	GO:0003674	zgc:56467	386639
ENSDARG00000007553	-8.06996	5.94881	37.1574	1.0897e-09	opn4.1	opsin 4.1	GO:0003008	opn4	352918
ENSDARG00000007560	-4.26909	3.39012	0.201671	0.653376	sema3bl	sema domain, immunoglobulin domain (Ig), short basic domain, secreted, (semaphorin) 3bl	GO:0000902	fc22d04	100004611
ENSDARG00000007561	-11.805	-0.412941	3.2256e-07	0.999547	cdh23	cadherin-related 23	GO:0000902	cdh23	407978
ENSDARG00000007566	-9.85742	5.33684	7.80181	0.00521941	appbp2	amyloid beta precursor protein (cytoplasmic tail) binding protein 2	NA	wu:fb78e11	322995
ENSDARG00000007576	-18.0162	7.18131	240.748	2.70171e-54	crybb1l1	crystallin, beta B1, like 1	NA	crybb1l1	553473
ENSDARG00000007582	-6.16028	-1.1928	3.43913e-07	0.999532	si:ch1073-155h21.1	si:ch1073-155h21.1	GO:0003674	fc14h06	323944
ENSDARG00000007597	1.46233	3.68649	0.907546	0.340766	bloc1s4	biogenesis of lysosomal organelles complex-1, subunit 4, cappuccino	GO:0003674	cno	445081
ENSDARG00000007601	-2.89573	0.75266	1.27753e-07	0.999715	zmynd8	zinc finger, MYND-type containing 8	GO:0000975	prkcbp1	564460
ENSDARG00000007603	2.98944	3.66924	0.851559	0.356112	stxbp2	syntaxin binding protein 2	GO:0006810	zgc:85807	406578
ENSDARG00000007614	-8.82875	2.36149	3.16081	0.0754256	wwox	WW domain containing oxidoreductase	GO:0000252	zgc:55975	393887
ENSDARG00000007624	2.67425	3.19882	3.56845	0.0588872	gins1	GINS complex subunit 1 (Psf1 homolog)	GO:0000228	zgc:101672	450061
ENSDARG00000007630	-4.69267	0.953683	1.28798e-07	0.999714	mkrn2	makorin, ring finger protein, 2	GO:0003674	hspc070	170783
ENSDARG00000007639	-1.77338	4.9976	0.561318	0.45373	cnot4b	CCR4-NOT transcription complex, subunit 4b	GO:0000166	CNOT4	394144
ENSDARG00000007641	-4.88325	2.00289	0.293821	0.587783	msx1a	muscle segment homeobox 1a	GO:0002009	cb435	30527
ENSDARG00000007654	-3.63748	8.34837	33.9559	5.63746e-09	nsfa	N-ethylmaleimide-sensitive factor a	GO:0000166	nsf	368483
ENSDARG00000007655	-18.1943	0.195719	2.26488e-07	0.99962	crybb1l3	crystallin, beta B1, like 3	GO:0003674	zgc:171636	566891
ENSDARG00000007657	-5.35341	3.46265	0.366235	0.545064	ccnh	cyclin H	GO:0000079	zgc:114132	541325
ENSDARG00000007663	-3.68901	7.55001	26.7261	2.34431e-07	amph	amphiphysin	GO:0003674	wu:fq25h04	393804
ENSDARG00000007671	-8.04555	3.49545	15.1931	9.70595e-05	ghrb	growth hormone receptor b	GO:0005575	ghr.b	560202
ENSDARG00000007678	0.23219	5.53842	2.01306e-07	0.999642	ttyh3b	tweety family member 3b	GO:0003674	ttyh3	798421
ENSDARG00000007682	-4.08781	7.817	41.1488	1.41073e-10	ppdpfa	pancreatic progenitor cell differentiation and proliferation factor a	GO:0001708	c20orf149	338304
ENSDARG00000007691	-2.74142	5.14855	9.62701	0.00191736	cul1b	cullin 1b	GO:0000151	cul1	406816
ENSDARG00000007693	0.285297	6.66774	0.14153	0.706764	nfkbiab	nuclear factor of kappa light polypeptide gene enhancer in B-cells inhibitor, alpha b	NA	NFKBIA	323099
ENSDARG00000007697	-5.8752	11.0227	126.434	2.47097e-29	fabp7a	fatty acid binding protein 7, brain, a	GO:0003674	B-FABP	58128
ENSDARG00000007708	4.60891	7.93159	55.1182	1.13498e-13	nsa2	NSA2 ribosome biogenesis homolog (S. cerevisiae)	GO:0000460	fb34b10	321769
ENSDARG00000007709	12.3723	-0.989748	2.73465e-07	0.999583	adamts8a	ADAM metallopeptidase with thrombospondin type 1 motif, 8a	GO:0003674	si:dkey-127j5.2	569618
ENSDARG00000007711	-8.58372	4.81309	1.78082	0.182049	rab3il1	RAB3A interacting protein (rabin3)-like 1	NA	rab3il1	100331248
ENSDARG00000007715	-8.41771	-0.249883	1.70661e-07	0.99967	lgsn	lengsin, lens protein with glutamine synthetase domain	GO:0001654	gluld1	567024
ENSDARG00000007720	-0.677157	4.83166	0.425379	0.514265	sub1b	SUB1 homolog, transcriptional regulator b	GO:0000988	rpo2tc1	436778
ENSDARG00000007722	-5.64348	3.49909	13.9685	0.000185896	nudt8	nudix (nucleoside diphosphate linked moiety X)-type motif 8	GO:0003674	zgc:153051	791929
ENSDARG00000007723	-14.7858	5.06043	42.5484	6.89563e-11	efnb1	ephrin-B1	GO:0001654	efnb1	114377
ENSDARG00000007727	-7.42827	1.33773	0.928553	0.335239	rgl2	ral guanine nucleotide dissociation stimulator-like 2	GO:0003674	im:7136742	65227
ENSDARG00000007734	1.13674	-0.226501	8.46941e-08	0.999768	obfc1	oligonucleotide/oligosaccharide-binding fold containing 1	GO:0000228	zgc:64174	393360
ENSDARG00000007737	-2.65621	5.28804	5.94957	0.0147208	zyg11	zyg-11 homolog (C. elegans)	GO:0000151	si:ch211-11m18.3	555349
ENSDARG00000007743	-18.9557	2.46261	19.156	1.20459e-05	il15l	interleukin 15, like	GO:0002376	im:7142994	494451
ENSDARG00000007744	6.78951	4.17732	12.9886	0.00031339	tsr1	TSR1, 20S rRNA accumulation, homolog (S. cerevisiae)	GO:0000166	fc52b09	325037
ENSDARG00000007745	-2.42765	7.42027	13.8841	0.000194441	uqcrfs1	ubiquinol-cytochrome c reductase, Rieske iron-sulfur polypeptide 1	GO:0003674	fb78f10	406359
ENSDARG00000007751	4.95296	-0.030178	0.000240754	0.98762	lmnl3	lamin L3	GO:0003674	LIIIa	195817
ENSDARG00000007753	-1.10498	3.2927	0.40472	0.524661	cpne2	copine II	NA	fj39e04	565225
ENSDARG00000007755	1.44564	5.15223	1.28067	0.257774	NA	NA	NA	NA	NA
ENSDARG00000007760	-3.70785	3.78921	10.8056	0.00101196	spg21	spastic paraplegia 21 (autosomal recessive, Mast syndrome)	GO:0003674	wu:fd07h02	406704
ENSDARG00000007764	-2.5507	4.90909	4.0406	0.0444179	klhdc10	kelch domain containing 10	GO:0003674	zgc:55663	393231
ENSDARG00000007774	-3.41397	6.14472	8.6778	0.0032211	vash2	vasohibin 2	GO:0001525	si:ch211-147d7.1	562668
ENSDARG00000007786	0.450026	3.84082	1.44473e-07	0.999697	tmx2b	thioredoxin-related transmembrane protein 2b	GO:0005575	tmx2	415203
ENSDARG00000007788	-1.64676	8.70707	4.9683	0.0258159	atp2b1b	ATPase, Ca++ transporting, plasma membrane 1b	GO:0000166	atp2b1b	561190
ENSDARG00000007791	-1.44228	7.66927	8.38965	0.00377363	ppp2r1a	protein phosphatase 2, regulatory subunit A, alpha	GO:0003674	wu:fa02h04	406685
ENSDARG00000007795	-2.3497	7.29906	15.3463	8.94951e-05	cst3	cystatin C (amyloid angiopathy and cerebral hemorrhage)	GO:0003674	fb51d07	791878
ENSDARG00000007804	-2.51792	1.49804	2.34992e-07	0.999613	gas6	growth arrest-specific 6	GO:0001525	fj34a12	335830
ENSDARG00000007807	-1.91664	2.8049	2.27891e-07	0.999619	cyth3a	cytohesin 3a	GO:0003674	cyth3	100002190
ENSDARG00000007808	-1.12443	5.49894	0.482466	0.487308	zdhhc16a	zinc finger, DHHC-type containing 16a	GO:0003674	zdhhc16	394017
ENSDARG00000007812	-0.375984	5.05194	0.0579189	0.809816	sp3b	Sp3b transcription factor	GO:0000981	fb77h05	322961
ENSDARG00000007813	-9.22305	2.14816	1.61736	0.203461	rnpepl1	arginyl aminopeptidase (aminopeptidase B)-like 1	NA	rnpepl1	100535895
ENSDARG00000007818	-4.1615	6.0368	12.4223	0.000424232	palm1b	paralemmin 1b	GO:0000902	zgc:63523	393573
ENSDARG00000007823	-1.36566	5.35526	1.52721	0.216532	atf3	activating transcription factor 3	GO:0000975	zgc:55526	393939
ENSDARG00000007824	-1.24508	2.95453	2.49649e-07	0.999601	camta1b	calmodulin binding transcription activator 1b	GO:0000981	im:7144854	497465
ENSDARG00000007825	-9.51224	4.37989	4.86574	0.027395	map2k1	mitogen-activated protein kinase kinase 1	GO:0000166	si:ch211-242m18.2	406728
ENSDARG00000007836	0.726049	7.54936	1.08871	0.296758	ctsla	cathepsin La	GO:0000323	ctsl1a	321453
ENSDARG00000007856	-3.95348	-0.159596	2.11256e-07	0.999633	NA	NA	NA	NA	NA
ENSDARG00000007863	0.888631	7.4731	2.08652	0.148604	tra2a	transformer 2 alpha homolog (Drosophila)	GO:0000166	zgc:64175	393388
ENSDARG00000007867	-1.72519	6.30774	7.88075	0.00499637	dazap2	DAZ associated protein 2	NA	wu:fc25d09	324316
ENSDARG00000007869	-11.1328	3.04843	9.5647	0.00198355	ehd3	EH-domain containing 3	GO:0000166	si:ch211-147c1.2	562949
ENSDARG00000007885	9.47513	0.186185	1.38452e-07	0.999703	fancl	Fanconi anemia, complementation group L	GO:0000003	zgc:66144	406255
ENSDARG00000007886	-8.34518	2.85309	2.59517	0.10719	slc35b2	solute carrier family 35 (adenosine 3'-phospho 5'-phosphosulfate transporter), member B2	GO:0000139	papst1	402931
ENSDARG00000007892	3.98312	4.32207	2.10285	0.147025	pdcd2	programmed cell death 2	GO:0000278	zgc:63685	393370
ENSDARG00000007901	0.615001	5.88275	0.389399	0.532615	crnkl1	crooked neck pre-mRNA splicing factor 1	GO:0000245	zgc:55327	393920
ENSDARG00000007912	10.3697	1.2195	2.1818e-07	0.999627	si:ch211-196i2.1	si:ch211-196i2.1	NA	si:ch211-196i2.1	564099
ENSDARG00000007916	2.67385	3.63299	1.07959	0.29879	xpnpep3	X-prolyl aminopeptidase 3, mitochondrial	GO:0003674	zgc:76905	573360
ENSDARG00000007918	-5.64191	3.56353	0.454403	0.500251	ttc27	tetratricopeptide repeat domain 27	GO:0003674	chunp6906	317640
ENSDARG00000007923	-2.00572	4.65013	2.0952	0.147763	ptpn1	protein tyrosine phosphatase, non-receptor type 1	GO:0003674	ptp1b	30081
ENSDARG00000007941	-0.38609	3.88777	1.49605e-07	0.999691	hmx4	H6 family homeobox 4	GO:0001523	Hmx1	751654
ENSDARG00000007943	-1.39414	4.43643	0.578838	0.446768	gabpb2a	GA binding protein transcription factor, beta subunit 2a	GO:0003674	fi15e02	554849
ENSDARG00000007944	2.8536	1.37402	1.76673e-07	0.999665	lhx1b	LIM homeobox 1b	GO:0003674	lim6	30454
ENSDARG00000007950	5.31441	0.386571	4.68429e-07	0.999454	itga11b	integrin, alpha 11b	GO:0005575	itga11b	567175
ENSDARG00000007955	1.34195	3.19478	3.46086e-07	0.999531	iars	isoleucyl-tRNA synthetase	GO:0000166	fi46h05	334393
ENSDARG00000007959	-5.87165	5.85447	20.3564	6.42773e-06	hibadhb	3-hydroxyisobutyrate dehydrogenase b	GO:0000166	hibadh	394135
ENSDARG00000007960	3.16285	10.2915	44.5541	2.47423e-11	hnrnpaba	heterogeneous nuclear ribonucleoprotein A/Ba	GO:0000166	hm:zeh1271	321466
ENSDARG00000007971	8.08084	4.5794	18.6481	1.57203e-05	cks1b	CDC28 protein kinase regulatory subunit 1B	GO:0000151	zgc:101026	445199
ENSDARG00000007975	-6.47498	5.47781	35.0821	3.16101e-09	fth1b	ferritin, heavy polypeptide 1b	GO:0000041	zgc:92245	447823
ENSDARG00000007976	-1.3384	6.09241	1.48502	0.222991	si:ch211-220f16.2	si:ch211-220f16.2	GO:0005575	si:ch211-220f16.2	797650
ENSDARG00000007982	5.63242	6.6345	7.79117	0.00525022	onecut1	one cut homeobox 1	GO:0000981	oc1	393545
ENSDARG00000007989	-0.986731	4.98049	1.68643	0.194073	nedd8	neural precursor cell expressed, developmentally down-regulated 8	NA	si:zc14a17.5	368667
ENSDARG00000007990	-3.57169	2.10599	5.38811e-07	0.999414	wt1b	wilms tumor 1b	GO:0001655	si:ch211-160j6.3	568416
ENSDARG00000007996	5.58016	5.24341	28.2907	1.04396e-07	pou2f1b	POU class 2 homeobox 1b	GO:0001071	fc07d06	323702
ENSDARG00000008014	-5.23846	2.47489	0.435027	0.509533	nudt17	nudix (nucleoside diphosphate linked moiety X)-type motif 17	GO:0003674	zgc:114128	556651
ENSDARG00000008020	2.59486	4.56082	5.45327	0.0195318	med31	mediator complex subunit 31	GO:0000428	fa04d01	436690
ENSDARG00000008022	3.4892	3.25729	2.8094e-07	0.999577	kif18a	kinesin family member 18A	GO:0000070	CH211-12J24.1	393209
ENSDARG00000008026	17.9508	1.79474	15.0577	0.000104273	fam129bb	family with sequence similarity 129, member Bb	NA	fi39c12	556540
ENSDARG00000008030	-4.51657	4.81157	13.6415	0.000221244	myl9b	myosin, light chain 9b, regulatory	GO:0003674	myl9	406493
ENSDARG00000008032	-2.00006	5.92815	2.13675	0.143806	sart3	squamous cell carcinoma antigen recognized by T cells 3	GO:0000166	SART-3	558581
ENSDARG00000008034	-0.16142	4.36124	2.50317e-07	0.999601	skib	v-ski avian sarcoma viral oncogene homolog b	GO:0000975	fc17g02	30113
ENSDARG00000008035	4.70645	1.7284	2.2188	0.136339	zgc:113516	zgc:113516	GO:0005575	im:6894162	541449
ENSDARG00000008049	6.35977	6.13595	54.1464	1.86095e-13	si:dkey-42i9.4	si:dkey-42i9.4	GO:0003674	wu:fb11a09	492503
ENSDARG00000008060	3.84669	0.011396	2.71014e-07	0.999585	scara3	scavenger receptor class A, member 3	GO:0003674	si:dkey-217m5.5	564588
ENSDARG00000008068	-1.16932	0.14791	1.54944e-07	0.999686	tma16	translation machinery associated 16 homolog	GO:0003674	zgc:110664	553647
ENSDARG00000008075	9.75491	0.0113595	1.94533e-07	0.999648	illr4	immune-related, lectin-like receptor 4	GO:0003674	illrL	559737
ENSDARG00000008097	0.975052	1.50689	2.09047e-07	0.999635	srsf9	serine/arginine-rich splicing factor 9	GO:0000166	zgc:77449	405835
ENSDARG00000008100	-13.1186	2.96453	5.72869	0.01669	slc7a10a	solute carrier family 7 (neutral amino acid transporter light chain, asc system), member 10a	GO:0003333	slc7a10	567420
ENSDARG00000008105	0.754634	4.07006	0.18361	0.668289	mettl2a	methyltransferase like 2A	GO:0000179	zgc:110598	100006618
ENSDARG00000008107	-1.67112	3.88008	0.640541	0.423515	src	v-src avian sarcoma (Schmidt-Ruppin A-2) viral oncogene homolog	GO:0000166	c-src	325084
ENSDARG00000008119	0.162303	4.01669	0.0147968	0.903182	si:ch211-195d17.2	si:ch211-195d17.2	GO:0001071	fb34f06	560495
ENSDARG00000008127	-0.736185	1.91928	3.22598e-07	0.999547	pcdh15b	protocadherin-related 15b	GO:0001654	pcdh15b	503521
ENSDARG00000008133	11.0652	2.67182	1.95046e-07	0.999648	foxl1	forkhead box L1	GO:0000981	zgc:63595	393959
ENSDARG00000008140	-21.3046	2.70796	55.7696	8.14819e-14	kcnab1a	potassium voltage-gated channel, shaker-related subfamily, beta member 1 a	GO:0003674	kcnab1	541540
ENSDARG00000008141	4.79167	4.62037	2.85771	0.090937	rbl1	retinoblastoma-like 1 (p107)	GO:0005575	fj58e06	795522
ENSDARG00000008142	-5.13117	6.63709	6.43292	0.0112024	stxbp3	syntaxin binding protein 3	GO:0006810	wu:fb71h06	406780
ENSDARG00000008153	-1.26825	6.24312	3.52583	0.0604195	serinc5	serine incorporator 5	GO:0002252	sb:cb651	406835
ENSDARG00000008155	-0.17774	5.24667	0.0182167	0.892636	sms	spermine synthase	GO:0003674	zgc:86583	80872
ENSDARG00000008164	2.16346	0.283369	0.036005	0.849505	btr33	bloodthirsty-related gene family, member 33	NA	btr33	799840
ENSDARG00000008165	7.13698	0.474163	1.30637e-07	0.999712	caspa	caspase a	GO:0001501	caspy	57933
ENSDARG00000008184	-2.2613	5.69383	3.35841	0.0668625	mia3	melanoma inhibitory activity family, member 3	GO:0005575	mia2	567041
ENSDARG00000008186	0.633368	1.05536	1.25333e-07	0.999718	syk	spleen tyrosine kinase	GO:0000166	syk	405769
ENSDARG00000008188	0.470689	7.37372	0.423298	0.515296	sf1	splicing factor 1	GO:0000375	wu:fc09f06	572785
ENSDARG00000008191	-16.922	-0.0450404	2.07288e-07	0.999637	tmeff1a	transmembrane protein with EGF-like and two follistatin-like domains 1a	GO:0005575	si:ch211-39l18.5	570409
ENSDARG00000008192	-2.65118	4.43236	3.75482	0.0526555	pank1a	pantothenate kinase 1a	GO:0000166	fb79e08	406789
ENSDARG00000008200	-1.67331	4.93702	1.16927	0.27955	ugp2b	UDP-glucose pyrophosphorylase 2b	GO:0003674	Ugp2	334420
ENSDARG00000008203	2.11641	-0.959187	3.8811e-07	0.999503	pax1a	paired box 1a	GO:0001071	zgc:158781	564359
ENSDARG00000008209	5.78979	3.29979	9.86002	0.0016891	myt1la	myelin transcription factor 1-like, a	GO:0001071	si:dkey-260n20.1	559505
ENSDARG00000008218	-1.15373	4.83813	0.658107	0.417229	znf410	zinc finger protein 410	GO:0003674	zgc:77303	402951
ENSDARG00000008224	-5.22549	7.07606	39.0891	4.04889e-10	vps35	vacuolar protein sorting 35 homolog (S. cerevisiae)	GO:0003674	bZ34G2.3	561697
ENSDARG00000008235	-2.14229	4.39261	1.40281	0.236254	cog5	component of oligomeric golgi complex 5	GO:0005575	si:dkey-217k21.3	567886
ENSDARG00000008237	2.19608	6.8607	6.08084	0.0136656	sars	seryl-tRNA synthetase	GO:0000166	SerRS	445405
ENSDARG00000008238	-5.06773	2.31612	0.33038	0.565435	manba	mannosidase, beta A, lysosomal	GO:0003674	zgc:55493	393128
ENSDARG00000008239	-11.3097	2.03752	3.80637	0.0510581	mocs3	molybdenum cofactor synthesis 3	GO:0000166	zgc:55696	393095
ENSDARG00000008243	0.816594	5.03639	1.2219e-07	0.999721	cct8	chaperonin containing TCP1, subunit 8 (theta)	GO:0000166	fa22h09	394037
ENSDARG00000008247	1.4797	1.53727	2.26417e-07	0.99962	vezf1a	vascular endothelial zinc finger 1a	GO:0003674	sb:cb1038	567023
[truncated: 18,662 more rows]

## Sheet: 72hpf
	logFC	logCPM	LR	PValue	symbol	genename	GO	Alias	EntrezID
[truncated: 19,887 more rows]

[truncated: 3 more sheets: 96hpf, 120hpf, 192hpf]
