# Supplementary material for: Genetic control of cellular morphogenesis in Müller glia
Source: Glia. 2019 Mar 29;67(7):1401–11. doi: 10.1002/glia.23615 (PMC6563441; doi:10.1002/glia.23615)
Supplement: Supplementary file 6 — Supplemental Table 2 Log counts per million for all samples [file GLIA-67-1401-s006.xls]

## Sheet:  Counts per million (LOG)
	48MG1	48MG2	48MG3	60MG1	60MG2	60MG3	72MG1	72MG2	72MG3	96MG1	96MG2	96MG3	120MG1	120MG2	120MG3	192MG1	192MG3	192MG3	48C1	48C2	48C3	60C1	60C2	60C3	72C1	72C2	72C3	96C1	96C2	96C3	120C1	120C2	120C3	192C1	192C2	192C3	Symbol	Name	Gene Ontology ID
ENSDARG00000104632	0.662231	-0.813311	-0.730838	-4.29361	-4.29361	-4.29361	-1.41437	-0.852539	-0.945941	-0.179782	1.00336	0.447127	-2.65963	-2.96902	-1.25416	1.34587	1.86951	2.37047	-1.24584	2.42947	2.07932	1.80129	2.01971	1.92987	-0.531853	-0.390283	-1.13816	1.95315	1.17757	1.57843	0.589501	1.20113	1.68739	3.67153	3.92996	3.77375	NA	NA	NA
ENSDARG00000100660	-4.29361	-4.29361	-4.29361	-4.29361	-4.29361	-4.29361	-4.29361	-4.00602	-4.29361	-1.94924	-1.94993	-4.29361	-4.29361	-4.29361	-4.29361	-0.0361788	0.487643	0.759413	-4.29361	-4.29361	-4.29361	-4.29361	-4.29361	-4.29361	-4.29361	-4.29361	-4.29361	-2.12066	-1.65063	-1.65523	-4.29361	-4.29361	-4.29361	1.57766	1.2741	1.52911	si:ch73-252i11.1	si:ch73-252i11.1	GO:0003950
ENSDARG00000098417	-1.20465	-4.29361	-4.29361	-4.29361	-4.29361	-4.29361	-4.29361	-4.29361	-4.29361	-0.567307	-0.568099	-0.586089	-4.29361	-4.29361	-4.29361	-0.318436	-0.996029	-4.29361	-4.29361	-4.29361	-4.29361	0.657515	0.813977	1.17779	-4.29361	-4.29361	-4.29361	-0.338225	-0.346219	-0.124841	-2.23435	-1.33327	-1.44236	-2.89094	-1.07779	-1.26255	syn3	synapsin III	GO:0003824
ENSDARG00000100422	7.34301	5.88869	5.91689	5.4621	4.98027	4.60199	5.93767	5.98419	6.04098	5.88233	5.9667	5.94407	4.13034	4.15727	4.23485	5.77461	5.60897	5.63257	7.52193	7.53924	7.50684	7.83168	7.84295	7.83577	5.59377	5.64453	5.71807	7.53531	7.56117	7.5493	5.03884	5.24111	5.11934	5.47839	5.56183	5.56198	ptpro	protein tyrosine phosphatase, receptor type, O	GO:0004721
ENSDARG00000102128	0.408463	4.09583	4.1209	6.78303	7.67873	7.40674	4.15276	4.27513	4.1303	6.97099	7.05826	6.81973	3.84589	3.79024	3.87646	7.35711	7.33149	7.38052	2.04557	1.22518	0.65003	1.59809	1.72716	2.06307	2.27978	1.1568	2.73226	2.69264	2.64336	2.5748	3.50561	3.60368	3.7907	5.04047	5.22587	5.20939	eps8	epidermal growth factor receptor pathway substrate 8	GO:0003779
ENSDARG00000105186	-4.29361	-4.29361	-4.29361	-4.29361	-4.29361	-4.29361	-4.29361	-4.29361	-4.29361	-0.179782	-1.09953	-1.96554	-4.29361	-4.29361	-4.29361	-2.58622	-1.36297	-0.879556	-4.29361	-4.29361	-4.29361	-2.97358	-2.97252	-4.29361	-4.29361	-4.29361	-4.29361	-4.29361	-4.29361	-4.29361	-4.29361	-4.29361	-4.29361	-4.29361	-4.29361	-4.29361	NA	NA	NA
ENSDARG00000103095	3.59072	1.7661	1.64533	3.4671	-4.29361	-4.29361	2.12637	2.20656	1.6366	5.49757	5.58469	5.39992	2.40251	2.57497	2.53378	5.14298	5.13211	5.14841	4.12702	3.61442	3.68108	5.42601	5.41492	5.59047	3.95934	3.62263	4.06425	5.86403	5.98705	5.95394	2.83958	2.23889	2.77945	5.26885	5.28024	5.37484	tbk1	TANK-binding kinase 1	GO:0000166
ENSDARG00000102226	1.51541	1.80326	1.78606	7.54829	8.22611	7.8472	2.02159	2.02588	1.58167	3.49581	3.62216	3.88896	0.168226	0.354503	1.37043	3.64712	4.17524	3.89018	3.03664	3.07658	2.78302	4.56741	4.58764	4.67551	2.60249	2.71901	3.20808	4.62882	4.68549	4.64203	1.39803	1.49468	1.53792	3.94401	3.84202	3.82119	gpr19	G protein-coupled receptor 19	GO:0004930
ENSDARG00000104049	4.14615	3.17585	3.21435	5.4621	5.9791	6.59971	3.73758	3.65883	3.58674	6.02554	5.97787	5.97262	-0.161952	-0.589077	1.5279	6.25943	6.14641	6.23906	4.09608	4.2846	4.6054	5.30685	5.23834	5.25579	4.07354	4.03234	3.95379	6.07309	6.1755	6.18772	1.20936	1.81137	1.83696	6.10347	6.10358	5.93626	crebl2	cAMP responsive element binding protein-like 2	GO:0003677
ENSDARG00000102474	7.98194	7.34462	7.33973	7.59009	8.58279	7.79542	7.48459	7.47097	7.38838	7.60396	7.60326	7.62538	6.51547	6.52143	6.57871	7.59286	7.62662	7.58686	8.25296	8.32603	8.36637	8.57826	8.57701	8.64648	7.09183	7.06109	7.05329	8.1855	8.25834	8.25934	7.13052	7.14597	7.20004	7.62132	7.63389	7.70515	dusp16	dual specificity phosphatase 16	GO:0004725
ENSDARG00000100143	2.21587	1.50757	1.60185	-4.29361	-4.29361	-4.29361	1.6578	1.66563	1.58279	1.09126	1.46746	1.59657	-0.89764	0.0187577	-0.328381	1.68654	1.63651	1.64101	2.54984	3.29735	3.19539	1.80129	1.68252	2.03325	1.07118	1.12716	0.100474	1.99125	2.1556	2.26742	1.91307	1.33967	1.8959	1.44359	1.49185	1.66012	NA	NA	NA
ENSDARG00000101771	-4.29361	-2.99631	-4.29361	-4.29361	-4.29361	-4.29361	-4.29361	-4.29361	-4.29361	-4.29361	-4.29361	-4.29361	-2.70216	-4.29361	-4.29361	-2.97436	-2.3085	-2.96139	-1.75812	-1.72478	-4.29361	-2.70596	-4.29361	-2.73925	-4.29361	-4.29361	-4.29361	-3.38998	-4.29361	-2.44035	-4.29361	-2.59832	-4.29361	-4.29361	-4.29361	-4.29361	NA	NA	NA
ENSDARG00000104839	4.08236	4.03523	4.01492	2.47373	-4.29361	2.61104	4.10198	4.16681	4.00721	3.81984	3.68552	4.15549	-0.705136	-0.646829	-0.6274	3.88749	3.98318	3.87481	4.56364	4.60374	4.69268	6.04585	6.01673	6.13032	4.65087	4.70073	4.49009	5.36147	5.45002	5.46889	3.53928	3.37414	3.22218	3.23021	3.18557	3.35084	mansc1	MANSC domain containing 1	GO:0003674
ENSDARG00000104373	3.00889	-1.69209	-2.17868	-4.29361	-4.29361	-4.29361	-4.29361	-4.29361	-3.1967	0.777941	1.09043	0.571777	-4.29361	-4.29361	-4.29361	0.835073	1.27234	0.544246	2.96995	2.32361	2.2034	2.03417	1.97161	2.31891	-0.531853	-0.0228162	-0.537005	1.57407	2.0923	2.13144	-0.219905	-4.29361	-0.545955	2.37651	2.80412	2.62724	NA	NA	NA
ENSDARG00000098311	0.453532	-0.723363	-0.696009	4.04984	5.9165	4.60199	-0.0771416	-0.191783	-0.210784	1.22562	1.34769	0.758222	0.352665	0.170055	0.225459	0.73848	1.24929	0.197002	1.53123	1.9495	1.79367	1.53641	1.71647	1.68729	2.00833	2.49848	1.75261	1.09526	1.17501	1.2389	0.870091	0.122503	0.214619	1.92395	1.80278	2.38758	si: zfos-932h1.3	si: zfos-932h1.3	NA
ENSDARG00000102121	-1.81324	-4.29361	-4.29361	2.47373	2.98724	2.61104	-4.29361	-4.29361	-4.29361	-1.94924	-1.94993	-0.586089	-4.29361	-4.29361	-2.99384	-4.29361	-4.29361	-2.57121	-4.29361	-4.29361	-4.29361	-4.29361	-4.29361	-3.00345	-1.1996	-4.29361	-2.17117	-3.07989	-1.46339	-1.99503	-4.29361	-2.59832	-4.29361	-2.19337	-4.29361	-4.29361	NA	NA	NA
ENSDARG00000102123	4.53702	1.87046	1.76217	5.26969	6.39295	4.92331	1.70419	1.75536	1.97174	4.38178	4.46479	4.59559	0.858585	0.920158	0.820077	4.21817	4.55046	4.41648	4.37911	4.46124	4.35175	4.75712	4.72803	4.76428	3.94332	3.96397	4.14287	4.81618	5.00047	4.94527	1.36765	1.9248	2.00474	3.88515	4.08175	3.91164	phtf2	putative homeodomain transcription factor 2	GO:0003674
ENSDARG00000102141	1.2703	-0.00872743	-0.245041	-4.29361	-4.29361	-4.29361	-0.680957	-0.578475	-0.419056	-1.94924	-1.94993	0.106013	-0.767748	-0.765999	-1.51801	0.12534	-0.0713222	0.759413	0.217856	2.08527	2.07932	0.510684	0.704587	0.537527	1.15658	1.0363	0.408613	0.773985	0.0446244	0.397091	-0.219905	1.20113	0.563032	1.10206	1.32367	1.33357	ptpn12	protein tyrosine phosphatase, non-receptor type 12	GO:0004721
ENSDARG00000099787	-0.583302	-0.091572	0.098024	-4.29361	-4.29361	-4.29361	-0.329922	-0.0726505	-0.419056	-0.300218	-1.33642	-0.745578	-1.83212	-1.48245	-1.51801	-0.0361788	0.037142	-0.0157111	0.616992	-1.21045	-1.21577	-0.5961	-0.652193	0.0486311	2.05357	1.75884	2.04807	-1.1372	-0.771001	-0.124841	0.589501	0.832182	0.214619	0.900441	0.9969	0.763128	echdc3	enoyl CoA hydratase domain containing 3	GO:0003824
ENSDARG00000070546	-2.1796	-4.29361	-4.29361	-4.29361	-4.29361	-4.29361	-4.29361	-4.29361	-4.29361	-4.29361	-4.29361	-4.29361	-4.29361	-4.29361	-4.29361	-4.29361	-4.29361	-4.29361	-4.29361	-4.29361	-4.29361	-0.838375	-0.771323	-2.33343	-2.48095	-1.14885	-2.48493	-4.29361	-3.08475	-4.29361	-0.900854	-1.56461	-2.25513	-1.48282	-2.88317	-1.61992	msgn1	mesogenin 1	GO:0001076
ENSDARG00000045914	7.10914	4.4714	4.46833	5.63184	6.3008	5.60047	4.47729	4.45851	4.38947	6.31146	6.28776	6.21752	3.52908	3.4319	3.4508	6.30513	6.3691	6.31187	7.41099	7.39347	7.46592	7.77031	7.77579	7.8001	5.81512	5.81207	5.87378	7.3092	7.30209	7.30697	6.36226	6.31788	6.38497	6.66701	6.63395	6.71731	si:ch211-51e12.7	si:ch211-51e12.7	GO:0003674
ENSDARG00000045913	4.34923	-0.091572	-0.245041	-4.29361	4.56601	3.60501	-0.00571607	-0.0726505	-0.0288208	4.19783	4.22931	3.84846	-4.29361	-4.29361	-4.29361	4.15726	3.73984	3.8438	4.81	4.9683	4.92672	5.01722	4.99755	5.10433	0.883527	-0.0228162	0.662381	4.74072	4.82034	4.78834	1.10489	0.832182	1.21642	4.48026	4.39949	4.54862	mrps10	mitochondrial ribosomal protein S10	GO:0003735
ENSDARG00000045911	4.44989	1.43839	1.51533	3.4671	-4.29361	4.01494	1.1569	1.04502	1.32299	4.28598	4.20676	3.98923	-0.460404	0.333575	0.300728	6.27424	6.47333	6.24661	5.31153	5.21771	5.31846	5.17548	5.21027	5.2144	1.89063	1.60926	1.16271	4.89821	4.97542	4.87573	3.86834	4.05261	3.91292	4.89295	4.50081	4.79692	tulp4a	tubby like protein 4a	GO:0005929
ENSDARG00000102361	-1.70723	-4.29361	-4.29361	-4.29361	-4.29361	-4.29361	-4.29361	-4.29361	-4.29361	-0.179782	-1.94993	-0.198927	-4.29361	-4.29361	-4.29361	0.523418	0.974629	0.856049	-1.24584	0.256305	0.250535	-0.974538	-0.165643	-0.818678	-4.29361	-4.29361	-4.29361	-0.338225	-0.474401	-0.23365	-2.23435	-2.15888	-4.29361	-1.37224	-1.36141	-0.976356	NA	NA	NA
ENSDARG00000045910	5.19959	4.28939	4.33219	3.4671	6.56368	5.60047	4.49938	4.50342	4.53283	4.32303	4.30407	4.16772	1.18459	1.45463	1.74878	5.40638	5.46635	5.31662	5.06227	5.20136	5.24528	5.88188	5.949	5.92467	3.81444	3.89764	3.94664	5.70195	5.581	5.66444	2.55236	2.6619	2.44348	5.36899	5.158	5.28579	tmem181	transmembrane protein 181	GO:0016020
ENSDARG00000045909	2.3117	2.42654	2.51446	-4.29361	-4.29361	-4.29361	2.45739	2.43139	1.86859	3.88911	4.35185	4.27246	0.168226	0.170055	-0.6274	3.63375	3.49961	3.65981	2.90003	1.63233	2.2034	2.88315	2.88491	2.97531	0.883527	0.939323	0.878118	2.76096	3.0017	2.93473	0.425674	0.122503	0.399318	2.19457	2.47169	1.74129	dynlt1	dynein, light chain, Tctex-type 1	NA
ENSDARG00000025073	11.6409	3.98224	3.99159	8.98414	9.92053	9.44028	3.91239	3.98178	3.71988	8.62382	8.5443	8.46078	1.52904	1.71076	1.45131	9.14386	9.18745	9.06321	11.0477	10.9961	10.9958	10.3768	10.3407	10.3797	7.79928	7.81849	7.76607	9.91913	9.90009	9.88891	6.81964	6.94263	6.58637	10.494	10.4446	10.4488	rpl18a	ribosomal protein L18a	GO:0003735
ENSDARG00000084828	-3.12274	-4.29361	-4.29361	-4.29361	-4.29361	-4.29361	-4.29361	-4.29361	-4.29361	-4.29361	-4.29361	-4.29361	-4.29361	-4.29361	-4.29361	-2.58622	-4.29361	-4.29361	-1.75812	-4.29361	-4.29361	-2.29599	-2.29466	-3.00345	-2.48095	-1.87662	-1.20451	-0.938114	-2.43638	-1.5558	-4.29361	-4.29361	-4.29361	-3.23358	-4.29361	-3.16681	NA	NA	NA
ENSDARG00000084784	-4.29361	-4.29361	-4.29361	-4.29361	-4.29361	-4.29361	-4.29361	-4.29361	-4.29361	-4.29361	-4.29361	-4.29361	-4.29361	-4.29361	-4.29361	-4.29361	-2.61186	-4.29361	-1.75812	-4.29361	-4.29361	-4.29361	-2.97252	-3.00345	-2.48095	-2.84695	-4.29361	-4.29361	-3.08475	-2.27305	-4.29361	-4.29361	-4.29361	-3.23358	-4.29361	-3.16681	NA	NA	NA
ENSDARG00000095951	-1.20465	-4.29361	-4.29361	-4.29361	-4.29361	-4.29361	-4.29361	-4.29361	-4.29361	-4.29361	-4.29361	-4.29361	-4.29361	-4.29361	-4.29361	-4.29361	-4.29361	-4.29361	1.59281	1.63233	1.6264	-4.29361	-4.29361	-4.29361	-4.29361	-4.29361	-4.29361	-0.220465	-1.65063	-0.950759	-4.29361	-4.29361	-4.29361	-4.29361	-2.18379	-2.09604	NA	NA	NA
ENSDARG00000093924	-0.633834	2.73183	2.83679	-4.29361	-4.29361	-4.29361	2.78445	2.91227	2.84455	0.742515	0.376311	-0.586089	3.72571	3.43845	3.52125	0.242681	0.668176	-0.148181	2.16962	1.85234	1.97175	-0.238277	-1.34063	-0.338178	-0.0967729	0.118547	-0.36114	1.3654	1.17501	1.32965	2.39733	2.30399	2.00474	1.22304	0.800784	1.30928	LOC101884355	uncharacterized LOC101884355	NA
ENSDARG00000084451	-4.29361	-4.29361	-4.29361	-4.29361	-4.29361	-4.29361	-4.29361	-4.29361	-4.29361	-4.29361	-4.29361	-4.29361	-4.29361	-4.29361	-4.29361	-4.29361	-4.29361	-4.29361	-4.29361	-4.29361	-4.29361	-4.29361	-4.29361	-4.29361	-4.29361	-4.29361	-4.29361	-4.29361	-4.29361	-4.29361	-4.29361	-4.29361	-4.29361	-4.29361	-4.29361	-4.29361	NA	NA	NA
ENSDARG00000031737	-1.70723	-4.29361	-4.29361	-4.29361	-4.29361	-4.29361	-4.29361	-4.29361	-4.29361	-1.09877	-1.09953	-4.29361	-2.97017	-4.29361	-4.29361	-1.82597	-0.460823	-0.943194	-4.29361	-0.298187	-0.303835	-0.974538	-0.972938	-1.0196	-1.70246	-1.65447	-4.29361	0.54968	1.37425	1.5765	-1.41872	-1.33327	-0.545955	1.26188	1.20487	0.412889	pthlha	parathyroid hormone-like hormone a	GO:0002076
ENSDARG00000099652	6.2598	2.54234	2.5796	-4.29361	-4.29361	-4.29361	2.78637	2.97512	2.47874	5.25987	5.23055	5.33354	7.17523	7.17048	7.15632	4.59606	4.73465	4.65904	6.56051	6.72023	6.66109	5.70554	5.74768	5.57806	2.69103	2.92046	2.86052	6.00949	6.0072	5.94576	3.73293	3.39183	3.70669	4.98656	5.14129	5.16006	xpot	exportin, tRNA (nuclear export receptor for tRNAs)	GO:0000049
ENSDARG00000101047	3.9417	0.28196	0.310564	3.4671	3.9826	3.60501	1.15541	1.05364	0.471717	3.76219	3.9282	3.33607	-0.0432958	-0.289452	-1.51801	3.28622	3.02821	3.45382	4.5022	4.13615	4.09852	5.17895	5.14379	4.86624	2.54029	2.46403	3.16767	4.49749	4.72615	4.66115	1.48385	1.6617	0.399318	3.46363	3.25953	3.68421	rtcb	RNA 2',3'-cyclic phosphate and 5'-OH ligase	GO:0000166
ENSDARG00000102104	1.75246	-4.29361	-3.21598	-4.29361	-4.29361	-4.29361	-2.59472	-1.85744	-2.15058	1.66467	1.46094	1.20574	-1.4841	-2.29028	-2.32136	1.4976	1.33806	1.32982	2.6673	2.08527	2.31764	2.67478	2.83943	2.40174	-1.1996	-1.14885	-0.537005	1.98292	1.84619	1.94432	-0.900854	-1.33327	-4.29361	1.53657	1.30701	1.66012	NA	NA	NA
ENSDARG00000099833	2.79554	3.67908	3.6052	-4.29361	-4.29361	-4.29361	3.25683	3.33894	3.47061	3.3267	3.26477	3.04493	5.47295	5.48725	5.50378	3.71215	3.77349	3.87873	2.74912	1.22518	1.6264	4.13785	4.27105	4.13701	3.9474	3.81258	3.52842	4.62095	4.53962	4.53416	4.88013	4.89707	4.93729	4.0427	3.92467	4.14581	fbxo7	F-box protein 7	GO:0003674
ENSDARG00000103870	1.00542	-4.29361	-4.29361	-4.29361	-4.29361	-4.29361	-4.29361	-4.29361	-2.58083	0.125384	-0.180589	-0.198927	-2.29172	-4.29361	-4.29361	-2.58622	-2.61186	-4.29361	0.217856	-4.29361	-4.29361	1.12955	1.22859	0.80432	0.105773	-1.65447	0.54107	0.676548	-0.0184753	0.53615	-1.41872	-4.29361	-0.925629	-0.648903	0.399755	0.199677	LOC101884407	uncharacterized LOC101884407	NA
ENSDARG00000096118	5.09017	-2.20158	-1.35563	6.46126	7.43779	7.29986	-0.680957	-2.61283	-0.955659	4.49255	4.16391	4.17756	-4.29361	-2.29028	-1.51801	3.98902	3.86552	3.9787	4.70033	5.14963	5.20428	5.17591	5.19585	5.28156	1.38609	1.57738	0.408613	4.92881	5.21858	5.05151	1.56485	2.18504	2.16627	4.43256	4.37618	4.58568	ost4	oligosaccharyltransferase complex subunit 4 (non-catalytic)	GO:0016020
ENSDARG00000045900	3.88363	3.63827	3.62851	6.04651	5.9791	5.18594	3.50816	3.51577	3.70646	4.45884	4.23982	4.45294	3.85356	3.73595	3.81406	5.28766	5.44451	5.42164	4.37911	4.23582	4.28254	5.29248	5.32648	5.24848	4.2603	4.3175	4.10656	5.2984	5.55106	5.4296	2.55236	2.38933	0.965567	5.65467	5.85983	5.64964	agbl5	ATP/GTP binding protein-like 5	GO:0004180
ENSDARG00000016968	5.76015	4.23203	4.15643	3.4671	3.9826	3.60501	4.459	4.56498	4.40459	5.9274	5.98262	5.79753	2.21668	2.39854	2.47503	5.95899	5.99759	6.24429	6.24866	6.05245	6.0129	6.44106	6.51999	6.68931	3.96716	3.85307	3.87239	5.79123	6.0063	5.98726	3.95052	4.07262	3.75727	6.09525	6.06645	6.08439	tmem214	transmembrane protein 214	GO:0016020
ENSDARG00000102878	3.62843	6.51776	6.52381	6.04651	6.97852	5.92209	6.43717	6.43927	6.50594	7.41957	7.40639	7.5505	7.22805	7.17588	7.31066	7.52428	7.52206	7.51936	4.21603	4.19738	4.19137	5.74693	5.72598	5.80917	5.19761	5.00227	4.8529	5.64684	5.64988	5.59356	3.66107	3.47496	3.61524	5.68939	5.71585	5.81728	mapre3b	microtubule-associated protein, RP/EB family, member 3b	GO:0008017
ENSDARG00000059311	3.52826	5.30785	5.31772	-4.29361	-4.29361	-4.29361	5.28026	5.31891	5.37889	6.81628	6.79327	6.87204	2.26347	2.37185	2.57407	4.54342	4.89064	5.01873	3.16142	4.0053	3.92914	6.22874	6.26361	6.03484	5.59338	5.61815	5.66098	7.84521	7.86947	7.89463	3.07901	3.17693	3.13221	5.76695	5.6347	5.77309	dpysl5b	dihydropyrimidinase-like 5b	GO:0005737
ENSDARG00000017386	2.3117	-2.06138	-3.21598	-4.29361	-4.29361	-4.29361	-1.72258	-2.94639	-4.29361	-4.29361	-1.09953	-1.11687	0.107961	-0.96769	-0.19191	0.925603	-0.252968	-0.406169	-0.335821	1.9495	1.94355	0.98907	0.602281	-0.214572	-4.29361	-2.84695	-2.48493	2.03121	1.92453	1.94931	1.56485	1.20113	1.58897	0.566613	0.278279	0.886729	sobpb	sine oculis binding protein homolog (Drosophila) b	GO:0046872
ENSDARG00000045898	2.29303	3.9307	3.9286	4.46377	-4.29361	3.60501	3.92333	3.89717	3.71988	4.98464	4.86534	4.59974	0.352665	0.354503	0.31463	4.31631	4.4073	3.95707	1.90985	1.9495	1.94355	0.657515	1.02696	0.863964	0.413963	-1.65447	-1.7071	2.78932	2.83592	2.85726	2.29183	2.2908	2.60252	2.02665	1.77951	1.81813	NA	NA	NA
ENSDARG00000006060	1.15099	-4.29361	-2.60605	-4.29361	-4.29361	-4.29361	-4.29361	-4.29361	-1.8196	-4.29361	-4.29361	-1.11687	3.43	3.56262	3.58232	-1.82597	-0.996029	-4.29361	2.38967	2.42947	2.4235	-0.974538	-1.48745	0.114942	-4.29361	-4.29361	-4.29361	1.13998	1.37425	1.21177	0.0287782	0.520547	0.710047	3.57944	3.67691	3.53284	aim1b	absent in melanoma 1b	NA
ENSDARG00000103050	-4.29361	-2.62656	-4.29361	-4.29361	-4.29361	-4.29361	-4.29361	-4.29361	-4.29361	-4.29361	-4.29361	-4.29361	-4.29361	-4.29361	-4.29361	-0.962652	-4.29361	-4.29361	-4.29361	-4.29361	-4.29361	-4.29361	-4.29361	-4.29361	-4.29361	-4.29361	-4.29361	-4.29361	-4.29361	-4.29361	-4.29361	-4.29361	-4.29361	-4.29361	-1.36141	-2.09604	LOC101884805	melanocortin-2 receptor accessory protein 2B-like	NA
ENSDARG00000104018	6.25698	4.06824	4.08197	5.04762	6.67909	5.77023	4.08055	3.96057	4.14459	6.48454	6.43135	6.54982	3.80583	3.84287	3.4748	6.61502	6.54692	6.56942	6.7321	6.55988	6.55152	6.92305	6.95411	7.00046	5.93478	5.94184	5.78192	6.5682	6.49476	6.47924	4.65502	4.95854	4.93475	7.17962	7.18943	7.1078	mtpn	myotrophin	GO:0005634
ENSDARG00000070535	-4.29361	-4.29361	-4.29361	-4.29361	-4.29361	-4.29361	-4.29361	-4.29361	-4.29361	-4.29361	-4.29361	-4.29361	-4.29361	-4.29361	-4.29361	-4.29361	-4.29361	-4.29361	-4.29361	-4.29361	-4.29361	-4.29361	-4.29361	-4.29361	-4.29361	-4.29361	-4.29361	-4.29361	-4.29361	-4.29361	-4.29361	-4.29361	-4.29361	-2.19337	-1.71478	-2.81152	ripply2	ripply transcriptional repressor 2	GO:0000122
ENSDARG00000013789	1.60893	-3.23161	-4.29361	-4.29361	-4.29361	-4.29361	-4.29361	-4.29361	-3.48484	-4.29361	-4.29361	-4.29361	-1.83212	-3.29863	-2.99384	-1.82597	-2.18517	-4.29361	2.90003	3.07658	3.00389	-1.97711	-1.97569	-0.883901	-0.625711	-2.4397	-4.29361	-1.1372	-1.99066	-1.65523	-2.23435	-4.29361	-4.29361	-3.23358	-3.88041	-2.9474	sim1b	single-minded family bHLH transcription factor 1b	GO:0000981
ENSDARG00000063686	1.10893	2.98689	3.01654	-4.29361	-4.29361	-4.29361	3.15846	3.13237	3.0594	2.57158	2.39148	2.89392	0.918294	0.860447	0.477968	2.67924	2.56219	2.62039	2.04557	2.08527	2.31764	2.65744	2.68788	2.90606	5.39213	5.39404	5.24643	2.10074	1.89889	1.84079	3.05117	3.56204	3.23292	2.61864	2.32506	2.61996	xrcc6bp1	XRCC6 binding protein 1	GO:0004222
ENSDARG00000087962	2.59682	0.0696171	0.098024	2.47373	2.98724	2.61104	0.258835	0.0102543	0.132741	2.71556	2.60367	1.90378	-0.767748	-0.96769	-1.51801	2.98314	3.06089	3.27312	3.27626	3.00988	2.93396	2.93676	2.91446	2.98421	1.38609	1.81459	1.95615	2.49436	2.5532	2.56411	2.19337	2.2908	2.48492	3.28905	3.40873	3.17209	rpap3	RNA polymerase II associated protein 3	GO:0005575
ENSDARG00000099313	2.62694	-3.23161	-3.21598	2.47373	4.98027	4.60199	-2.59472	-2.61283	-3.1967	3.26562	3.02798	3.18162	-2.97017	-2.96902	-4.29361	2.07385	1.98317	1.97121	2.58056	2.86645	2.61443	3.15445	3.21675	3.30077	0.588844	0.601824	-0.0824021	3.2535	3.13946	3.24969	-4.29361	-0.429061	0.214619	3.89608	3.80758	3.90285	naga	N-acetylgalactosaminidase, alpha	GO:0003824
ENSDARG00000103102	-1.20465	-4.29361	-3.21598	-4.29361	-4.29361	-4.29361	-4.29361	-4.29361	-3.1967	-4.29361	-4.29361	-4.29361	-4.29361	-4.29361	-4.29361	-2.58622	-4.29361	-4.29361	-4.29361	-0.298187	-0.303835	-2.29599	-1.48745	-2.33343	-4.29361	-4.29361	-1.7071	-0.338225	0.264577	0.322188	0.240832	0.122503	0.563032	0.561705	0.573752	0.683213	NA	NA	NA
ENSDARG00000102157	0.0117839	-0.755426	-0.972328	-4.29361	-4.29361	-4.29361	-1.86582	-1.4726	-0.464578	-0.862238	-4.29361	-1.96554	-2.29172	-0.508138	-2.99384	-0.352079	0.0746457	1.00342	-2.08115	-4.29361	-4.29361	-1.83677	-0.697955	-0.290576	-2.20047	-1.61859	-2.70741	0.120382	0.0576617	0.267342	-0.520572	-1.33327	-0.925629	0.656819	0.0917003	-0.532887	NA	NA	NA
ENSDARG00000098612	0.60285	-0.134849	0.135694	-4.29361	-4.29361	-4.29361	0.0749463	-0.287573	-0.311165	0.777941	0.77711	1.73631	4.02631	3.98693	3.8064	2.03371	2.5061	2.98335	1.82183	0.655862	0.962551	1.59809	1.44649	1.68729	-0.178097	-1.65447	-0.832492	2.87119	3.10062	2.59626	2.0318	0.33521	1.45694	4.55078	4.14751	4.11568	chrm2a	cholinergic receptor, muscarinic 2a	GO:0004871
ENSDARG00000100898	-4.29361	-4.29361	-4.29361	-4.29361	-4.29361	-4.29361	-4.29361	-4.29361	-4.29361	-4.29361	-4.29361	-4.29361	-4.29361	-4.29361	-4.29361	-4.29361	-4.29361	-4.29361	-4.29361	-4.29361	-4.29361	-4.29361	-4.29361	-4.29361	-4.29361	-4.29361	-4.29361	-4.29361	-4.29361	-4.29361	-4.29361	-4.29361	-4.29361	-4.29361	-4.29361	-4.29361	NA	NA	NA
ENSDARG00000102340	1.38048	1.55355	1.06324	-4.29361	3.9826	-4.29361	1.29665	1.33669	1.6187	4.16476	4.26094	4.00405	8.03688	8.0451	8.00397	5.32281	5.26055	5.25858	1.59281	1.22518	2.2034	6.35247	6.01561	6.14293	1.75809	0.939323	0.878118	5.62733	5.44587	5.43374	4.55289	4.70955	4.64915	4.70247	4.61393	4.57465	ptn	pleiotrophin	GO:0007399
ENSDARG00000099129	0.262606	-0.480715	-0.245041	-4.29361	-4.29361	-4.29361	-0.680957	-0.997289	0.132741	1.56679	1.92299	0.758222	-4.29361	-4.29361	-0.328381	1.90611	0.235064	1.11229	1.18588	1.63233	1.21928	2.85299	2.82394	2.60768	-0.286654	-0.77518	1.06575	2.61016	2.56954	2.42785	1.20936	1.30575	-1.44236	1.69436	2.15307	2.20905	phlda1	pleckstrin homology-like domain, family A, member 1	GO:0008150
ENSDARG00000101813	10.0637	12.2776	12.2658	7.63073	8.06567	7.59933	12.2655	12.2787	12.2834	6.89991	6.87881	6.88461	8.77028	8.77826	8.7123	7.10363	7.21496	7.15162	9.67486	9.72158	9.76736	8.35819	8.39608	8.37137	14.2643	14.2555	14.2496	8.70234	8.724	8.71693	10.0792	10.0423	10.0347	9.0812	9.06253	8.99383	nap1l1	nucleosome assembly protein 1-like 1	GO:0001878
ENSDARG00000098551	2.46962	5.68724	5.69041	-4.29361	-4.29361	3.60501	5.69567	5.69161	5.76582	1.75633	2.07305	2.42823	5.52429	5.54529	5.77521	2.36018	2.69354	2.17227	3.43302	3.47302	3.41663	3.4447	2.99962	3.67006	1.38609	1.21264	2.09193	2.49436	2.63313	2.64317	2.1415	2.43618	2.99554	0.984744	0.729005	0.91079	NA	NA	NA
ENSDARG00000025601	-4.29361	-4.29361	-4.29361	-4.29361	-4.29361	-4.29361	-4.29361	-4.29361	-4.29361	-4.29361	-4.29361	-4.29361	-4.29361	-4.29361	-4.29361	-4.29361	-4.29361	-4.29361	-4.29361	-4.29361	-4.29361	-4.29361	-4.29361	-4.29361	-4.29361	-4.29361	-4.29361	-4.29361	-4.29361	-4.29361	-4.29361	-4.29361	-4.29361	-4.29361	-4.29361	-1.26255	trim35-14	tripartite motif containing 35-14	NA
ENSDARG00000063672	3.15723	-0.723363	-1.35563	3.4671	-4.29361	-4.29361	-0.973697	-0.843774	-0.662552	3.26562	3.20098	3.2454	1.4093	1.4921	1.79909	4.1194	3.76156	3.79588	3.96525	4.49431	4.30653	3.98631	3.92417	3.8578	1.64442	1.70086	0.662381	4.04142	3.73257	3.57411	3.73293	3.56204	3.77409	3.65818	3.61195	3.74452	zmp:0000000711	zmp:0000000711	NA
ENSDARG00000018149	6.61103	3.61521	3.61856	3.4671	3.9826	4.60199	3.60804	3.6329	3.71988	6.50007	6.44518	6.40143	3.33461	3.16201	3.33834	7.19519	7.25592	7.18282	7.2966	7.13248	7.15363	4.93084	5.00306	4.99853	2.85331	2.49848	2.68551	4.71264	4.31403	4.37187	3.86674	3.56204	3.96187	6.05399	6.17848	6.13144	slc38a4	solute carrier family 38, member 4	GO:0005887
ENSDARG00000095920	-2.48504	-4.29361	-4.29361	-4.29361	-4.29361	-4.29361	-4.29361	-4.29361	-4.29361	-4.29361	-4.29361	-4.29361	-4.29361	-4.29361	-4.29361	-1.33067	-1.36297	-4.29361	-4.29361	-4.29361	-4.29361	-1.83677	-1.83532	-4.29361	-4.29361	-4.29361	-4.29361	-2.43019	-2.43638	-2.44035	-4.29361	-0.811456	-4.29361	-0.169356	-0.840866	-1.26255	NA	NA	NA
ENSDARG00000045886	7.1553	4.82478	4.76727	6.92047	6.97852	7.05894	4.885	4.87548	4.75482	8.2444	8.31308	8.21714	3.5098	3.41124	3.66094	7.67297	7.70757	7.73522	7.69785	7.81818	7.80727	8.01808	8.02453	8.06085	5.56477	5.36633	5.43701	7.59694	7.54307	7.56527	5.60975	5.72239	5.58237	8.08557	8.05098	8.0627	slc38a2	solute carrier family 38, member 2	GO:0005886
ENSDARG00000045885	5.99118	4.3236	4.40442	6.04651	7.14838	5.92209	4.31681	4.1291	4.29728	4.66802	4.79147	4.72807	6.36086	6.32875	6.29272	5.69512	5.70863	5.68086	6.48789	6.37084	6.45496	6.0788	6.10481	6.08615	4.23931	4.3319	4.24682	5.6926	5.69341	5.77301	4.59206	4.46036	4.73751	6.04486	6.05365	6.09523	scaf11	SR-related CTD-associated factor 11	GO:0008270
ENSDARG00000007413	6.58614	6.06471	6.05538	5.4621	6.97852	6.40717	6.18468	6.16763	5.97596	5.58767	5.46312	5.37405	4.30211	4.32515	4.27596	5.45179	5.56846	5.43867	7.1664	7.09436	7.08673	6.36463	6.36633	6.38456	5.56477	5.76333	5.66969	6.20353	6.15993	6.17389	6.35231	6.38509	6.39859	6.14224	5.98463	6.11135	arid2	AT rich interactive domain 2 (ARID, RFX-like)	GO:0003677
ENSDARG00000097341	0.262606	-4.29361	-4.29361	-4.29361	-4.29361	-4.29361	-4.29361	-4.29361	-4.29361	-4.29361	-1.09953	-1.11687	-4.29361	-4.29361	-4.29361	0.73848	0.235064	1.3956	-4.29361	-4.29361	-4.29361	1.22685	1.40546	1.17779	-4.29361	-1.65447	-4.29361	0.73603	1.13164	1.03542	-1.41872	0.122503	0.00275442	-0.470749	-0.840866	-0.737648	NA	NA	NA
ENSDARG00000045880	4.71861	5.77915	5.83166	3.4671	-4.29361	3.60501	5.86658	5.83163	5.85509	6.69075	6.75658	6.44961	3.03082	3.12443	3.48962	6.57099	6.58132	6.55257	4.96117	5.02006	5.064	4.26011	4.29652	4.501	5.81019	5.86419	6.09734	4.24708	4.32534	4.37882	2.33865	1.94697	2.52519	4.48426	4.74617	4.42422	gas2l3	growth arrest-specific 2 like 3	GO:0000226
ENSDARG00000009657	5.21191	2.16624	2.0054	4.46377	3.9826	3.60501	1.99696	2.11287	2.23178	4.26179	4.26094	4.04047	1.23242	2.26537	1.5279	4.87753	4.56659	4.63881	5.52401	5.39151	5.34565	5.71584	5.68799	5.76488	2.69103	3.14582	3.07018	5.414	5.38714	5.35608	1.71436	2.60972	1.82281	5.29268	5.18621	5.24462	fgfr1op2	FGFR1 oncogene partner 2	GO:0005737
ENSDARG00000093658	5.39152	3.97239	3.90883	-4.29361	5.56445	5.18594	4.1231	4.16256	4.0361	5.40146	5.44946	5.09991	1.63961	1.67099	2.33626	5.7845	5.91654	5.7422	4.65859	5.03691	5.11229	5.49926	5.41838	5.55395	3.13162	2.33273	3.20808	5.11676	5.26298	5.21932	3.50561	2.87074	3.43671	5.84896	5.7042	5.68248	tm7sf3	transmembrane 7 superfamily member 3	GO:0016020
ENSDARG00000026839	5.09557	-0.723363	-0.696009	-4.29361	-4.29361	-4.29361	0.113647	0.597723	-0.662552	4.00576	3.9282	3.82777	0.918294	0.920158	1.09641	4.72833	4.4376	4.74357	5.35137	5.31069	5.2625	5.8555	5.9296	5.78623	2.44166	2.49848	2.21602	5.472	5.3235	5.24388	3.13314	3.12067	2.74576	4.90979	4.96973	5.05523	med21	mediator complex subunit 21	GO:0001104
ENSDARG00000016979	4.05349	0.824188	0.940908	-4.29361	3.9826	3.60501	1.57147	1.36846	1.56308	4.3961	4.22931	4.71686	7.12536	7.12825	7.22051	4.9954	4.9757	5.08503	4.32677	5.0863	5.15902	5.28724	5.19585	5.36562	3.24632	2.8041	3.08327	4.87359	4.84674	4.83959	5.3432	5.36493	5.3043	4.80985	4.74253	4.6554	pmpcb	peptidase (mitochondrial processing) beta	GO:0003824
ENSDARG00000070477	3.23751	-0.282765	-1.31441	-4.29361	-4.29361	-4.29361	-1.34136	-0.705035	-0.861311	1.56679	1.92299	1.73631	-0.0432958	0.0468884	0.169184	1.44714	1.16776	1.78738	4.5256	4.19738	3.9993	4.27498	4.17056	4.42462	1.91338	1.81459	1.23177	3.59612	3.68084	3.71983	0.870091	1.52966	0.563032	2.77417	2.83864	2.96802	dnajc2	DnaJ (Hsp40) homolog, subfamily C, member 2	GO:0003677
ENSDARG00000045878	1.75246	-1.01524	-0.988447	-4.29361	-4.29361	-4.29361	-0.680957	-0.462128	-0.419056	2.65302	2.83137	3.18162	6.43683	6.43363	6.40992	1.81431	0.889504	1.83558	-0.335821	2.20936	1.6264	3.2268	3.29746	3.43465	0.413963	-0.232806	-0.0824021	3.57184	3.76131	3.62174	2.47064	2.48156	2.26471	2.08482	1.77951	1.81813	nudt4b	nudix (nucleoside diphosphate linked moiety X)-type motif 4b	GO:0000298
ENSDARG00000045877	6.26699	0.956261	1.02361	-4.29361	3.9826	3.60501	0.956875	1.31728	0.642461	5.83371	5.78471	5.68128	3.85966	3.84318	3.61779	5.45027	5.64512	5.35268	6.81679	7.06838	6.98666	6.75239	6.74391	6.66332	3.76906	3.40383	3.63601	6.196	6.16209	6.19648	2.77296	2.43618	3.43671	6.15078	6.2635	6.23141	ube2nb	ubiquitin-conjugating enzyme E2Nb	GO:0000166
ENSDARG00000079391	4.76743	-0.723363	-0.696009	3.4671	-4.29361	-4.29361	0.113647	-0.254286	-0.419056	3.78413	3.54719	3.92835	-1.4841	-1.48245	-4.29361	3.93555	3.80869	4.10205	5.75939	5.39151	5.43696	5.42432	5.32522	5.69064	1.64442	2.49848	2.68551	4.6865	4.7298	4.70603	2.29183	1.81137	2.35687	4.44926	4.55806	4.55233	mrpl42	mitochondrial ribosomal protein L42	NA
ENSDARG00000015921	4.90284	4.22409	4.27932	5.4621	5.9791	4.60199	4.40112	4.35922	4.20189	3.26562	2.99074	3.18162	-4.29361	-4.29361	-4.29361	3.9136	3.80869	3.91283	4.37911	5.2397	5.24816	4.63322	4.73566	4.76428	4.71097	4.75403	4.74716	4.70209	4.89455	4.88909	7.85196	7.90014	7.85253	5.16704	5.15916	5.04328	pwp1	PWP1 homolog (S. cerevisiae)	GO:0003674
ENSDARG00000099520	-2.48504	-4.29361	-4.29361	-4.29361	-4.29361	-4.29361	-4.29361	-4.29361	-4.29361	-4.29361	-4.29361	-4.29361	-4.29361	-4.29361	-4.29361	-4.29361	-4.29361	-4.29361	-4.29361	-4.29361	-4.29361	-2.29599	-2.29466	-2.33343	-4.29361	-4.29361	-4.29361	-4.29361	-4.29361	-4.29361	-4.29361	-4.29361	-4.29361	-4.29361	-4.29361	-4.29361	NA	NA	NA
ENSDARG00000061544	-0.832634	1.7085	1.80488	-4.29361	-4.29361	-4.29361	0.665383	0.720988	1.56308	0.466699	-0.180589	0.35761	-1.12948	-0.851291	-0.377831	2.49933	2.5061	2.70844	1.90985	-0.298187	1.21928	-4.29361	-3.06175	-1.9173	-0.286654	-0.533282	-1.7071	-1.64345	-1.8449	-1.65523	-0.520572	-0.497858	-0.388014	1.55315	1.29413	1.50141	ano6	anoctamin 6	GO:0002040
ENSDARG00000020812	-4.29361	-4.29361	-4.29361	-4.29361	-4.29361	-4.29361	-4.29361	-4.29361	-4.29361	-2.40931	-2.40994	-2.21737	0.986829	1.19615	1.21234	-2.97436	-4.29361	-4.29361	-4.29361	-4.29361	-4.29361	-0.961615	-1.12332	-3.32713	-4.29361	-4.29361	-4.29361	-1.51031	-1.14479	-0.775999	0.425674	-0.0220109	0.399318	-0.205156	-1.97757	-0.353608	NA	NA	NA
ENSDARG00000094007	-4.29361	-4.29361	-4.29361	-4.29361	-4.29361	-4.29361	-2.59472	-2.61283	-2.58083	-4.29361	-4.29361	-4.29361	-4.29361	-4.29361	-4.29361	-4.29361	-4.29361	-4.29361	-4.29361	-4.29361	-4.29361	-4.29361	-4.29361	-3.00345	-4.29361	-4.29361	-4.29361	-3.07989	-4.29361	-4.29361	-3.11277	-1.33327	-0.925629	-4.29361	-4.29361	-4.29361	NA	NA	NA
ENSDARG00000093685	-4.29361	-4.29361	-4.29361	-4.29361	-4.29361	-4.29361	-4.29361	-4.29361	-4.29361	-4.29361	-4.29361	-4.29361	-4.29361	-4.29361	-4.29361	-4.29361	-4.29361	-4.29361	-4.29361	-4.29361	-4.29361	-3.30242	-2.70478	-3.32713	-4.29361	-4.29361	-4.29361	-4.29361	-4.29361	-4.29361	-0.990612	-2.40093	-4.29361	-4.29361	-4.29361	-4.29361	NA	NA	NA
ENSDARG00000059196	-4.29361	-4.29361	-4.29361	-4.29361	-4.29361	-4.29361	-4.29361	-4.29361	-4.29361	-4.29361	-4.29361	-4.29361	3.38838	2.8907	3.34893	-4.29361	-4.29361	-4.29361	-4.29361	-4.29361	-4.29361	-3.30242	-1.12332	-2.52824	-4.29361	-4.29361	-4.29361	-4.29361	-4.29361	-4.29361	-0.275234	-0.497858	0.843457	-4.29361	-4.29361	-4.29361	NA	NA	NA
ENSDARG00000009262	0.262606	2.34068	2.36706	-4.29361	-4.29361	-4.29361	2.41773	2.39791	2.74308	0.777941	-0.180589	1.90378	4.6718	4.7276	4.88753	3.03815	2.9035	3.46918	-0.335821	-0.298187	-0.303835	2.69873	2.76678	2.69237	2.13999	2.62859	1.23177	3.02218	3.47931	3.21905	2.6297	2.48156	2.35687	3.91752	3.86731	3.92612	si:dkey-97m3.1	si:dkey-97m3.1	GO:0005777
ENSDARG00000018618	7.65594	3.26179	3.21435	4.46377	6.3008	5.60047	3.17374	3.28168	3.09905	5.8546	5.75726	5.56111	1.56685	1.64149	1.97353	6.86282	6.74171	6.7769	7.93265	7.96919	7.98637	7.82426	7.83669	7.83016	5.41684	5.20361	5.4156	7.21914	7.28342	7.26697	4.98687	4.9942	4.77139	6.84623	6.93545	6.88297	cpsf6	cleavage and polyadenylation specific factor 6	GO:0000166
ENSDARG00000045874	5.62583	2.92501	2.84523	-4.29361	-4.29361	-4.29361	2.90629	2.99663	2.84688	3.88911	3.88825	3.65067	-4.29361	-4.29361	-2.99384	4.00986	4.15715	3.98939	4.97993	4.85886	4.89026	5.80913	5.80599	5.81862	5.39064	5.45012	5.28944	5.11536	5.1977	5.18565	3.2843	3.9649	3.59646	4.87584	4.78739	4.92665	yeats4	YEATS domain containing 4	GO:0006355
ENSDARG00000057468	5.10207	5.75999	5.81312	3.4671	4.98027	5.18594	5.72696	5.76079	5.68904	4.41028	4.56952	4.40404	4.05652	4.09127	3.93149	4.88545	4.96013	4.79725	5.73951	5.57964	5.67527	5.76729	5.84102	5.74054	4.87744	4.84986	4.93248	4.73286	4.71393	4.76675	3.91389	3.81342	3.91717	5.39584	5.35368	5.42251	kcnc2	potassium voltage-gated channel, Shaw-related subfamily, member 2	GO:0005216
ENSDARG00000045873	2.91534	-0.498694	0.25414	-4.29361	-4.29361	-4.29361	-0.225756	-0.500642	0.158493	2.07389	1.99997	1.98075	-0.509914	0.949112	0.757839	2.36018	3.06749	2.66535	3.27626	3.33489	3.22497	2.56743	2.5505	2.5299	-0.286654	0.72331	0.0727271	1.13998	1.3235	1.18412	-0.219905	0.33521	-0.245669	3.75988	3.58171	3.63195	frs2a	fibroblast growth factor receptor substrate 2a	GO:0005158
ENSDARG00000079143	-0.537149	0.346322	0.48997	-4.29361	-4.29361	-4.29361	0.65807	0.543082	0.182318	1.84251	1.34769	1.54682	-2.83783	-3.29863	-2.32136	1.73341	2.21076	2.09518	1.18588	1.22518	1.21928	2.91269	2.85475	2.83333	1.38609	-0.232806	1.06575	2.4711	2.80864	2.78463	0.0287782	-0.429061	-1.44236	1.49427	1.54883	1.48265	si:ch73-278m9.1	si:ch73-278m9.1	GO:0007271
ENSDARG00000057714	0.408463	-0.616441	-1.5429	-4.29361	-4.29361	-4.29361	-2.36452	-0.82066	-0.92989	-1.09877	-4.29361	0.758222	-3.29959	-4.29361	-4.29361	-0.426289	-0.996029	-0.943194	-4.29361	-4.29361	-4.29361	-4.29361	-2.29466	-4.29361	-1.42923	-2.84695	-4.29361	1.0491	1.13164	1.03542	-4.29361	-4.29361	-4.29361	3.25145	3.2511	3.25735	cmah	cytidine monophospho-N-acetylneuraminic acid hydroxylase	GO:0005737
ENSDARG00000045224	1.23161	-4.29361	-4.29361	-4.29361	-4.29361	-4.29361	-2.40772	-4.29361	-2.58083	-0.376063	-1.09953	-0.198927	-3.48517	-4.29361	-3.50205	-0.962652	-0.0713222	-4.29361	0.616992	0.655862	0.65003	-0.974538	-1.48745	-1.0196	-4.29361	0.160456	-0.832492	-0.938114	-1.14479	-1.14965	-4.29361	-1.33327	-4.29361	-2.19337	-0.840866	-1.26255	glipr1a	GLI pathogenesis-related 1a	GO:0005576
ENSDARG00000011246	3.24724	-0.723363	-0.696009	-4.29361	3.9826	3.60501	-1.83601	-0.997289	-0.210784	1.75633	1.92299	2.63286	-1.4841	-0.96769	0.130411	2.75526	2.71844	2.82524	3.70315	3.82306	3.69552	3.31794	3.34163	3.3744	1.75809	2.42874	2.21602	3.41689	3.53031	3.47386	2.96426	3.23107	1.94661	3.13237	3.19892	3.20107	krr1	KRR1, small subunit (SSU) processome component, homolog (yeast)	GO:0000462
ENSDARG00000053709	1.90774	2.88224	2.82231	3.4671	-4.29361	-4.29361	2.66706	2.69215	2.88141	-1.09877	-2.6905	-2.91037	2.92796	3.03272	3.36989	-0.962652	-1.85629	-4.29361	1.59281	0.655862	1.21928	-1.48898	0.0626141	-2.33343	2.22152	2.62859	2.36644	-0.220465	0.473569	0.600957	0.992264	1.08831	0.00275442	1.69436	0.800784	-0.353608	NA	NA	NA
ENSDARG00000039724	2.33012	-1.87372	-3.50036	-4.29361	-4.29361	-4.29361	-0.973697	-1.74438	-2.58083	3.63272	3.54719	3.66006	2.54304	2.55628	2.24256	4.37371	4.43008	4.33784	3.03664	2.32361	2.52213	2.61133	2.88491	2.60768	1.0174	0.46916	-0.291871	4.08896	3.84426	3.98801	0.920209	0.859941	1.22231	3.99799	3.90036	3.98013	osbpl8	oxysterol binding protein-like 8	NA
ENSDARG00000070441	4.14271	0.681792	0.495775	5.04762	3.9826	3.60501	-0.047804	0.486291	-0.0288208	4.26179	4.46479	4.3615	-1.4841	-1.48245	-2.32136	4.9867	4.85179	4.86466	5.21405	4.781	4.73442	5.31793	5.36321	5.41216	0.105773	0.160456	-0.291871	4.81273	4.80765	4.7424	1.97365	1.30575	1.94661	4.90172	4.54767	4.81859	zdhhc17	zinc finger, DHHC-type containing 17	GO:0007409
ENSDARG00000011961	3.66808	3.62821	3.67082	5.04762	6.78596	5.92209	3.84499	3.89717	3.89905	5.24934	5.0212	5.30089	3.13516	3.30774	2.90792	5.4879	5.65805	5.31237	4.27246	4.33996	4.41318	4.86057	4.89606	5.04759	3.87365	4.14165	4.10056	4.75639	4.82478	4.83623	3.89834	3.75918	3.77409	6.33343	6.39985	6.52964	csrp2	cysteine and glycine-rich protein 2	GO:0005575
ENSDARG00000008986	6.34381	-1.87372	-2.60605	3.4671	-4.29361	-4.29361	-1.34136	-0.254286	-1.3239	1.92383	2.07305	1.73631	-2.29172	-4.29361	-4.29361	3.7498	3.41076	3.91283	5.89138	5.82886	5.75348	4.45142	4.43292	4.37085	2.65215	3.27065	2.68551	4.2699	4.34608	4.31506	2.70311	2.38933	2.74576	4.32202	4.28527	4.58018	e2f7	E2F transcription factor 7	GO:0000122
ENSDARG00000008235	4.16341	4.7905	4.80283	-4.29361	3.9826	-4.29361	4.81039	4.82198	4.86817	5.40855	5.41474	5.59822	2.71451	2.68233	2.0791	4.75326	4.78854	4.94375	4.72075	5.0863	5.064	5.50654	5.50347	5.39962	4.20624	4.37277	4.20409	5.39336	5.24003	5.14683	4.3277	4.11643	3.94712	5.0294	4.90606	4.96518	cog5	component of oligomeric golgi complex 5	GO:0006891
ENSDARG00000004592	1.38048	4.6762	4.68391	-4.29361	-4.29361	-4.29361	4.78064	4.78125	4.80063	2.55432	2.65217	2.53417	2.57307	2.53733	2.02728	2.03371	2.35554	2.38155	1.76002	2.32361	2.2034	3.03863	3.05373	2.83333	3.80469	4.10858	3.88067	3.0692	3.25857	3.21905	3.98919	3.83106	3.65208	3.60947	3.58171	3.73464	gpr22a	G protein-coupled receptor 22a	GO:0001947
ENSDARG00000006567	1.90774	-0.723363	-0.696009	-4.29361	-4.29361	-4.29361	-1.34136	-1.36419	-1.3239	1.34853	1.56595	1.32861	-4.29361	-2.29028	-4.29361	0.73848	-0.460823	0.946616	1.59281	0.655862	-0.303835	2.65744	2.62387	2.67583	0.105773	0.46916	0.662381	2.07794	2.06949	2.04091	-1.41872	-0.429061	-4.29361	2.64479	2.57766	2.15082	dus4l	dihydrouridine synthase 4-like (S. cerevisiae)	GO:0003824
ENSDARG00000016231	3.28551	2.67231	2.78724	-4.29361	-4.29361	-4.29361	2.79163	2.83546	3.06281	2.44837	2.14261	1.32861	-0.291248	0.518021	-0.080824	3.06509	3.31607	3.37448	4.32677	3.93514	3.92914	3.36144	3.36321	3.35374	3.15256	2.85816	3.30442	3.60412	3.54692	3.60604	2.29183	3.28326	2.81238	3.64857	3.94064	3.74452	bcap29	B-cell receptor-associated protein 29	GO:0005783
ENSDARG00000016749	1.69675	1.7085	1.40921	5.4621	3.9826	5.92209	2.11992	2.07486	1.82196	4.57038	4.64337	4.04047	3.03082	3.00542	2.99143	4.52617	4.48189	4.15049	1.90985	1.63233	1.6264	4.30314	4.34885	4.08783	2.37195	2.6895	2.21602	5.67561	5.68781	5.68046	1.48385	2.18504	2.16627	5.50994	5.58219	5.37751	slco1c1	solute carrier organic anion transporter family, member 1C1	GO:0005215
ENSDARG00000004227	2.99348	2.79268	2.6508	-4.29361	3.9826	3.60501	2.69285	2.47583	2.60668	3.7399	3.82619	3.18162	2.01266	2.06832	1.66986	3.93555	4.08241	3.46918	3.4817	3.52171	3.41663	3.72837	3.84966	3.79789	1.38609	1.12716	0.878118	3.90554	3.81714	3.85218	2.6297	3.17693	3.39384	3.99799	4.4281	4.2809	pde3a	phosphodiesterase 3A, cGMP-inhibited	GO:0004112
ENSDARG00000006038	6.47999	4.28283	4.32079	4.46377	4.98027	5.60047	3.95564	3.99202	3.98622	4.46564	4.54404	4.69418	2.21668	2.06832	2.26957	4.90004	4.96013	4.71809	6.84032	6.82821	6.83663	6.67799	6.68513	6.68477	6.05921	5.98603	6.07566	6.01424	5.99968	6.00622	4.88013	4.73788	4.66726	5.41959	5.42071	5.40268	aebp2	AE binding protein 2	GO:0003676
ENSDARG00000045870	4.46797	7.81938	7.79418	5.4621	6.56368	5.92209	7.77744	7.81226	7.78698	7.36175	7.3339	7.32676	6.18058	6.17945	6.19628	7.51692	7.41667	7.46422	5.70917	5.33814	5.2625	5.57512	5.57921	5.63502	5.3909	5.57174	5.42017	6.06884	5.98656	5.98057	4.91144	4.97846	5.28683	6.63372	6.50827	6.52821	plekha5	pleckstrin homology domain containing, family A member 5	NA
ENSDARG00000060248	-1.70723	-2.62656	-2.60605	-4.29361	-4.29361	-4.29361	-4.29361	-4.29361	-4.29361	0.777941	0.77711	0.35761	5.07085	4.98461	5.13285	-0.426289	-4.29361	-4.29361	-0.335821	0.655862	-4.29361	-0.296585	-0.594459	-0.642343	3.97117	3.77091	3.79039	-0.763197	-1.14479	-1.14965	-4.29361	-4.29361	-1.44236	-1.37224	0.0917003	0.199677	LOC793364	FYVE, RhoGEF and PH domain-containing protein 4-like	NA
ENSDARG00000017757	0.662231	-1.87372	-2.60605	-4.29361	-4.29361	3.60501	-2.59472	-2.61283	-4.29361	2.20981	2.33317	1.90378	-4.29361	-4.29361	-4.29361	2.2241	2.0372	2.09518	2.74912	2.93994	3.07059	1.70327	1.63575	1.35453	-0.827433	-4.29361	-0.832492	2.20966	2.06949	2.15322	-1.41872	-0.429061	-0.545955	2.45933	2.69533	3.00135	pik3cg	phosphatidylinositol-4,5-bisphosphate 3-kinase, catalytic subunit gamma	GO:0005886
ENSDARG00000030598	4.82703	-0.338339	-0.786118	3.4671	-4.29361	3.60501	0.188066	0.0886528	0.587761	4.19783	4.22931	4.3615	2.45708	2.45898	2.83444	5.30606	5.05113	5.13884	5.73951	6.01042	5.93449	6.30592	6.26102	6.22483	1.23721	1.29334	1.63895	5.05679	5.14414	5.10276	2.08769	2.07091	1.18257	4.56822	4.3703	4.32106	nampta	nicotinamide phosphoribosyltransferase a	GO:0004514
ENSDARG00000077356	2.23555	2.7694	2.82231	-4.29361	-4.29361	-4.29361	2.70558	2.76558	2.56481	-1.09877	-4.29361	-4.29361	5.44784	5.39204	5.54431	0.12534	0.235064	-0.649837	3.27626	3.25995	3.19539	1.44474	1.27488	1.08057	1.23721	1.44234	2.36644	1.45522	1.33654	1.12629	3.97444	3.94884	4.34605	3.61934	3.51924	3.56664	sypl1	synaptophysin-like 1	GO:0005215
ENSDARG00000097907	4.47213	0.826898	0.85318	-4.29361	-4.29361	-4.29361	1.26262	1.2021	0.642461	-4.29361	-1.09953	-1.11687	6.39409	6.36902	6.48548	2.18798	2.32344	2.13424	4.83757	4.71972	4.62772	3.66901	3.77109	3.56616	1.52103	2.01825	2.59697	4.06481	4.16247	4.19424	4.82365	4.80189	4.85278	5.86979	5.70653	5.70795	NA	NA	NA
ENSDARG00000089860	1.2703	1.55355	0.710695	-4.29361	-4.29361	-4.29361	1.0396	1.09221	0.642461	0.777941	0.77711	1.32861	0.148416	0.996483	-0.00764287	1.21557	1.44097	2.09518	0.929295	2.08527	2.2034	2.03417	1.98114	2.499	2.74717	2.6895	2.33028	2.59418	1.73465	2.13144	1.71436	0.122503	1.18257	2.46678	1.84005	2.1208	atxn7l1	ataxin 7-like 1	GO:0000226
ENSDARG00000097073	3.88051	0.5784	0.607234	-4.29361	3.9826	-4.29361	-0.047804	-0.0726505	-0.662552	3.20184	3.49496	2.89392	4.91836	4.91294	4.90055	3.74559	3.64512	3.86718	3.03664	3.61442	3.36442	3.60711	3.72181	3.39476	2.05357	2.49848	2.13449	3.85278	3.82397	3.85218	3.85068	3.28326	3.43671	4.32408	4.41295	4.42913	NA	NA	NA
ENSDARG00000039843	1.93207	-1.87372	-1.84941	-4.29361	-4.29361	-4.29361	-0.437714	-0.462128	0.278019	1.75633	1.92299	1.73631	-1.83212	-2.04218	-2.72853	2.38144	2.85178	2.2807	2.38967	2.42947	2.52213	2.21105	2.16444	2.78786	0.105773	0.160456	-0.291871	2.87119	3.42645	3.39383	2.47064	1.6617	2.06062	3.54193	3.62526	3.46277	znf800b	zinc finger protein 800b	GO:0046872
ENSDARG00000077654	1.90774	5.97366	5.94368	-4.29361	3.9826	3.60501	6.06808	6.0687	6.02001	3.49581	3.44076	3.18162	5.29293	5.35422	5.35233	2.7218	3.49961	2.87221	3.03664	3.07658	3.07059	3.32894	3.24028	3.1769	3.98688	3.87945	3.70824	2.88439	2.53666	2.49759	2.24344	3.06213	1.53792	2.85995	3.11693	3.46277	grm8a	glutamate receptor, metabotropic 8a	GO:0001642
ENSDARG00000080242	-4.29361	-4.29361	-4.29361	-4.29361	-4.29361	-4.29361	-4.29361	-4.29361	-4.29361	-4.29361	-4.29361	-4.29361	-4.29361	-4.29361	-4.29361	-4.29361	-4.29361	-4.29361	-4.29361	-4.29361	-4.29361	-4.29361	-4.29361	-4.29361	-4.29361	-4.29361	-4.29361	-4.29361	-4.29361	-4.29361	-4.29361	-4.29361	-4.29361	-4.29361	-4.29361	-4.29361	NA	NA	NA
ENSDARG00000070414	-4.29361	-4.29361	-4.29361	-4.29361	-4.29361	-4.29361	-4.29361	-4.29361	-4.29361	-4.29361	-4.29361	-4.29361	-4.29361	-4.29361	-4.29361	-4.29361	-4.29361	-4.29361	-1.24584	0.509037	0.0848815	-2.66349	-3.15687	-4.29361	-4.29361	-1.65447	-4.29361	-1.98384	-1.8449	-1.92036	-4.29361	-4.29361	-4.29361	-0.675698	-0.23875	-0.681552	LOC100007376	secretory phospholipase A2 receptor	NA
ENSDARG00000067495	-4.29361	-4.29361	-4.29361	-4.29361	-4.29361	-4.29361	-4.29361	-4.29361	-4.29361	-4.29361	-4.29361	-4.29361	-4.29361	-4.29361	-4.29361	-4.29361	-4.29361	-4.29361	-4.29361	-2.97461	-4.29361	-3.48761	-4.29361	-4.29361	-4.29361	-4.29361	-4.29361	-4.29361	-3.95754	-3.68704	-4.29361	-4.29361	-4.29361	-1.83305	-1.89358	-3.31651	NA	NA	NA
ENSDARG00000045867	-4.29361	-4.29361	-4.29361	-4.29361	-4.29361	-4.29361	-4.29361	-4.29361	-4.29361	-4.29361	-4.29361	-4.29361	-4.29361	-4.29361	-4.29361	-4.29361	-4.29361	-4.29361	-1.24584	-2.97461	-0.837554	-3.48761	-4.29361	-4.29361	-4.29361	-4.29361	-4.29361	-3.07989	-3.68516	-3.68704	-4.29361	-4.29361	-4.29361	-3.56454	-1.36141	-2.63723	si:dkey-61f9.2	si:dkey-61f9.2	GO:0016020
ENSDARG00000095979	0.262606	-4.29361	-4.29361	-4.29361	-4.29361	-4.29361	-4.29361	-4.29361	-4.29361	-4.29361	-4.29361	-4.29361	-4.29361	-4.29361	-4.29361	-4.29361	-4.29361	-4.29361	-0.335821	-4.29361	-4.29361	-4.29361	-4.29361	-2.33343	-4.29361	-4.29361	-4.29361	-4.29361	-1.65063	-2.44035	-4.29361	-4.29361	-4.29361	-4.29361	-4.29361	-0.737648	LOC108183608	uncharacterized LOC108183608	NA
ENSDARG00000094531	-4.29361	-4.29361	-4.29361	-4.29361	-4.29361	-4.29361	-4.29361	-4.29361	-4.29361	-4.29361	-4.29361	-4.29361	-4.29361	-4.29361	-4.29361	-1.82597	-4.29361	-4.29361	-4.29361	-4.29361	-4.29361	-4.29361	-4.29361	-4.29361	-4.29361	-4.29361	-4.29361	-4.29361	-4.29361	-4.29361	-4.29361	-4.29361	-4.29361	-4.29361	-4.29361	-4.29361	NA	NA	NA
ENSDARG00000033296	2.878	-0.621357	-0.452975	-4.29361	-4.29361	-4.29361	-0.229626	-0.254286	-1.3239	3.82704	4.02346	4.20989	-0.509914	-0.589077	-0.6274	4.98038	4.81763	5.14268	3.89509	3.87645	3.9993	6.09016	6.04262	5.9194	3.53395	3.71342	3.32295	5.05795	5.11214	5.05556	4.35073	4.30495	4.37279	4.60844	4.39602	4.4498	gpr37b	G protein-coupled receptor 37b	GO:0004930
ENSDARG00000104357	-2.48504	-4.29361	-4.29361	-4.29361	-4.29361	-4.29361	-4.29361	-4.29361	-4.29361	-0.179782	-1.09953	1.07143	-4.29361	-4.29361	-4.29361	2.07385	2.38693	2.31511	-4.29361	-4.29361	-4.29361	0.510684	0.512399	-0.343565	-4.29361	-4.29361	-4.29361	0.33564	-1.65063	-1.14965	-1.41872	-1.33327	0.00275442	-4.29361	-4.29361	-4.29361	tmem229a	transmembrane protein 229A	NA
ENSDARG00000006283	2.43599	2.43397	2.41074	3.4671	-4.29361	3.60501	2.6275	2.62139	2.92619	3.49581	3.49496	3.42138	5.41454	5.36366	5.16917	4.57593	4.34472	4.30398	1.59281	2.78901	2.61443	3.50413	3.4261	3.88684	3.46866	3.05615	2.79569	5.58348	5.64988	5.6094	3.23565	3.56204	3.47833	6.25421	6.28086	6.40804	waslb	Wiskott-Aldrich syndrome-like b	GO:0003779
ENSDARG00000045864	-4.29361	-4.29361	-4.29361	-4.29361	-4.29361	-4.29361	-4.29361	-4.29361	-4.29361	-4.29361	-4.29361	-4.29361	-4.29361	-4.29361	-4.29361	0.73848	-0.0713222	-0.943194	-4.29361	-4.29361	-4.29361	-4.29361	-4.29361	-1.53186	-4.29361	-4.29361	-4.29361	-2.43019	-2.43638	-2.44035	-4.29361	-4.29361	-4.29361	-4.29361	-1.71478	-4.29361	lmod2b	leiomodin 2 (cardiac) b	GO:0005523
ENSDARG00000045863	-4.29361	-4.29361	-4.29361	-4.29361	-4.29361	-4.29361	-4.29361	-4.29361	-4.29361	-4.29361	-4.29361	-4.29361	-4.29361	-4.29361	-4.29361	-1.82597	-1.85629	-0.943194	-4.29361	-4.29361	-4.29361	-4.29361	-4.29361	-4.29361	-4.29361	-4.29361	-4.29361	-2.43019	-4.29361	-4.29361	-4.29361	-4.29361	-4.29361	-4.29361	-4.29361	-4.29361	asb15b	ankyrin repeat and SOCS box containing 15b	GO:0000151
ENSDARG00000093470	-4.29361	-4.29361	-4.29361	-4.29361	-4.29361	-4.29361	-4.29361	-4.29361	-4.29361	-4.29361	-4.29361	-4.29361	-4.29361	-4.29361	-4.29361	-4.29361	-4.29361	-4.29361	-4.29361	-4.29361	-4.29361	-4.29361	-4.29361	-4.29361	-4.29361	-4.29361	-4.29361	-4.29361	-4.29361	-4.29361	-4.29361	-4.29361	-4.29361	-4.29361	-4.29361	-4.29361	LOC108183610	uncharacterized LOC108183610	NA
ENSDARG00000105162	0.262606	-0.596943	-0.834831	-4.29361	-4.29361	-4.29361	-0.973697	-0.997289	-2.58083	1.34853	1.34769	0.571777	-4.29361	-4.29361	-2.99384	1.99242	1.27234	1.6323	0.616992	-0.298187	-0.303835	1.22685	1.44649	1.68729	-0.827433	-0.232806	-0.537005	1.49019	1.25804	1.40563	-4.29361	-1.33327	-1.44236	1.45069	1.97835	1.48265	NA	NA	NA
ENSDARG00000016691	1.8061	-1.01524	-0.988447	-4.29361	-4.29361	-4.29361	-0.229626	-0.254286	-0.0288208	-1.09877	-1.09953	-4.29361	-4.29361	-1.83055	-1.51801	-4.29361	-4.29361	-2.96139	2.38967	1.9495	2.2034	1.02522	1.22859	0.742103	-4.29361	-1.65447	-1.7071	3.00609	2.8759	2.88355	-4.29361	-4.29361	-4.29361	5.94828	5.99174	5.73049	cd9b	CD9 molecule b	GO:0005887
ENSDARG00000101363	-4.29361	6.4836	6.44051	3.05428	3.9826	3.60501	6.44588	6.42816	6.44843	5.32868	5.30525	4.91617	3.20275	3.14959	3.18715	3.57901	3.64953	3.909	2.78835	1.22518	1.6264	1.97938	2.02242	2.5299	1.55288	0.888275	0.827132	2.5368	2.19068	2.02919	1.39803	1.08831	0.483496	2.02665	1.16952	2.02679	ano2	anoctamin 2	GO:0005229
ENSDARG00000095042	-4.29361	4.35554	4.32585	3.05428	3.9826	3.60501	4.34758	4.37322	4.29207	4.19783	4.24521	3.69702	0.656026	0.354503	0.931406	2.03371	2.1513	2.15946	1.29886	-4.29361	-4.29361	0.970085	1.15624	0.720323	0.189209	0.397953	-0.409238	2.32068	1.49897	1.59252	0.425674	0.122503	-1.16098	1.15733	0.0917003	1.07009	NA	NA	NA
ENSDARG00000100963	-4.29361	-2.62656	-2.60605	-4.29361	-4.29361	-4.29361	-2.59472	-2.61283	-4.29361	-1.09877	-1.09953	-1.11687	-4.29361	-4.29361	-2.99384	-4.29361	-4.29361	-4.29361	-4.29361	-4.29361	-4.29361	-4.29361	-4.29361	-1.0196	-4.29361	-4.29361	-4.29361	-1.64345	-4.29361	-4.29361	-4.29361	-4.29361	-4.29361	-4.29361	-4.29361	-2.09604	NA	NA	NA
ENSDARG00000059043	1.38048	6.96243	6.94662	6.26874	5.9791	5.60047	7.01781	7.01247	6.9837	6.23521	6.29671	6.22284	5.47295	5.43192	5.59115	5.70474	5.5787	5.63957	0.616992	2.62041	2.78302	3.20308	3.20485	3.03699	1.86345	1.92001	2.13449	4.64054	4.7298	4.70235	2.6297	1.6617	1.53792	4.78375	4.9723	5.12873	ntf3	neurotrophin 3	GO:0005102
ENSDARG00000075281	3.6506	2.74573	2.45611	3.4671	-4.29361	-4.29361	2.44226	2.83546	2.23178	5.49091	5.47665	5.27056	0.591467	0.733056	0.477968	5.89601	5.95371	5.94804	5.15524	4.85886	4.89026	5.67333	5.71552	5.77268	1.23721	1.57738	1.85797	5.65071	5.68781	5.70093	4.56278	4.8108	4.89949	4.83549	4.8979	4.93961	tbc1d30	TBC1 domain family, member 30	GO:0005096
ENSDARG00000023766	4.74013	4.96549	4.95376	6.04651	5.56445	5.60047	5.05371	5.06202	5.01584	5.07107	4.95893	4.89644	-0.403736	0.483604	0.0180742	6.26247	6.11568	6.11845	4.79967	4.6987	4.42343	6.14471	6.12295	6.14894	3.67088	3.99253	3.90546	6.08071	6.04875	6.04161	4.01824	3.9871	3.80713	5.89399	5.79707	5.88136	gnsa	glucosamine (N-acetyl)-6-sulfatase a	GO:0003824
ENSDARG00000097286	0.662231	0.911866	0.85318	-4.29361	-4.29361	-4.29361	1.29665	1.2021	1.4754	1.22562	1.46094	1.64467	-4.29361	-4.29361	-4.29361	2.67924	2.25703	2.62039	0.929295	1.63233	1.6264	1.40372	1.22859	2.06307	-0.531853	-0.478654	-0.537005	2.07794	2.13686	2.01737	-1.41872	0.122503	-0.545955	2.50265	2.33331	2.02679	NA	NA	NA
ENSDARG00000039356	0.974831	5.60906	5.61073	-4.29361	-4.29361	-4.29361	5.63045	5.64372	5.60642	0.777941	1.34769	2.05382	3.30135	3.28066	3.56425	2.94035	2.71844	3.23768	-4.29361	-4.29361	-4.29361	1.02522	1.22859	0.742103	-4.29361	-0.77518	-0.291871	0.614508	0.606248	0.600957	0.736607	0.122503	0.399318	1.69436	2.03897	1.57411	zgc:194209	zgc:194209	GO:0005783
ENSDARG00000059064	1.72487	3.55928	3.54208	3.4671	-4.29361	-4.29361	3.44082	3.47505	3.115	4.69607	4.62404	4.52461	1.2878	1.8151	1.5129	4.72933	4.71288	5.06191	3.44289	3.42263	3.24243	2.96439	2.91446	2.62157	2.22152	1.29334	1.91767	2.22345	2.36749	2.44561	5.53332	5.85676	5.40379	4.09317	4.05367	4.22837	rassf3	Ras association (RalGDS/AF-6) domain family member 3	GO:0007165
ENSDARG00000099725	-4.29361	-4.29361	-4.29361	-4.29361	-4.29361	-4.29361	-4.29361	-4.29361	-4.29361	-4.29361	-4.29361	-4.29361	-4.29361	-4.29361	-4.29361	-4.29361	-4.29361	-4.29361	-4.29361	-4.29361	-4.29361	-4.29361	-4.29361	-4.29361	-4.29361	-4.29361	-4.29361	-4.29361	-4.29361	-4.29361	-4.29361	-4.29361	-4.29361	-4.29361	-4.29361	-4.29361	NA	NA	NA
ENSDARG00000090401	-0.292017	-4.29361	-4.29361	-4.29361	-4.29361	-4.29361	-4.29361	-4.29361	-4.29361	-4.29361	-4.29361	-1.11687	-4.29361	-4.29361	-4.29361	1.4976	1.33806	1.6323	1.18588	-0.298187	-0.303835	0.585967	0.348906	-0.642343	-0.827433	-1.65447	-0.832492	-0.220465	0.164825	0.1596	-4.29361	-4.29361	-4.29361	2.45933	2.28407	1.57411	LOC101885512	apoptosis facilitator Bcl-2-like protein 14	NA
ENSDARG00000063578	2.69676	0.5784	1.24657	3.4671	4.56601	4.60199	0.751342	0.494377	1.01255	3.54805	3.27719	2.67978	0.964344	1.15698	1.19365	3.80403	3.83625	3.56378	3.89509	4.09169	4.01293	5.45099	5.4505	5.61975	3.81707	4.02362	3.81153	5.23487	5.06161	5.05006	2.27267	2.78646	2.37461	4.33766	4.34531	4.22414	dgki	diacylglycerol kinase, iota	NA
ENSDARG00000063563	4.1448	4.93311	4.94593	-4.29361	4.56601	4.60199	4.72173	4.64519	4.84504	3.86871	3.5976	3.76388	4.97274	4.96291	5.0787	3.65243	3.6547	3.95707	4.96289	5.40455	5.2767	2.12279	2.35663	2.55545	4.80258	4.7397	5.05476	3.92638	4.00011	4.04886	3.42112	3.47496	3.81365	5.05749	5.01819	4.9694	creb3l2	cAMP responsive element binding protein 3-like 2	GO:0002062
ENSDARG00000039350	4.97194	-0.480715	-0.245041	-4.29361	-4.29361	-4.29361	-1.34136	-0.462128	0.642461	4.09625	4.09539	4.14449	-4.29361	-4.29361	-4.29361	4.1194	4.17524	4.26931	4.61561	4.85886	5.03089	4.91267	4.93622	4.88435	1.38609	0.160456	0.100474	4.7015	4.76571	4.6875	0.736607	1.49468	0.965567	4.41566	4.51603	4.58568	ssbp1	single-stranded DNA binding protein 1	GO:0003697
ENSDARG00000073963	-0.67734	-0.480715	-0.696009	-4.29361	-4.29361	-4.29361	-2.59472	-2.61283	-1.3239	3.20184	3.26477	2.9714	-1.4841	-2.29028	-1.51801	3.79853	3.71284	3.72088	1.18588	0.655862	0.65003	1.89308	2.06256	2.11309	-0.286654	-1.65447	-0.0824021	1.38263	1.51594	1.51056	0.0287782	-4.29361	-4.29361	1.83658	1.77951	1.38499	si:ch211-258f14.2	si:ch211-258f14.2	NA
ENSDARG00000069607	-1.70723	0.467023	0.710695	-4.29361	4.98027	4.60199	1.54339	1.51761	0.746006	5.55613	5.52954	5.77069	1.32357	1.71076	0.62468	6.20927	6.3198	6.26204	-4.29361	-4.29361	-4.29361	-1.48898	-1.48745	-2.33343	-1.70246	-4.29361	-1.7071	1.38263	1.58188	1.91913	0.992264	2.07091	1.53792	4.90979	4.81365	4.70177	zgc:162331	zgc:162331	GO:0003674
ENSDARG00000059053	-2.1796	-4.29361	-4.29361	-4.29361	-4.29361	-4.29361	-2.59472	-4.29361	-2.58083	-4.29361	-4.29361	-0.198927	4.96157	4.9776	5.05734	1.1674	1.05501	0.544246	-1.24584	-1.21045	-4.29361	-2.97358	-4.29361	-3.00345	-4.29361	-4.29361	-4.29361	1.2664	1.29783	1.16966	1.56485	1.81137	0.00275442	6.06667	6.02771	5.91892	slc13a4	solute carrier family 13 (sodium/sulfate symporter), member 4	GO:0005215
ENSDARG00000092677	3.21785	-0.861934	-0.834831	4.46377	-4.29361	-4.29361	-0.329922	-0.354467	-0.662552	2.91411	2.99074	3.21386	-0.291248	-0.289452	-2.32136	3.50754	3.89857	3.62814	3.70315	4.03914	3.89273	4.00701	3.98809	3.88684	0.413963	0.601824	1.38063	3.88598	3.86428	3.72711	-0.520572	1.20113	1.18257	3.93613	3.73615	3.96331	coa6	cytochrome c oxidase assembly factor 6	GO:0004129
ENSDARG00000020871	4.53702	4.09985	4.00742	3.4671	-4.29361	-4.29361	3.96731	3.92735	3.80926	3.86871	3.86786	3.21386	5.32582	5.342	5.3302	5.21476	5.1911	5.12436	5.15524	4.61141	4.9086	4.20506	4.25382	4.3729	2.09742	1.86827	1.75261	5.926	5.88518	5.88947	5.22044	5.34666	5.05889	5.61238	5.61243	5.58508	ptprz1b	protein tyrosine phosphatase, receptor-type, Z polypeptide 1b	GO:0004721
ENSDARG00000039346	5.35149	-0.480715	-0.988447	6.46126	4.98027	5.18594	-0.680957	-1.36419	-1.8196	6.71523	6.68844	6.66315	-1.4841	-1.48245	-0.328381	6.95303	6.88741	6.92674	5.75939	6.11725	6.0629	6.57088	6.55752	6.6608	1.64442	1.29334	2.04807	6.67013	6.5414	6.55138	1.97365	2.2908	2.06062	6.76627	6.75183	6.74094	ndufa5	NADH dehydrogenase (ubiquinone) 1 alpha subcomplex, 5	GO:0005743
ENSDARG00000101565	-2.1796	-4.29361	-4.29361	-4.29361	-4.29361	-4.29361	-4.29361	-4.29361	-4.29361	-4.29361	-2.40994	-4.29361	-4.29361	-4.29361	-4.29361	1.83033	1.74613	2.26882	-4.29361	-0.298187	-0.303835	0.892732	0.842537	1.19368	-2.88299	-4.29361	-4.29361	0.793156	0.497003	0.68347	-2.23435	-4.29361	-2.25513	1.00537	1.1086	1.99404	NA	NA	NA
ENSDARG00000097044	3.43055	-2.20158	-4.29361	-4.29361	-4.29361	-4.29361	-1.83601	-1.29486	-1.8196	3.0471	2.89966	2.80528	-4.29361	-4.29361	-4.29361	3.39859	3.54207	3.82004	3.94247	3.75708	4.20152	2.94651	3.04708	2.85788	-0.365435	0.323049	0.737199	2.29441	2.63841	2.02542	1.06758	1.46425	0.661724	3.99799	3.72087	4.05348	si:dkey-14d8.24	si:dkey-14d8.24	NA
ENSDARG00000059003	-1.86596	3.34021	3.29979	-4.29361	-4.29361	-4.29361	3.27828	3.29	3.15975	2.50232	2.44752	2.18971	1.03077	1.4045	1.64738	3.44769	2.94628	3.3907	-4.29361	-0.298187	-4.29361	5.40626	5.48881	5.29245	2.63261	3.05615	3.24739	4.58501	4.48034	4.55475	3.54608	3.70281	3.67015	3.17317	3.20555	3.14251	strip2	striatin interacting protein 2	GO:0055117
ENSDARG00000039343	5.24467	5.80928	5.84622	5.04762	-4.29361	3.60501	5.75196	5.8077	5.89675	6.40768	6.48924	6.60356	2.92796	3.0814	2.77283	6.98232	7.00463	6.97191	5.47675	5.79954	5.79845	7.30684	7.31763	7.33583	6.57954	6.53682	6.47808	8.2619	8.33719	8.3435	4.1377	4.01206	3.90195	7.78459	7.77396	7.78039	ahcyl2	adenosylhomocysteinase-like 2	GO:0004013
ENSDARG00000039340	4.56607	3.41068	3.42373	-4.29361	-4.29361	-4.29361	3.33097	3.3309	3.67335	3.06513	2.91325	2.53417	-1.20392	-0.804144	-1.51801	3.26036	3.18825	3.20136	4.61561	4.781	4.69268	4.82411	4.72487	4.55402	0.923061	1.87876	2.15117	4.03196	4.1997	4.13201	1.20936	1.83953	1.37116	4.15558	4.22392	4.19706	tmem209	transmembrane protein 209	GO:0016020
ENSDARG00000070408	1.6388	0.681792	0.897711	-4.29361	-4.29361	-4.29361	1.39419	1.33669	0.0542206	0.125384	0.590584	-1.11687	-4.29361	-4.29361	-4.29361	1.4976	1.20347	1.11229	1.59281	2.32361	2.4235	0.510684	0.727405	0.742103	-0.531853	-2.4397	-0.0824021	0.676548	1.29783	1.12629	2.90327	2.8591	2.40082	3.0904	3.15851	2.58388	ccnd2b	cyclin D2, b	GO:0005634
ENSDARG00000045858	1.23161	-0.091572	-0.063335	-4.29361	-4.29361	4.60199	0.390738	0.486291	-0.955659	1.92383	0.376311	1.32861	-1.4841	-2.29028	-1.00505	2.85077	2.66821	2.24546	0.616992	1.63233	1.6264	2.3471	2.2596	2.06307	1.07118	1.44234	1.23177	1.59028	1.44683	1.29246	1.97365	2.48156	1.82281	2.52383	2.12538	2.3189	tigarb	tp53-induced glycolysis and apoptosis regulator b	GO:0003824
ENSDARG00000045856	-4.29361	-2.62656	-2.60605	-4.29361	-4.29361	-4.29361	-1.83601	-1.85744	-1.8196	-4.29361	-4.29361	-4.29361	-4.29361	-4.29361	-4.29361	-4.29361	-4.29361	-4.29361	-4.29361	-4.29361	-4.29361	-4.29361	-4.29361	-1.53186	-4.29361	-4.29361	-4.29361	-4.29361	-4.29361	-4.29361	-4.29361	-4.29361	-4.29361	-4.29361	-4.29361	-4.29361	fgf6b	fibroblast growth factor 6b	GO:0005102
ENSDARG00000045854	-2.48504	-4.29361	-4.29361	-4.29361	-4.29361	-4.29361	-4.29361	-4.29361	-4.29361	-4.29361	-4.29361	-4.29361	-4.29361	-4.29361	-4.29361	-4.29361	-4.29361	-4.29361	-0.335821	-4.29361	0.65003	-4.29361	-4.29361	-4.29361	-4.29361	-4.29361	-4.29361	-4.29361	-4.29361	-4.29361	-4.29361	-4.29361	-4.29361	-4.29361	-4.29361	-4.29361	fgf23	fibroblast growth factor 23	GO:0005104
ENSDARG00000045853	2.00269	-4.29361	-4.29361	-4.29361	-4.29361	-4.29361	-4.29361	-4.29361	-4.29361	-1.09877	-1.09953	-0.198927	-4.29361	-4.29361	-4.29361	-1.82597	-4.29361	-4.29361	1.18588	2.78901	2.93396	2.49115	2.2128	2.42173	-1.70246	-0.232806	-0.832492	0.172984	1.13164	0.938449	1.84983	1.30575	1.94661	2.34496	2.09715	1.96054	rad51ap1	RAD51 associated protein 1	NA
ENSDARG00000045851	-2.04434	-4.29361	-4.29361	-4.29361	-4.29361	-4.29361	-4.29361	-3.65994	-4.29361	-4.29361	-1.60168	-2.4241	-4.29361	-4.29361	-4.29361	-4.29361	-4.29361	-4.29361	-4.29361	-4.29361	-4.29361	-1.83677	-1.38601	-3.00345	-4.29361	-4.29361	-4.29361	-4.29361	-4.29361	-4.29361	-4.29361	-4.29361	-4.29361	-4.29361	-4.29361	-4.29361	galnt8b	UDP-N-acetyl-alpha-D-galactosamine:polypeptide N-acetylgalactosaminyltransferase 8b	GO:0000009
ENSDARG00000095324	-1.00668	-1.77731	-2.94041	-4.29361	-4.29361	-4.29361	-3.4934	-2.49837	-3.48484	-4.29361	-1.60168	-2.4241	-4.29361	-4.29361	-4.29361	-4.29361	-4.29361	-4.29361	-4.29361	-0.298187	-4.29361	-0.772946	-1.2487	-1.87768	-4.29361	-1.30169	-0.204401	-2.43019	-4.29361	-4.29361	-2.23435	-4.29361	-2.25513	-2.89094	-2.18379	-2.81152	LOC100535692	probable polypeptide N-acetylgalactosaminyltransferase 8	NA
ENSDARG00000015623	-1.70723	-0.373156	0.495775	-4.29361	-4.29361	-4.29361	0.531159	-0.313556	-0.892079	0.231411	1.00336	0.106013	-2.97017	-2.96902	-2.99384	-0.218088	1.16051	0.874623	-0.335821	1.22518	1.21928	1.06787	1.22859	1.24214	1.0174	0.601824	0.408613	0.793156	1.57088	1.60837	-1.41872	-1.33327	-2.25513	1.89628	1.10293	1.61776	cecr1b	cat eye syndrome chromosome region, candidate 1b	GO:0004000
ENSDARG00000030694	5.84187	5.93625	5.90466	7.16138	7.97823	7.76921	5.84977	5.8779	5.89253	8.12589	8.16424	8.22902	4.57773	4.61467	4.34002	8.07273	8.06807	8.01543	6.2274	5.93153	5.94342	9.13164	9.13617	9.11868	7.08067	7.1837	7.17151	8.98951	8.94043	8.94506	6.57518	6.61374	6.56721	7.80863	7.81624	7.79982	atp6v1e1b	ATPase, H+ transporting, lysosomal, V1 subunit E1b	GO:0008900
ENSDARG00000096037	0.662231	0.730836	0.243137	-4.29361	-4.29361	-4.29361	0.258835	0.365526	-0.0288208	1.09126	1.09043	0.758222	-0.0432958	-0.0414813	-0.328381	1.01079	1.77774	0.544246	-1.24584	0.655862	0.962551	1.56125	1.48638	1.65389	-1.70246	-4.29361	-1.7071	-0.220465	-0.474401	-2.44035	0.992264	1.49468	0.710047	-4.29361	0.304197	-2.09604	si:ch211-214j24.14	si:ch211-214j24.14	GO:0005739
ENSDARG00000045850	5.13451	7.72905	7.72607	7.10482	8.14812	7.88467	7.65019	7.65562	7.66912	7.2643	7.27123	7.10046	4.06645	4.0191	4.20075	7.06762	7.1224	7.10936	5.4279	5.58721	5.48666	6.5732	6.56783	6.58418	6.54035	6.51385	6.49042	6.95907	6.98648	6.97542	5.16631	4.94645	4.66726	7.02307	6.9854	6.97709	ccdc167	coiled-coil domain containing 167	GO:0016020
ENSDARG00000015931	5.02663	6.34099	6.40109	5.26969	6.78596	6.50665	6.412	6.39961	6.37746	8.06744	8.03912	7.96425	4.86625	4.91903	4.86409	8.20155	8.19378	8.13159	6.01511	5.99032	5.90738	7.43241	7.41838	7.35242	5.54906	5.58246	5.47062	7.89428	7.92319	7.95266	5.42683	5.5784	5.34425	7.10001	7.08938	7.09276	si:ch211-214j24.9	si:ch211-214j24.9	GO:0005543
ENSDARG00000063481	-4.29361	2.98689	3.08554	-4.29361	-4.29361	-4.29361	2.92817	2.74152	2.76297	-0.567307	-1.94993	0.923307	-4.29361	-4.29361	-2.99384	0.982384	1.40093	1.3956	-4.29361	0.256305	0.65003	0.510684	0.792498	0.585088	-0.827433	-0.478654	-0.070751	0.172984	0.164825	-0.775999	0.240832	0.122503	-0.245669	0.477354	-1.47211	0.199677	NA	NA	NA
ENSDARG00000045847	5.74563	1.11025	1.06324	4.46377	-4.29361	-4.29361	0.326293	0.233721	0.278019	5.33612	5.37916	5.12556	1.70887	1.71076	1.5279	5.77034	5.77539	5.75165	5.5921	5.63225	5.64823	5.59804	5.57884	5.70702	3.0888	3.18864	2.94664	5.47855	5.2586	5.32525	4.23174	4.53759	4.58391	6.23131	6.13894	6.22965	si:ch211-214j24.10	si:ch211-214j24.10	GO:0003723
ENSDARG00000045846	4.1004	-1.87372	-1.84941	-4.29361	3.9826	-4.29361	-2.59472	-4.29361	-1.3239	2.33401	2.20896	2.53417	-4.29361	-4.29361	-4.29361	2.59898	2.25703	2.80117	3.96525	4.4192	4.30653	4.32528	4.4054	4.03691	1.07118	-1.65447	0.408613	3.74108	3.47064	3.45646	0.425674	0.520547	0.710047	3.81247	3.91661	3.94629	osgep	O-sialoglycoprotein endopeptidase	GO:0000408
ENSDARG00000045843	7.97503	3.62653	3.53885	5.19796	5.71486	5.71472	3.49781	3.57321	3.49861	6.11335	6.15301	6.24921	1.98946	1.95869	2.25478	6.41812	6.36611	6.32341	7.79322	7.80196	7.75088	7.46376	7.50052	7.49006	5.76215	5.68943	5.68824	6.7574	6.79781	6.8031	5.81591	5.6667	5.56856	6.88562	6.96927	6.98221	apex1	APEX nuclease (multifunctional DNA repair enzyme) 1	GO:0001947
ENSDARG00000045842	4.34806	1.19448	1.09572	3.87687	2.39255	4.01494	1.01936	1.16059	1.12131	3.79152	3.85424	4.07878	0.322927	0.0681603	0.669995	4.81674	4.81763	4.80333	4.54864	4.85886	4.80154	4.75647	4.78312	4.56754	2.02387	2.12529	1.95615	4.53632	4.5046	4.57369	1.42778	1.00871	1.1479	4.54903	4.77559	4.651	zgc:113263	zgc:113263	GO:0005515
ENSDARG00000095332	2.94242	-1.25011	-1.35563	1.88108	2.39255	2.01777	-1.34136	-0.795091	-1.06711	2.37276	2.35326	2.664	-0.8332	-0.96769	-0.869192	2.48451	2.58943	2.52543	2.96995	2.5281	2.24326	3.8631	3.8923	3.65325	0.815831	0.871551	0.810429	2.8533	2.57506	2.78463	0.912801	0.198395	-1.08141	3.04218	3.1217	3.09172	si:dkey-14d8.1	si:dkey-14d8.1	GO:0003676
ENSDARG00000014395	-0.832634	-3.23161	-3.21598	-4.29361	-4.29361	-4.29361	-4.29361	-3.22115	-3.1967	0.591412	0.77711	0.923307	-4.29361	-2.96902	-1.23885	0.73848	0.889504	0.856049	0.616992	-1.21045	-1.21577	-1.48898	-1.38601	-3.00345	-4.29361	-4.29361	-4.29361	-0.607212	-1.46339	-1.65523	-1.41872	-2.15888	-2.25513	0.561705	0.753813	0.979314	si:dkey-14d8.2	si:dkey-14d8.2	GO:0016020
ENSDARG00000045837	2.67155	-0.141896	-0.212491	-4.29361	-4.29361	-4.29361	-0.197055	-0.126552	-0.535673	2.84647	2.83137	2.79338	-0.767748	-0.589077	-0.68502	4.08426	4.03503	4.11558	3.21654	3.33707	2.93825	3.08088	2.84343	2.94249	0.965333	0.644287	1.02652	2.97655	2.73664	2.90527	1.49381	1.21409	0.898463	4.26227	4.12322	4.48558	si:dkey-14d8.20	si:dkey-14d8.20	GO:0005044
ENSDARG00000094254	-4.29361	-4.29361	-4.29361	-4.29361	-4.29361	-4.29361	-4.29361	-4.29361	-4.29361	-4.29361	-4.29361	-4.29361	-4.29361	-4.29361	-4.29361	-4.29361	-4.29361	-4.29361	-4.29361	-4.29361	-4.29361	-4.29361	-4.29361	-4.29361	-4.29361	-4.29361	-4.29361	-4.29361	-4.29361	-4.29361	-4.29361	-4.29361	-4.29361	-4.29361	-4.29361	-4.29361	NA	NA	NA
ENSDARG00000097507	1.59559	-2.3325	-2.05811	-4.29361	-4.29361	-4.29361	-2.04517	-1.73354	-2.28296	1.12467	0.87191	1.04012	-4.29361	-4.29361	-4.29361	2.23406	2.20513	2.22172	1.4277	1.91783	1.39196	1.2474	0.828948	1.09159	-0.165602	-1.14885	-0.243108	1.38783	0.753156	0.944455	-0.67571	0.0179635	-0.0248943	2.08482	2.01201	2.501	LOC101884690	uncharacterized LOC101884690	NA
ENSDARG00000095186	-3.8872	-4.29361	-4.29361	-4.29361	-4.29361	-4.29361	-4.29361	-4.29361	-4.29361	-4.29361	-4.29361	-4.29361	-4.29361	-4.29361	-4.29361	-2.28067	-2.3085	-2.57121	-4.29361	-4.29361	-4.29361	-2.62223	-4.29361	-2.73925	-4.29361	-4.29361	-4.29361	-3.38998	-2.83026	-2.83375	-1.90273	-4.29361	-3.77242	-4.29361	-3.64857	-3.97042	NA	NA	NA
ENSDARG00000096986	0.201469	-4.29361	-4.29361	-4.29361	-4.29361	-4.29361	-2.59472	-3.72283	-2.95664	0.980065	0.426257	0.966335	-4.29361	-4.29361	-4.29361	1.9645	1.9347	2.08165	0.962605	0.801787	0.304738	0.710959	0.100123	0.168911	-0.47422	-2.12246	-1.51592	-0.403483	-0.107145	0.140543	-0.075404	-0.86498	-2.39244	1.26188	1.05324	1.72781	NA	NA	NA
ENSDARG00000097353	-1.84597	-4.29361	-4.29361	-4.29361	-4.29361	-4.29361	-4.29361	-4.29361	-4.29361	-0.423561	-0.622456	-1.11687	-4.29361	-4.29361	-3.31919	0.814371	1.39353	1.4033	-0.335821	-4.29361	-4.29361	0.71767	0.556541	0.92124	-3.6587	-4.29361	-1.92754	0.768298	0.458201	0.322188	-2.66568	-2.59832	-2.68416	1.31145	1.24042	1.61776	NA	NA	NA
ENSDARG00000018770	-3.59252	-4.29361	-4.29361	-4.29361	-4.29361	-4.29361	-4.29361	-4.29361	-4.29361	-4.29361	-4.29361	-4.29361	-4.29361	-4.29361	-4.29361	-4.29361	-4.29361	-4.29361	-1.75812	-4.29361	-1.72979	-4.29361	-4.29361	-4.29361	-4.29361	-4.29361	-4.29361	-4.29361	-4.29361	-4.29361	-4.29361	-4.29361	-4.29361	-1.004	-0.992795	-1.76484	NA	NA	NA
ENSDARG00000045836	4.67913	-3.23161	-3.65644	-4.29361	-4.29361	-4.29361	-1.99161	-2.18625	-2.85615	0.125384	0.376311	-0.586089	-4.29361	-4.29361	-4.29361	0.853639	0.79904	0.946616	5.15013	5.07002	5.064	3.31418	3.36321	3.65038	1.45514	1.81459	1.75261	3.14796	3.0607	3.00825	-2.23435	-2.15888	-2.25513	1.53657	1.3716	1.61776	mapk11	mitogen-activated protein kinase 11	GO:0000166
ENSDARG00000006409	-3.12274	-4.29361	-4.29361	-4.29361	-4.29361	-4.29361	-4.29361	-4.29361	-4.29361	-4.29361	-4.29361	-4.29361	-4.29361	-4.29361	-4.29361	-4.29361	-4.29361	-4.29361	-1.24584	-0.298187	-0.303835	-4.29361	-4.29361	-4.29361	-4.29361	-4.29361	-4.29361	-2.43019	-1.99066	-1.99503	-4.29361	-4.29361	-4.29361	-4.29361	-4.29361	-4.29361	mapk12b	mitogen-activated protein kinase 12b	GO:0000166
ENSDARG00000045835	-4.29361	-4.29361	-4.29361	-4.29361	-4.29361	-4.29361	-4.29361	-4.29361	-4.29361	-4.29361	-4.29361	-4.29361	-4.29361	-4.29361	-4.29361	-4.29361	-4.29361	-4.29361	-4.29361	-4.29361	-4.29361	-4.29361	-4.29361	-4.29361	-4.29361	-4.29361	-4.29361	-4.29361	-4.29361	-4.29361	-4.29361	-4.29361	-4.29361	-4.29361	-4.29361	-4.29361	si:dkey-14d8.6	si:dkey-14d8.6	GO:0005615
ENSDARG00000045834	-4.29361	-4.29361	-4.29361	-4.29361	-4.29361	-4.29361	-4.29361	-4.29361	-4.29361	-4.29361	-4.29361	-4.29361	-4.29361	-4.29361	-4.29361	-4.29361	-4.29361	-4.29361	-1.75812	-4.29361	-4.29361	-3.30242	-4.29361	-3.32713	-4.29361	-4.29361	-4.29361	-4.29361	-4.29361	-4.29361	-4.29361	-4.29361	-4.29361	-4.29361	-4.29361	-4.29361	si:dkey-14d8.7	si:dkey-14d8.7	GO:0005615
ENSDARG00000034700	2.13433	-2.20158	-1.84941	-4.29361	-4.29361	-4.29361	-1.34136	-1.58984	-2.15058	-1.94924	-1.94993	1.07143	-4.29361	-4.29361	-4.29361	0.12534	-1.85629	-0.649837	3.38264	3.42263	3.46702	1.92243	1.98114	1.35453	-1.70246	-0.478654	-0.0824021	0.952099	0.606248	0.662977	-2.23435	-2.15888	-1.44236	1.76722	1.81462	1.67425	vegfab	vascular endothelial growth factor Ab	GO:0002040
ENSDARG00000024465	3.22772	-3.23161	-2.60605	3.4671	3.9826	3.60501	-2.59472	-3.22115	-1.8196	2.55432	2.44752	2.76928	-2.29172	-4.29361	-1.00505	2.65298	2.29062	2.44507	3.31224	3.82306	3.69552	3.95826	3.97413	4.04337	1.64442	1.57738	1.63895	3.2122	3.55515	3.58216	1.48385	1.73847	1.07814	3.19973	3.28903	3.29816	mrps18a	mitochondrial ribosomal protein S18A	GO:0003735
ENSDARG00000017355	-1.00668	-4.29361	-4.29361	-4.29361	-4.29361	-4.29361	-4.29361	-4.29361	-4.29361	-4.29361	-4.29361	-4.29361	-4.29361	-2.29028	-4.29361	-0.962652	-1.85629	-1.80826	0.0523821	-1.21045	-1.21577	-1.20895	-0.771323	-1.0196	-4.29361	-4.29361	-4.29361	-0.220465	-0.945823	-1.14965	-4.29361	-4.29361	-4.29361	-2.89094	-1.07779	-2.09604	rsph9	radial spoke head 9 homolog	GO:0003341
ENSDARG00000031956	2.40156	5.61691	5.56314	3.4671	3.9826	3.60501	5.52278	5.54255	5.5453	2.99159	2.99074	3.67403	1.93384	1.93573	2.35614	3.38526	3.31607	3.55805	2.38967	2.20936	2.2034	3.84789	4.02918	3.67006	2.57173	3.06538	2.56621	3.28371	3.28514	3.31875	0.992264	0.211383	1.37116	3.21284	3.01498	2.95105	tmem63a	transmembrane protein 63A	GO:0000166
ENSDARG00000070220	2.97017	-4.29361	-4.29361	-4.29361	-4.29361	-4.29361	-4.29361	-4.29361	-4.29361	-1.09877	-1.09953	-1.11687	-4.29361	-4.29361	-4.29361	-4.29361	-4.29361	-4.29361	5.27056	5.46804	5.48666	-0.974538	-0.594459	-2.33343	-4.29361	-4.29361	-4.29361	0.848105	0.473569	0.600957	-4.29361	-4.29361	-4.29361	-4.29361	-4.29361	-4.29361	pou3f2a	POU class 3 homeobox 2a	GO:0003677
ENSDARG00000075956	0.774128	1.25139	1.63642	-4.29361	-4.29361	-4.29361	1.62603	1.3042	1.59116	2.99159	2.91325	2.63286	0.796298	0.920158	0.31463	1.61107	2.25703	2.56428	2.82655	1.63233	1.94355	3.73665	3.83428	3.78252	0.105773	1.12716	0.100474	3.83928	4.09067	4.10769	1.71436	1.30575	1.68739	2.11305	1.54883	2.02679	faxca	failed axon connections homolog a	NA
ENSDARG00000009607	5.64987	4.17177	4.14724	3.4671	3.9826	3.60501	4.3453	4.32724	4.06842	4.96556	4.92578	4.76117	4.37424	4.35467	4.31679	5.21924	5.0413	5.23182	5.92697	5.67593	5.73304	6.64756	6.59792	6.63642	3.76906	3.59106	3.98901	6.23389	6.29582	6.28049	5.39396	5.56791	5.45264	5.70106	5.7112	5.81728	ccnc	cyclin C	GO:0000307
ENSDARG00000054321	-4.29361	-4.29361	-4.29361	-4.29361	-4.29361	-4.29361	-3.4934	-2.7923	-4.29361	-4.29361	-4.29361	-4.29361	-4.29361	-2.96902	-4.29361	-4.29361	-4.29361	-2.96139	-4.29361	-4.29361	-4.29361	-2.29599	-2.29466	-2.33343	-4.29361	-4.29361	-4.29361	-4.29361	-4.29361	-4.29361	-4.29361	-2.15888	-4.29361	-4.29361	-2.88317	-2.81152	ngs	notochord granular surface	GO:0005198
ENSDARG00000024654	3.06123	-1.76094	-2.41966	-4.29361	-4.29361	-4.29361	-4.29361	-4.29361	-2.58083	2.07389	2.14261	2.76928	2.26899	2.20279	2.2851	2.80381	2.18741	2.17227	4.09608	3.14033	3.19539	3.31794	3.29746	3.60163	0.319354	-0.77518	0.408613	3.22264	3.31453	3.33313	0.716893	0.631	0.374841	3.0176	2.57766	2.74999	pgm3	phosphoglucomutase 3	GO:0000287
ENSDARG00000040610	3.86581	-1.38155	-0.925024	-4.29361	2.98724	2.61104	-0.554215	-1.4726	-0.892079	5.16271	5.16185	4.89644	1.23242	1.45221	1.41144	4.14789	4.60047	4.43224	3.96525	4.0053	4.03314	3.17897	2.95767	3.46058	1.75809	1.75884	1.44968	2.74657	2.75734	2.65848	2.41317	2.60972	2.60252	4.49824	4.62386	4.42299	si:ch73-352p4.8	si:ch73-352p4.8	GO:0003333
ENSDARG00000003200	3.76918	0.610203	0.481803	-4.29361	2.98724	2.61104	0.87634	0.579376	0.758937	1.19973	1.56595	1.50574	1.73434	1.50931	1.70459	1.62735	1.77774	1.64642	4.10045	3.99154	3.89494	2.24628	2.56174	2.24815	1.71369	1.81459	1.62708	1.99904	1.8675	2.03154	3.09927	2.68924	2.52519	3.18837	3.24081	3.13502	foxm1	forkhead box M1	GO:0000981
ENSDARG00000100253	0.236274	-3.23161	-2.78593	-4.29361	-4.29361	-4.29361	-3.20733	-3.22115	-3.48484	-4.29361	-4.29361	-4.29361	-4.29361	-4.29361	-4.29361	-2.58622	-4.29361	-4.29361	0.0523821	-1.21045	-0.554171	-1.48898	-2.29466	-1.64039	-4.29361	-2.4397	-4.29361	-0.607212	-0.828095	-0.620139	1.82768	0.832182	0.965567	-1.48282	-0.517325	-2.81152	NA	NA	NA
ENSDARG00000091640	3.2665	1.23108	1.2806	-4.29361	-4.29361	-4.29361	1.36241	1.58408	1.67226	-1.09877	-1.09953	-1.11687	-0.590845	-0.289452	-1.51801	-0.0361788	1.05501	0.946616	2.38967	2.42947	2.78302	1.52345	1.95294	0.299071	0.667766	0.160456	0.566162	1.7831	1.8191	1.63956	2.96426	2.01027	2.60252	1.26188	0.934444	1.52911	si:ch73-352p4.5	si:ch73-352p4.5	GO:0000077
ENSDARG00000073858	0.662231	1.80326	1.68804	-4.29361	3.9826	3.60501	2.6005	2.60147	1.59116	2.99159	3.06428	2.81204	-0.590845	-0.289452	0.31463	3.82229	3.55595	3.23768	2.24601	1.22518	0.863705	2.30316	2.34886	2.89181	1.07118	-0.232806	0.662381	3.55542	3.35281	3.34736	1.56485	1.94697	2.16627	3.1686	3.02491	2.66933	pex26	peroxisomal biogenesis factor 26	GO:0005779
ENSDARG00000088078	-4.29361	-4.29361	-4.29361	-4.29361	-4.29361	-4.29361	-4.29361	-4.29361	-4.29361	-4.29361	-4.29361	-1.11687	-4.29361	-4.29361	-4.29361	-4.29361	-1.85629	-4.29361	-4.29361	-4.29361	-4.29361	-4.29361	-4.29361	-3.00345	-4.29361	-4.29361	-4.29361	-0.466459	0.473569	0.322188	-4.29361	-4.29361	-4.29361	-4.29361	-4.29361	-4.29361	usp18	ubiquitin specific peptidase 18	GO:0006511
ENSDARG00000099560	2.6996	4.6122	4.65501	-4.29361	-4.29361	-4.29361	4.559	4.56519	4.42111	2.27325	1.66383	2.25314	4.69332	4.74561	4.64803	2.18798	2.58943	2.77669	2.74912	2.42947	2.2034	2.7747	2.83943	3.0021	5.47202	5.38026	5.44549	3.51354	3.36222	3.421	2.99381	2.65002	2.87605	2.58558	2.78655	2.73025	lyrm5a	LYR motif containing 5a	NA
ENSDARG00000087120	0.476211	2.96656	2.94047	-4.29361	-4.29361	-4.29361	3.10818	3.15076	2.75876	0.125384	0.124567	0.106013	3.09691	3.03272	3.36635	-0.218088	0.599079	0.544246	1.18588	1.22518	1.21928	1.31799	1.36323	0.383012	2.37195	2.11023	2.17583	2.1453	2.30248	2.31649	1.78368	1.6617	1.18257	2.32096	2.49351	2.39613	slc5a8	solute carrier family 5 (sodium/monocarboxylate cotransporter), member 8	GO:0005215
ENSDARG00000099280	5.10094	4.22734	4.26919	2.47373	-4.29361	-4.29361	3.97153	3.95827	4.06462	3.41373	3.06428	2.9714	1.16796	1.14502	1.22803	3.9136	4.04018	3.68186	4.74887	5.36507	5.2625	4.78869	4.69581	4.82556	3.2334	3.32924	2.92255	4.52726	4.70412	4.47488	4.63958	4.9942	4.3783	4.64079	4.80495	4.60153	utp20	UTP20 small subunit (SSU) processome component	GO:0003674
ENSDARG00000101680	4.7228	1.91358	1.85543	2.47373	-4.29361	-4.29361	1.45574	1.42999	2.04137	4.60777	4.54404	4.53741	-0.291248	-0.160146	-0.803901	4.94942	5.08503	5.04459	3.89509	4.07221	3.96464	5.94937	5.944	5.85582	2.66212	3.12392	3.01657	5.42534	5.56886	5.57149	1.56485	2.2908	1.68739	5.27405	5.39775	5.26878	arl1	ADP-ribosylation factor-like 1	GO:0000166
ENSDARG00000098745	2.79554	-0.813311	-0.988447	-4.29361	-4.29361	-4.29361	-0.047804	-0.462128	-2.58083	-4.29361	-4.29361	-1.11687	-1.4841	-4.29361	-1.00505	0.270583	-1.85629	-1.80826	3.38264	3.07658	3.41663	-0.0486891	-0.047005	0.114942	-1.70246	-4.29361	-1.7071	1.13998	0.164825	0.1596	1.56485	1.81137	1.68739	3.95184	4.14061	3.72469	tfec	transcription factor EC	GO:0006355
ENSDARG00000074223	3.79023	0.143925	0.196845	-4.29361	-4.29361	-4.29361	0.390738	0.365526	0.746006	-4.29361	-4.29361	-4.29361	4.79637	4.72902	4.82918	1.41625	1.10571	0.544246	4.85616	4.93274	4.99699	0.510684	0.432967	1.7831	-0.672086	0.46916	0.100474	2.99809	2.71388	2.73266	3.75036	3.64415	3.3041	4.16908	4.12672	4.36013	si:ch211-262n1.4	si:ch211-262n1.4	NA
ENSDARG00000093020	-2.04434	-4.29361	-4.29361	-4.29361	-4.29361	-4.29361	-4.29361	-4.29361	-4.29361	-4.29361	-4.29361	-4.29361	-4.29361	-4.29361	-3.31919	-4.29361	-4.29361	-4.29361	-4.29361	-4.29361	-4.29361	-4.29361	-4.29361	-4.29361	-3.11956	-4.29361	-4.29361	-2.43019	-2.43638	-2.44035	-4.29361	-4.29361	-4.29361	-1.72516	-4.29361	-4.29361	LOC108183539	uncharacterized LOC108183539	NA
ENSDARG00000091974	5.54729	7.99903	7.98026	5.4621	6.78596	6.92149	7.98392	7.98207	7.98186	5.17936	5.102	5.02011	7.31149	7.30608	7.28755	6.18578	6.06383	6.10622	6.47593	6.49796	6.498	7.5204	7.52577	7.59484	8.41072	8.45305	8.41867	7.02265	7.01287	7.02127	7.44172	7.51518	7.46179	6.69102	6.56477	6.59025	si:ch211-262n1.5	si:ch211-262n1.5	NA
ENSDARG00000005453	4.26746	6.58045	6.57698	3.4671	3.9826	3.60501	6.54136	6.54293	6.54833	4.50132	4.37226	4.11064	6.8825	6.86301	6.95237	5.35028	5.37356	5.35681	5.62498	5.50484	5.48666	6.69509	6.70042	6.65834	6.92837	6.93761	6.82361	6.10539	6.08032	6.07505	4.6302	4.92608	4.51558	5.815	5.67742	5.64695	foxp2	forkhead box P2	GO:0000981
ENSDARG00000090468	-4.29361	-3.23161	-3.21598	-4.29361	-4.29361	-4.29361	-3.4934	-3.22115	-3.1967	-4.29361	-4.29361	-4.29361	-4.29361	-4.29361	-4.29361	-4.29361	-0.538914	-1.31184	-1.24584	-0.298187	-1.21577	1.63401	1.33467	1.25378	0.502748	-1.65447	-0.537005	0.984834	1.24426	1.18412	-0.900854	-2.15888	-0.545955	-1.72516	-1.1681	-1.06743	ppp1r3aa	protein phosphatase 1, regulatory subunit 3Aa	GO:0016020
ENSDARG00000099281	5.90929	0.467023	0.243137	-4.29361	-4.29361	-4.29361	-0.437714	-0.462128	-0.662552	3.94861	3.82619	3.9667	1.03077	1.13699	1.66986	4.58984	4.6723	4.8877	4.74089	4.76086	4.94461	5.06299	5.02354	4.65033	1.99263	2.01825	2.76893	5.36067	5.27947	5.2839	2.77296	2.9374	2.77945	6.23667	6.35972	6.28934	NA	NA	NA
ENSDARG00000068701	4.58767	3.38946	3.35673	4.46377	3.9826	3.60501	3.36232	3.43209	3.09258	4.64422	4.64337	4.47227	3.05762	3.08584	3.05751	5.97763	5.81823	5.80709	5.06227	5.11831	5.12804	7.27069	7.26796	7.33561	4.57798	4.66584	4.49288	7.16584	7.22657	7.22347	5.12683	5.07784	5.11275	6.51972	6.54922	6.47335	gpr85	G protein-coupled receptor 85	GO:0004871
ENSDARG00000097967	-4.29361	3.51195	3.49358	-4.29361	-4.29361	-4.29361	3.34405	3.38627	3.3227	-4.29361	-1.60168	-4.29361	5.6919	5.69095	5.69942	1.01079	1.67974	1.26089	-4.29361	0.655862	-2.30178	-2.29599	-1.48745	-2.33343	1.52103	1.6806	1.38063	0.385529	-0.474401	-0.23365	-4.29361	-2.15888	-4.29361	2.72013	3.31378	2.64844	NA	NA	NA
ENSDARG00000068705	2.00269	-1.69209	-1.35563	-4.29361	-4.29361	-4.29361	-1.34136	-0.191783	-0.955659	1.75633	1.92299	1.73631	-4.29361	-4.29361	-4.29361	2.94035	2.9035	3.08654	2.38967	1.22518	1.21928	3.07827	3.18074	3.1769	-1.70246	-4.29361	-4.29361	3.28371	3.15037	3.16649	-4.29361	-1.33327	-0.545955	3.67721	3.76335	3.66353	tmem168a	transmembrane protein 168a	GO:0016020
ENSDARG00000068708	6.39612	5.20704	5.16806	3.4671	3.9826	3.60501	5.07102	5.14454	5.26235	6.62995	6.65313	6.47976	4.79637	4.82976	4.85669	6.74967	6.78948	6.78051	5.73951	6.20186	6.20328	7.98109	8.01603	7.97597	7.02782	7.05364	6.99365	7.64816	7.56668	7.56018	4.35073	4.60065	4.78804	5.85942	5.7251	5.92978	ifrd1	interferon-related developmental regulator 1	GO:0005575
ENSDARG00000024874	4.33288	5.88211	5.90575	6.46126	6.56368	6.18493	5.90368	5.85901	5.87616	5.39435	5.47665	4.95865	5.34008	5.39662	5.31678	5.44645	5.44339	5.46955	5.37734	5.05356	5.09638	6.24239	6.27248	6.29755	4.90855	4.80996	4.45978	6.40101	6.38702	6.36997	5.12683	5.08521	5.22704	6.31723	6.19423	6.27261	dock4b	dedicator of cytokinesis 4b	GO:0005085
ENSDARG00000096138	-4.29361	-4.29361	-4.29361	-4.29361	-4.29361	-4.29361	-4.29361	-4.29361	-4.29361	-4.29361	-4.29361	-4.29361	-4.29361	-4.29361	-4.29361	-4.29361	-4.29361	-4.29361	-4.29361	-4.29361	-4.29361	-4.29361	-4.29361	-4.29361	-4.29361	-4.29361	-4.29361	-4.29361	-4.29361	-4.29361	-4.29361	-4.29361	-4.29361	-4.29361	-4.29361	-4.29361	NA	NA	NA
ENSDARG00000084778	-4.29361	-1.87372	-2.17868	-4.29361	-4.29361	-4.29361	-2.59472	-2.18625	-2.15058	-4.29361	-4.29361	-4.29361	-4.29361	-4.29361	-4.29361	-4.29361	-4.29361	-4.29361	-4.29361	-4.29361	-4.29361	-4.29361	-4.29361	-2.33343	-4.29361	-4.29361	-4.29361	-4.29361	-4.29361	-4.29361	-4.29361	-4.29361	-4.29361	-4.29361	-4.29361	-4.29361	NA	NA	NA
ENSDARG00000102849	0.130916	1.17547	1.09265	-4.29361	-4.29361	-4.29361	1.27291	1.37911	1.08859	-1.94924	-2.40994	-2.91037	-1.97256	-1.70255	-2.12094	0.748436	0.423686	0.501862	1.98742	1.67428	1.74549	0.790772	0.985244	0.773547	-1.14135	-1.91964	-2.88646	0.720799	-0.210528	0.329856	0.961481	0.780829	0.756804	1.2385	0.64569	0.476858	LOC101883574	uncharacterized LOC101883574	NA
ENSDARG00000102702	3.34108	0.346322	0.607234	-4.29361	-4.29361	-4.29361	1.42529	1.2021	0.409996	4.94623	4.94537	4.71686	-0.0432958	-0.0414813	-0.080824	4.79589	4.53891	5.04971	4.74089	4.36686	4.51249	5.11049	5.10267	5.04114	2.69103	3.23023	2.99363	5.02733	5.09981	5.09996	1.56485	1.08831	1.18257	4.83125	4.69623	4.51819	LOC100535105	leucine-rich repeat neuronal protein 3-like	NA
ENSDARG00000102461	-1.20465	-4.29361	-4.29361	-4.29361	-4.29361	-4.29361	-4.29361	-4.29361	-4.29361	0.777941	0.376311	0.35761	-4.29361	-4.29361	-4.29361	0.925603	0.702521	0.291266	0.616992	0.655862	0.65003	1.48463	1.59984	1.58467	-0.827433	-1.65447	-1.7071	1.59028	1.04076	1.12629	-1.41872	-1.33327	-4.29361	0.857035	0.0917003	0.199677	NA	NA	NA
ENSDARG00000101296	-3.29276	-4.29361	-3.37641	-4.29361	-4.29361	-4.29361	-4.29361	-4.29361	-3.0507	-2.8978	-2.89834	-4.29361	-4.29361	-4.29361	-4.29361	-1.82597	-2.82553	-1.39839	-4.29361	-2.29727	-2.30178	-4.29361	-3.61606	-3.63531	-4.29361	-3.26086	-4.29361	-2.65626	-3.68516	-3.26132	-4.29361	-4.29361	-4.29361	-1.80742	-1.79717	-1.8864	NA	NA	NA
ENSDARG00000099870	-3.12274	-4.29361	-3.21598	-4.29361	-4.29361	-4.29361	-4.29361	-4.29361	-4.29361	0.377134	0.376311	-1.11687	-4.29361	-4.29361	-4.29361	0.925603	0.487643	1.26089	0.616992	-4.29361	-0.303835	-1.20895	-1.48745	-0.642343	-4.29361	-4.29361	-2.48493	-4.29361	-3.08475	-2.44035	-4.29361	-4.29361	-4.29361	-4.29361	-4.29361	-4.29361	zgc:101560	zgc:101560	GO:0003009
ENSDARG00000070314	4.14271	4.46416	4.35513	4.46377	6.3008	4.60199	4.27901	4.19393	4.39307	2.85313	3.07855	3.27626	2.06643	2.19459	1.63566	2.64394	3.13673	3.47528	4.92818	5.46804	5.48666	2.94879	2.87292	2.42964	2.54029	2.01825	2.59697	4.52936	4.55817	4.52166	4.10422	4.18662	4.34987	6.11807	6.16437	6.2644	NA	NA	NA
ENSDARG00000045822	1.15099	3.78737	3.76997	-4.29361	-4.29361	-4.29361	3.92333	3.97147	3.65485	-0.808704	0.0684826	-4.29361	-4.29361	-4.29361	-4.29361	-0.218088	-1.85629	-0.943194	2.16962	0.655862	-0.303835	0.162792	-0.047005	0.114942	-4.29361	-4.29361	-1.7071	1.13998	0.943779	0.72244	0.0287782	-4.29361	-1.44236	1.61762	1.49791	1.66012	tnnt2e	troponin T2e, cardiac	GO:0005861
ENSDARG00000105079	-0.889486	-1.87372	-2.60605	-4.29361	-4.29361	-4.29361	-1.34136	-1.85744	-2.58083	2.83222	2.93929	3.18162	-4.29361	-4.29361	-4.29361	4.80187	5.00968	4.92716	-0.811142	0.256305	-1.21577	1.07833	0.792498	1.47418	-1.1996	-2.4397	-2.48493	2.03121	1.75366	2.00927	-4.29361	-4.29361	-4.29361	3.51107	3.51924	3.84893	si:ch211-157e21.2	si:ch211-157e21.2	NA
ENSDARG00000101254	-1.00668	-4.29361	-4.29361	-4.29361	-4.29361	-4.29361	-4.29361	-4.29361	-4.29361	-1.09877	-4.29361	-0.586089	-4.29361	-4.29361	-4.29361	1.37443	1.62812	0.946616	-4.29361	-4.29361	-4.29361	-1.83677	-0.771323	-1.25312	-4.29361	-4.29361	-2.48493	-0.220465	-0.615092	-0.351338	-4.29361	-4.29361	-4.29361	-0.312197	-0.300507	0.310218	LOC108183364	uncharacterized LOC108183364	NA
ENSDARG00000018688	5.40244	2.1769	2.2205	2.47373	4.56601	4.18796	1.9803	2.04764	2.08152	4.62003	4.57205	4.48553	1.52674	1.4921	1.82482	3.54714	3.74953	3.33142	5.40284	5.43028	5.52284	5.44064	5.433	5.69762	3.11037	3.04221	3.32662	5.10665	5.18715	5.16747	3.19042	3.23107	3.14364	4.91541	4.76961	4.60533	elk3	ELK3, ETS-domain protein	GO:0000981
ENSDARG00000006029	4.08963	2.06661	2.03361	2.47373	4.56601	4.18796	1.9378	2.00784	1.91376	3.86871	3.78763	3.50193	1.3645	1.32544	1.63011	2.02308	2.1513	2.18721	4.03215	4.16709	4.27859	5.25704	5.26256	5.44524	2.8275	2.33273	2.80099	4.6421	4.70041	4.71213	1.6564	2.18504	0.898463	3.64277	3.61195	3.45798	lta4h	leukotriene A4 hydrolase	GO:0004301
ENSDARG00000079470	4.37342	3.70876	3.63969	3.4671	4.98027	-4.29361	3.87571	3.79367	3.64684	5.3872	5.34268	5.27056	3.14519	3.32992	3.34682	6.29243	6.21873	6.28609	4.92818	5.22508	5.12804	4.93228	5.01129	5.23714	4.37021	4.28668	4.13241	6.01874	5.97658	5.96167	3.75036	3.8657	3.74027	6.49901	6.64302	6.52584	cdk17	cyclin-dependent kinase 17	NA
ENSDARG00000105096	-4.29361	-4.29361	-4.29361	-4.29361	-4.29361	-4.29361	-4.29361	-4.29361	-4.29361	-4.29361	-4.29361	-4.29361	-4.29361	-4.29361	-4.29361	-4.29361	-4.29361	-4.29361	-4.29361	-4.29361	-4.29361	-4.29361	-4.29361	-4.29361	-4.29361	-4.29361	-4.29361	-4.29361	-4.29361	-4.29361	-4.29361	-4.29361	-4.29361	-4.29361	-4.29361	-4.29361	si:ch1073-67j19.1	si:ch1073-67j19.1	NA
ENSDARG00000104976	-4.29361	-4.29361	-4.29361	-4.29361	-4.29361	-4.29361	-4.29361	-4.29361	-4.29361	-4.29361	-4.29361	-4.29361	-4.29361	-4.29361	-4.29361	-4.29361	-4.29361	-4.29361	-4.29361	-4.29361	-4.29361	-4.29361	-4.29361	-4.29361	-4.29361	-4.29361	-4.29361	-4.29361	-4.29361	-4.29361	-4.29361	-4.29361	-4.29361	-2.89094	-4.29361	-4.29361	si:ch1073-67j19.2	si:ch1073-67j19.2	NA
ENSDARG00000086740	2.40156	-0.091572	-0.245041	3.4671	-4.29361	-4.29361	0.823156	0.888139	0.746006	5.17936	5.09324	5.38824	1.4093	1.41118	1.37043	5.56033	5.55125	5.44101	2.90003	2.93994	2.2034	5.01156	5.02015	5.02163	1.75809	2.8041	2.36644	6.24801	6.12386	6.09608	2.6297	2.38933	1.88604	5.57227	5.4377	5.77213	phyh	phytanoyl-CoA 2-hydroxylase	GO:0001561
ENSDARG00000027799	-1.70723	-4.29361	-4.29361	-4.29361	-4.29361	-4.29361	-4.29361	-4.29361	-4.29361	-0.179782	-1.09953	-0.198927	-4.29361	-4.29361	-4.29361	-1.82597	-4.29361	-1.80826	-4.29361	-4.29361	-4.29361	0.657515	0.792498	-0.343565	-1.70246	-1.65447	-4.29361	1.71378	1.58188	1.51056	0.992264	1.30575	0.965567	1.35937	1.77951	1.57411	ucmaa	upper zone of growth plate and cartilage matrix associated a	GO:0003674
ENSDARG00000045815	2.68536	3.78737	3.79608	-4.29361	-4.29361	-4.29361	3.79824	3.74814	3.94329	-4.29361	-4.29361	-1.11687	-4.29361	-4.29361	-4.29361	-3.36285	-1.85629	-1.80826	3.96525	3.31624	3.31025	2.30316	2.39151	1.43539	5.1875	5.09524	5.44126	1.98292	1.97449	2.01737	5.19203	5.23847	5.07254	1.04459	1.41799	0.598611	mcm10	minichromosome maintenance 10 replication initiation factor	GO:0003677
ENSDARG00000078073	2.79554	-0.723363	-0.452975	-4.29361	2.98724	-4.29361	-2.59472	-2.61283	-0.955659	2.83222	2.65217	3.11489	-4.29361	-4.29361	-2.32136	3.95718	3.31607	3.89018	2.74912	3.31624	3.07059	4.38972	4.4929	4.58093	0.413963	1.44234	1.06575	5.04508	5.27449	5.22344	2.83958	2.07091	1.37116	4.76163	4.96973	4.67102	nudt5	nudix (nucleoside diphosphate linked moiety X)-type motif 5	GO:0016787
ENSDARG00000075025	5.03788	-1.87372	-1.16039	3.4671	-4.29361	-4.29361	0.390738	0.365526	-0.0288208	4.47916	4.42346	4.27246	-0.969414	-2.29028	-0.328381	4.39763	4.63356	4.35448	3.6615	4.19738	4.2501	5.2385	5.24609	5.14697	3.84821	4.16329	4.07893	4.99117	4.95801	5.08871	2.19337	2.18504	2.16627	5.08033	4.96192	4.87363	cdc123	cell division cycle 123 homolog (S. cerevisiae)	GO:0001732
ENSDARG00000074905	0.60285	5.78656	5.77439	7.04595	7.22635	6.76955	5.70575	5.68705	5.81225	6.57644	6.59538	6.24251	5.9178	5.92234	5.98756	5.80593	5.61693	5.76073	3.07902	2.62041	2.70623	3.1295	3.16115	3.22705	4.95005	5.14751	5.03377	3.36885	2.82507	2.80513	4.74467	4.21377	4.33477	3.95497	3.89217	3.9756	camk1da	calcium/calmodulin-dependent protein kinase 1Da	GO:0000166
ENSDARG00000026052	-0.0825493	3.38747	3.32773	-4.29361	-4.29361	-4.29361	3.28253	3.39709	3.22393	3.71727	3.73905	3.92835	-0.969414	-2.0885	-1.86448	4.09034	3.68785	3.65525	-0.335821	-0.298187	-0.303835	-0.974538	-0.972938	-1.0196	-0.827433	-4.29361	-1.20451	-2.43019	-0.474401	-1.14965	-3.11277	-1.33327	-0.545955	0.477354	0.136777	0.412889	ccdc3a	coiled-coil domain containing 3a	NA
ENSDARG00000002663	0.408463	0.0696171	0.098024	-4.29361	-4.29361	-4.29361	0.390738	0.365526	-0.662552	4.11368	4.13006	3.71965	-1.4841	-1.48245	-4.29361	4.96552	5.08023	5.36915	1.90985	1.9495	2.2034	3.1295	3.18074	2.94801	2.85331	2.49848	2.94664	3.79801	3.9971	4.01561	3.02278	3.00111	2.16627	4.32202	4.01042	4.25349	optn	optineurin	GO:0000042
ENSDARG00000074547	-4.29361	-4.29361	-4.29361	-4.29361	-4.29361	-4.29361	-4.29361	-4.29361	-4.29361	-4.29361	-4.29361	-4.29361	-4.29361	-4.29361	-4.29361	-4.29361	-4.29361	-4.29361	-4.29361	-4.29361	-4.29361	-4.29361	-4.29361	-4.29361	-4.29361	-4.29361	-4.29361	-4.29361	-4.29361	-4.29361	-4.29361	-4.29361	-4.29361	-4.29361	-4.29361	-4.29361	si:ch211-240l19.8	si:ch211-240l19.8	NA
ENSDARG00000076313	-4.29361	-4.29361	-4.29361	-4.29361	-4.29361	-4.29361	-4.29361	-4.29361	-4.29361	-4.29361	-4.29361	-4.29361	-4.29361	-4.29361	-2.99384	-4.29361	-4.29361	-4.29361	-4.29361	-4.29361	-4.29361	-4.29361	-4.29361	-2.33343	-4.29361	-4.29361	-4.29361	-4.29361	-4.29361	-4.29361	-4.29361	-4.29361	-4.29361	-4.29361	-4.29361	-4.29361	si:ch211-240l19.7	si:ch211-240l19.7	NA
ENSDARG00000074613	-4.29361	-4.29361	-4.29361	-4.29361	-4.29361	-4.29361	-4.29361	-4.29361	-4.29361	-1.09877	-1.09953	-4.29361	-4.29361	-4.29361	-4.29361	-4.29361	-4.29361	-4.29361	-4.29361	-4.29361	-4.29361	-4.29361	-4.29361	-4.29361	-4.29361	-1.65447	-4.29361	-2.43019	-2.43638	-2.44035	-4.29361	-4.29361	-4.29361	-4.29361	-4.29361	-4.29361	si:ch211-240l19.6	si:ch211-240l19.6	NA
ENSDARG00000039393	-4.29361	-4.29361	-4.29361	-4.29361	-4.29361	-4.29361	-4.29361	-4.29361	-4.29361	-4.29361	-4.29361	-4.29361	-4.29361	-4.29361	-4.29361	-4.29361	-1.85629	-0.943194	-4.29361	-4.29361	-4.29361	-2.29599	-2.29466	-4.29361	-4.29361	-4.29361	-4.29361	-1.1372	-1.65063	-1.65523	-4.29361	-1.33327	-4.29361	-4.29361	-2.18379	-1.26255	si:ch211-240l19.5	si:ch211-240l19.5	NA
ENSDARG00000039392	4.08529	6.04908	6.05317	4.46377	3.9826	4.60199	6.01272	6.02339	6.12278	4.69908	4.82359	4.86633	8.4017	8.4008	8.38222	5.31194	5.47295	5.47526	5.47675	5.71832	5.71647	5.23995	5.18952	5.10124	4.83533	5.15962	4.82913	5.98168	6.01423	6.08494	6.48492	6.46182	6.51916	6.44312	6.49345	6.52984	wnk1b	WNK lysine deficient protein kinase 1b	GO:0001525
ENSDARG00000081119	-4.29361	-4.29361	-4.29361	-4.29361	-4.29361	-4.29361	-4.29361	-4.29361	-4.29361	-4.29361	-4.29361	-4.29361	-4.29361	-4.29361	-4.29361	-4.29361	-4.29361	-4.29361	-4.29361	-4.29361	-4.29361	-4.29361	-4.29361	-4.29361	-4.29361	-4.29361	-4.29361	-4.29361	-4.29361	-4.29361	-4.29361	-4.29361	-4.29361	-2.19337	-4.29361	-2.81152	NA	NA	NA
ENSDARG00000079824	-4.29361	-0.723363	-2.60605	-4.29361	-4.29361	-4.29361	-1.83601	-1.16911	-1.8196	-4.29361	-0.180589	-1.11687	-1.83212	-1.83055	-1.86448	0.73848	-0.0713222	0.291266	-4.29361	-4.29361	-4.29361	-2.29599	-2.29466	-4.29361	-4.29361	-4.29361	-4.29361	-1.64345	-1.14479	-2.44035	-1.41872	-4.29361	-4.29361	0.716914	0.573752	0.838847	ninj2	ninjurin 2	GO:0007155
ENSDARG00000076014	3.40852	6.04956	6.05452	6.1619	6.43822	6.05949	5.90238	5.96639	6.02065	5.24095	5.21932	5.28883	6.95166	6.95263	6.98057	5.30437	5.16508	5.34687	4.37911	4.83479	4.9086	3.32455	3.38025	3.34958	3.42113	3.23023	3.44125	3.55212	3.95703	4.0118	4.87966	4.52746	5.18618	4.92101	4.89953	4.80355	erc1b	ELKS/RAB6-interacting/CAST family member 1b	GO:0048786
ENSDARG00000031930	0.877967	3.10321	3.07588	4.78503	5.30173	4.92331	2.94972	2.94488	3.01178	2.50232	2.65217	2.3722	6.03814	6.05178	6.09451	2.5712	2.83685	2.75179	1.18588	1.79961	1.79367	0.853053	0.792498	0.462337	-0.0771386	-0.0228162	-0.291871	1.00141	0.892727	1.03542	3.10633	2.65002	3.18344	2.73837	2.96899	2.89894	NA	NA	NA
ENSDARG00000102464	5.43047	1.97594	1.96412	3.4671	3.9826	-4.29361	1.48555	1.70498	1.97898	2.99159	3.06428	1.82247	0.663024	0.733056	0.261791	3.71215	3.23903	3.52903	5.98722	5.64329	5.7123	5.17286	5.28053	4.97506	3.14003	2.65937	3.06138	4.96032	5.10543	5.06306	3.46398	3.56204	3.63377	4.98427	5.04556	4.99858	wnt5b	wingless-type MMTV integration site family, member 5b	GO:0001501
ENSDARG00000081240	-4.29361	-4.29361	-4.29361	-4.29361	-4.29361	-4.29361	-4.29361	-4.29361	-4.29361	-4.29361	-4.29361	-4.29361	-4.29361	-4.29361	-4.29361	-4.29361	-4.29361	-4.29361	-4.29361	-4.29361	-4.29361	-4.29361	-4.29361	-4.29361	-4.29361	-4.29361	-4.29361	-4.29361	-4.29361	-4.29361	-4.29361	-2.15888	-4.29361	-4.29361	-4.29361	-4.29361	NA	NA	NA
ENSDARG00000045801	3.70808	-2.62656	-2.60605	-4.29361	-4.29361	-4.29361	-1.83601	-1.85744	-1.12806	1.09126	0.376311	0.106013	-2.29172	-1.83055	-2.99384	2.11291	2.22264	1.97121	3.78302	3.65863	3.69552	3.8631	3.95293	3.85044	2.18133	1.75884	1.6969	3.2535	3.41745	3.421	1.20936	1.40331	1.27994	2.98742	3.2765	3.21535	fbxl14b	F-box and leucine-rich repeat protein 14b	GO:0004842
ENSDARG00000096855	-2.04434	-4.29361	-4.29361	-4.29361	-4.29361	-4.29361	-4.29361	-4.29361	-4.29361	-4.29361	-4.29361	-4.29361	-4.29361	-4.29361	-4.29361	-4.29361	-4.29361	-4.29361	-4.29361	-4.29361	-4.29361	-4.29361	-4.29361	-3.00345	-4.29361	-4.29361	-4.29361	-1.64345	-3.08475	-2.44035	-4.29361	-4.29361	-4.29361	-4.29361	-4.29361	-4.29361	NA	NA	NA
ENSDARG00000101849	3.2665	4.76717	4.83753	6.04651	6.78596	6.18493	4.62525	4.59907	4.94634	6.16168	6.16918	6.41189	3.79105	3.88573	3.81406	6.03213	6.09824	6.00184	4.5256	4.9683	4.96228	4.65742	4.69368	4.51735	4.44001	4.00457	3.91769	5.00936	4.97652	5.0163	3.89834	3.38229	3.7907	6.11981	6.2411	6.11631	adipor2	adiponectin receptor 2	GO:0005886
ENSDARG00000093557	0.337377	-2.62656	-2.15666	-4.29361	-4.29361	-4.29361	-3.16225	-2.61283	-2.39308	3.3267	3.45887	3.76388	-1.56682	-2.0885	-0.97514	3.83403	3.78532	3.74632	1.70531	0.869564	0.863705	1.0467	0.542986	0.887148	-1.70246	-0.77518	-4.29361	1.45522	1.76335	1.58933	-1.41872	-0.968583	-1.44236	2.67274	2.35732	2.26502	NA	NA	NA
ENSDARG00000103537	2.42575	-0.0281806	0.762663	-4.29361	-4.29361	-4.29361	0.310389	0.291879	0.574319	-0.179782	-0.180589	0.35761	-1.61341	-1.48245	-0.562432	0.73848	0.164349	0.345535	3.16142	3.42263	3.31025	-0.0149223	-0.378437	0.36661	-1.70246	-4.29361	-4.29361	-0.796525	-1.99066	-2.03386	2.10945	1.30575	2.16627	1.15733	1.52359	1.62034	ttll12	tubulin tyrosine ligase-like family, member 12	GO:0006464
ENSDARG00000102020	0.155921	-0.165037	-0.505358	-4.29361	-4.29361	-4.29361	-1.32886	-1.48618	-0.260102	-0.126407	-0.376863	-2.91037	0.407031	0.0618116	0.419666	-0.124268	0.34913	0.655837	-0.811142	0.256305	-0.0560157	-1.87665	-1.20738	-0.00798627	-0.220545	-1.06597	-0.537005	0.885362	0.416881	0.1596	-3.11277	-3.05689	-4.29361	2.36998	2.06719	1.70775	pnpla3	patatin-like phospholipase domain containing 3	GO:0001889
ENSDARG00000101967	3.97721	4.30729	4.26664	3.4671	4.98027	-4.29361	4.19099	4.20057	4.38146	4.49255	4.49169	4.30275	3.69189	3.53098	3.36989	5.70154	5.58548	5.7295	5.24258	5.10239	5.03089	5.06845	5.07022	4.9952	3.92324	3.45735	3.70824	5.06841	5.09135	5.0573	1.84983	2.2908	2.16627	4.60645	4.6189	4.71187	sult4a1	sulfotransferase family 4A, member 1	GO:0001517
ENSDARG00000088181	1.5907	-2.09517	-1.51929	2.47373	-4.29361	-4.29361	-1.83601	-1.82833	-1.41035	-1.06072	-2.2025	-2.21737	-4.29361	-4.29361	-4.29361	-2.80173	-2.11312	-0.498758	2.9284	2.21647	2.46377	0.148956	0.114451	0.237264	-3.2899	-0.14511	-2.12224	1.25262	1.94472	2.15538	-2.23435	-4.29361	-4.29361	1.1895	1.42981	1.8861	mpped1	metallophosphoesterase domain containing 1	GO:0016787
ENSDARG00000063097	2.51865	0.886118	0.710695	-4.29361	-4.29361	-4.29361	0.113647	0.365526	0.669052	2.36346	2.44752	1.20574	4.18058	4.18249	4.28039	2.48451	1.95579	2.77669	3.03664	2.93994	2.78302	3.66033	3.705	3.61904	1.38609	2.11023	2.09193	3.15886	3.08365	3.09518	3.2107	3.06213	3.83943	2.98742	2.76876	2.76948	scube1	signal peptide, CUB domain, EGF-like 1	GO:0005509
ENSDARG00000039681	4.36003	3.76987	3.73358	4.46377	6.3008	5.92209	3.65472	3.64813	3.64148	5.42958	5.44946	4.98317	1.03077	1.13699	1.5279	5.30606	5.25205	5.34437	4.70033	4.5185	4.41318	5.30406	5.32796	5.35615	5.48859	5.68697	5.54745	5.20097	5.3474	5.33718	4.48166	4.40255	4.49545	5.24564	5.1929	5.32581	samm50l	sorting and assembly machinery component 50 homolog, like	GO:0003674
ENSDARG00000070230	3.75657	1.59811	1.6794	-4.29361	4.98027	3.60501	1.07924	1.01401	1.76541	4.83142	4.92242	4.92924	4.57773	4.54686	4.57022	4.5829	4.72853	4.77888	4.78034	4.93274	4.99699	4.75443	4.77783	4.72058	1.75809	0.939323	2.29319	4.35137	4.17855	4.26594	4.23174	4.35457	4.0194	2.73837	3.22524	2.26502	aldh1l2	aldehyde dehydrogenase 1 family, member L2	GO:0003824
ENSDARG00000077926	2.7415	2.20147	2.14124	-4.29361	-4.29361	-4.29361	1.9803	1.9544	2.08152	2.27325	1.75548	2.05382	-0.590845	-0.589077	0.31463	3.12363	2.18741	2.72645	2.58056	3.78367	3.60842	2.88315	2.72737	2.87741	1.64442	1.44234	1.51557	2.64161	2.8627	2.90937	-1.41872	-4.29361	-4.29361	3.10452	2.99981	3.20107	si:dkey-48p11.3	si:dkey-48p11.3	NA
ENSDARG00000073881	4.44702	4.45566	4.49358	4.46377	4.98027	4.60199	4.75589	4.72793	4.72363	4.47916	4.59456	4.72427	1.68844	1.87969	2.14866	5.42077	5.15353	5.41531	5.27056	5.02006	5.09638	6.0011	5.9516	5.81202	5.38622	5.17194	5.17992	5.85148	5.78385	5.7883	4.89196	5.14637	4.83205	5.41603	5.39386	5.49141	slc41a2b	solute carrier family 41 (magnesium transporter), member 2b	GO:0006812
ENSDARG00000034375	2.86036	-1.23496	-0.446281	-4.29361	-4.29361	3.60501	-0.422129	-0.0339217	-1.34078	1.46178	1.56595	2.40942	3.35851	3.40499	3.19233	2.36018	2.38693	2.24546	3.9306	3.89874	3.56281	3.69475	3.79622	3.64767	2.29869	1.66491	1.30812	3.63445	3.83753	3.83477	1.84983	1.49468	1.27994	3.63695	3.57148	3.63557	chst11	carbohydrate (chondroitin 4) sulfotransferase 11	GO:0000139
ENSDARG00000039185	6.86354	2.32894	2.39529	5.04762	3.9826	5.60047	1.9803	1.9544	2.38785	5.11156	5.21125	4.942	2.78035	2.73316	2.99143	5.35575	5.05602	5.29782	6.90422	6.47959	6.59748	6.7656	6.76062	6.77137	4.57798	4.71794	4.60306	5.8551	5.84546	5.84835	-0.900854	-2.15888	-4.29361	5.66338	5.78606	5.84358	nfyba	nuclear transcription factor Y, beta a	GO:0005634
ENSDARG00000058127	4.47627	3.65387	3.68359	-4.29361	-4.29361	-4.29361	3.27402	3.32281	3.30246	3.20184	3.20098	3.62692	-2.29172	-2.29028	-4.29361	3.67348	3.66241	3.62814	5.40284	5.41748	5.35905	4.91997	4.929	4.94775	2.22152	3.00914	2.62709	3.65894	3.75418	3.75586	3.54608	3.14907	3.67015	4.38704	4.31621	4.48911	hcfc2	host cell factor C2	GO:0003674
ENSDARG00000045788	-0.832634	-4.29361	-4.29361	-4.29361	-4.29361	-4.29361	-4.29361	-4.29361	-4.29361	-4.29361	-4.29361	-1.11687	0.168226	-0.0414813	-1.51801	0.270583	1.20347	-0.406169	2.16962	1.22518	0.65003	0.657515	0.792498	1.26886	-1.70246	-0.77518	-0.832492	3.02218	3.295	3.30908	0.992264	1.6617	1.53792	4.22188	4.47822	4.64489	avpr1ab	arginine vasopressin receptor 1Ab	GO:0001992
ENSDARG00000045789	1.75246	0.523786	1.01555	-4.29361	3.9826	4.60199	0.922411	0.681059	1.24736	0.179371	-0.180589	-2.21737	1.42585	1.68345	0.783057	1.54406	1.50761	0.17619	1.66204	3.31624	3.41663	0.816008	0.817734	0.742103	-0.0386539	0.160456	0.352027	1.96314	1.81362	1.67611	1.24912	1.49468	1.94661	-0.809183	-0.393586	-1.14118	srgap1b	SLIT-ROBO Rho GTPase activating protein 1b	GO:0005096
ENSDARG00000045790	3.6506	2.96656	2.95466	-4.29361	-4.29361	-4.29361	3.03284	3.0661	3.15034	3.20184	3.20098	3.67403	-0.969414	-0.96769	-1.00505	4.45955	4.51068	4.38719	3.27626	2.78901	3.19539	4.02064	3.96709	4.06259	2.13999	1.92001	2.13449	4.28988	4.47601	4.43544	1.39803	0.520547	0.710047	4.02795	4.02548	4.01319	si:ch211-125a15.1	si:ch211-125a15.1	NA
ENSDARG00000058159	4.6403	0.615436	0.430592	3.4671	-4.29361	-4.29361	0.731572	0.660671	0.403676	3.95636	3.86786	4.35284	0.299766	0.388723	0.757839	4.98491	4.96096	4.63881	5.63578	5.19537	4.99699	5.5402	5.5442	5.6044	2.85331	2.91026	2.99363	4.88645	4.76996	4.75206	3.37694	2.80085	2.99554	4.38125	4.0842	4.14581	ipo8	importin 8	GO:0005635
ENSDARG00000063149	4.9348	4.02219	4.00437	-4.29361	3.9826	3.60501	3.91239	3.90803	3.74197	4.38895	4.43737	4.55009	0.516174	0.548613	1.39108	4.18502	4.35269	4.06715	5.4279	5.39151	5.41146	5.21349	5.20484	5.32066	4.51469	4.588	4.3376	5.08851	5.2943	5.23727	3.62375	3.9649	3.47833	5.30497	5.28024	5.31591	tmtc1	transmembrane and tetratricopeptide repeat containing 1	GO:0016020
ENSDARG00000016538	-0.292017	-1.38155	-2.60605	-4.29361	-4.29361	-4.29361	-2.16605	-1.16911	-1.55057	-0.179782	-0.180589	-1.11687	-4.29361	-4.29361	-1.51801	-4.29361	-1.85629	-1.80826	-4.29361	-4.29361	-4.29361	2.97002	2.99962	3.05424	-0.531853	-2.4397	-2.48493	-1.1372	-2.43638	-1.99503	-4.29361	-4.29361	-4.29361	1.04459	0.934444	1.04473	zgc:55888	zgc:55888	GO:0004252
ENSDARG00000025859	5.87519	8.10021	8.11586	6.04651	6.3008	5.92209	8.13702	8.14013	8.12853	3.7399	3.78328	3.47558	5.67901	5.77691	5.68612	4.04057	3.9415	3.91283	6.12385	6.25322	6.29679	4.44132	4.45319	4.60735	6.88654	6.88324	6.93616	4.50178	4.52712	4.4792	5.0445	5.45869	5.52394	5.0839	5.05292	5.15118	lmf2b	lipase maturation factor 2b	GO:0003674
ENSDARG00000058042	-0.409383	2.64698	2.66375	-4.29361	-4.29361	-4.29361	2.92817	2.9021	2.96962	1.09126	-0.180589	-0.198927	4.88881	4.86816	4.7568	-0.962652	-0.460823	-0.943194	1.59281	1.22518	1.21928	-4.29361	-4.29361	-2.33343	-0.286654	-4.29361	-4.29361	-0.0103697	0.473569	0.468295	-0.520572	0.520547	-0.545955	2.64479	3.32599	3.20107	kitlgb	kit ligand b	GO:0005173
ENSDARG00000088044	-4.29361	-4.29361	-3.50036	-4.29361	-4.29361	-4.29361	-4.29361	-4.29361	-2.95664	-4.29361	-4.29361	-4.29361	-0.969414	-4.29361	-4.29361	-4.29361	-1.85629	-0.943194	-4.29361	-0.298187	-0.303835	-4.29361	-4.29361	-2.33343	-4.29361	-1.65447	-4.29361	0.33564	0.327441	0.322188	-4.29361	-4.29361	-4.29361	-0.169356	-2.18379	-2.09604	si:ch73-139j3.4	si:ch73-139j3.4	GO:0005887
ENSDARG00000091656	5.34471	-1.01524	-1.84941	4.46377	5.56445	5.18594	-1.34136	-0.462128	-0.955659	4.06073	3.90836	4.11064	-2.29172	-2.29028	-4.29361	4.39763	4.37635	3.95707	5.40284	5.54072	5.51088	6.10303	6.10801	6.1369	0.883527	1.44234	1.95615	5.65457	5.69899	5.66728	1.84983	1.49468	1.94661	5.06235	4.98136	5.24462	lsm8	LSM8 homolog, U6 small nuclear RNA associated	GO:0000398
ENSDARG00000099821	-4.29361	-4.29361	-4.29361	-4.29361	-4.29361	-4.29361	-4.29361	-4.29361	-4.29361	-1.09877	-1.09953	-1.11687	-4.29361	-4.29361	-4.29361	0.270583	1.05501	0.759413	-4.29361	-4.29361	-4.29361	-4.29361	-1.97569	-4.29361	-4.29361	-4.29361	-4.29361	0.614508	0.327441	0.468295	2.70311	2.48156	3.05177	0.0798238	-1.36141	-0.050603	tymp	thymidine phosphorylase	NA
ENSDARG00000063054	-2.48504	-4.29361	-2.78593	3.4671	3.9826	3.60501	-3.4934	-4.29361	-3.48484	-0.726978	-1.09953	-4.29361	-4.29361	-4.29361	-2.00417	-2.97436	-0.996029	-4.29361	2.38967	1.9495	2.07932	-2.49265	-2.29466	-2.52824	-2.88299	-4.29361	-1.35654	0.385529	0.438401	0.579248	0.826078	0.33521	-0.245669	2.93303	2.44192	3.12235	shank3b	SH3 and multiple ankyrin repeat domains 3b	NA
ENSDARG00000075501	-4.29361	-4.29361	-4.29361	-4.29361	-4.29361	-4.29361	-4.29361	-4.29361	-4.29361	-4.29361	-4.29361	-4.29361	-4.29361	-4.29361	-4.29361	-4.29361	-0.996029	-2.57121	-4.29361	-4.29361	-4.29361	-1.83677	-1.48745	-1.53186	-4.29361	-4.29361	-4.29361	-4.29361	-4.29361	-3.08785	-4.29361	-4.29361	-4.29361	-1.37224	-1.36141	-0.194165	cdnf	cerebral dopamine neurotrophic factor	GO:0003674
ENSDARG00000058030	6.35734	0.407934	0.607234	-4.29361	3.9826	3.60501	-0.0190511	-0.254286	0.762893	4.17576	3.86786	3.92835	-1.83212	-1.70255	-0.6274	4.76557	4.75885	4.66572	6.46386	6.39064	6.39115	6.02683	6.02468	5.9654	2.76523	2.8041	2.73226	5.76756	5.64826	5.68357	4.37339	4.26657	3.94712	5.66776	5.61327	5.30707	hspa14	heat shock protein 14	GO:0000166
ENSDARG00000045704	4.29661	3.6411	3.57124	2.47373	2.98724	2.61104	3.51237	3.5313	3.81427	4.85753	4.97103	5.11706	2.00331	2.09448	1.92734	5.62815	5.64623	5.69673	5.08356	4.43606	4.58638	5.79662	5.77745	5.78558	5.56219	5.26493	5.50144	5.34919	5.26574	5.217	2.0318	2.81298	2.58967	5.52929	5.45265	5.61721	dclre1c	DNA cross-link repair 1C, PSO2 homolog (S. cerevisiae)	GO:0000784
ENSDARG00000045705	0.774128	-0.373156	-0.569381	2.47373	-4.29361	-4.29361	-0.726716	-0.500642	-0.61815	3.1351	3.20098	3.67403	-2.29172	-2.29028	-2.99384	3.92462	3.8469	3.96077	-0.335821	-4.29361	-4.29361	1.51037	1.53816	1.23944	-0.827433	-4.29361	-1.20451	1.52433	1.85048	1.72926	-0.315266	-1.13395	-1.92487	2.82625	2.1979	2.93389	meig1	meiosis/spermiogenesis associated 1	GO:0005634
ENSDARG00000033179	2.48615	0.467023	0.552581	-4.29361	-4.29361	-4.29361	-0.047804	-0.0726505	0.587761	2.95337	3.09969	3.00863	1.74229	1.85052	1.75707	3.26315	3.23799	3.21963	3.10038	3.00988	3.13434	4.1482	4.1016	4.15503	0.667766	0.939323	1.23177	3.85506	3.72529	3.70266	-0.638958	0.965924	0.00275442	4.09431	4.17249	4.16064	tmem243b	transmembrane protein 243, mitochondrial b	GO:0003674
ENSDARG00000094000	0.919445	-2.8976	-4.29361	-4.29361	-4.29361	1.62304	-2.86875	-3.22115	-3.64332	0.967845	1.04174	1.76619	-3.69821	-3.69756	-3.71149	2.30526	2.36061	2.54991	2.06615	0.922743	0.863705	1.97491	1.99945	1.63689	-0.575262	-1.65447	-1.51592	1.67357	1.73465	1.62903	-2.06878	-2.15888	-0.723338	1.9398	1.84345	1.86742	NA	NA	NA
ENSDARG00000093445	-0.628131	-1.48976	-1.5815	-4.29361	2.98724	1.62304	-2.86875	-2.61283	-3.64332	1.04257	1.18049	1.36811	-3.69821	-3.69756	-3.71149	2.4946	2.25158	2.52543	1.223	-1.42993	-0.199546	1.35462	1.10591	1.29076	-0.108683	-1.65447	-0.885938	1.63784	0.784862	1.13332	-1.32233	-1.33327	-1.79225	2.37651	2.06369	2.05374	NA	NA	NA
ENSDARG00000096009	-4.29361	-4.29361	-4.29361	-4.29361	-4.29361	-4.29361	-4.29361	-4.29361	-4.29361	-4.29361	-4.29361	-4.29361	-4.29361	-4.29361	-4.29361	-4.29361	-4.29361	-4.29361	-4.29361	-4.29361	-4.29361	-4.29361	-4.29361	-4.29361	-4.29361	-4.29361	-4.29361	-4.29361	-4.29361	-4.29361	-4.29361	-4.29361	-4.29361	-1.1413	-4.29361	-4.29361	NA	NA	NA
ENSDARG00000025824	4.30054	3.96184	3.9639	-4.29361	-4.29361	-4.29361	3.64814	3.62635	3.80627	2.99159	2.99074	3.11489	3.33461	3.32551	3.28417	4.75326	4.63356	4.79323	5.75939	5.2103	5.2767	5.253	5.28524	5.16783	3.0888	3.68378	3.7499	4.05316	4.22056	4.19424	4.20672	3.68352	3.70563	3.90418	4.35845	4.17284	dmtf1	cyclin D binding myb-like transcription factor 1	GO:0000981
ENSDARG00000004386	1.0656	3.31904	3.15138	6.46126	4.98027	4.60199	3.38417	3.40171	3.29736	6.05137	6.12002	6.17451	1.63961	1.64149	1.73592	6.62518	6.82201	6.76451	3.38264	2.32361	2.52213	6.99237	6.97792	7.05794	4.66799	4.57192	4.46813	6.43198	6.36768	6.38002	3.3	3.36641	3.24117	5.97159	5.95811	6.00567	si:dkey-153k10.9	si:dkey-153k10.9	GO:0016020
ENSDARG00000045706	4.1004	4.34321	4.36903	-4.29361	3.9826	-4.29361	4.51392	4.48049	4.33239	4.86619	4.88577	4.86633	4.41108	4.46904	4.28039	5.22816	5.02143	5.24972	3.89509	3.78367	3.77767	4.59044	4.64163	4.91287	3.65629	3.95582	3.84266	4.43155	4.48466	4.42948	3.23565	3.12067	3.25704	5.09102	4.98522	5.13249	tspan9b	tetraspanin 9b	GO:0003674
ENSDARG00000094732	1.51541	2.54097	2.47092	3.4671	-4.29361	-4.29361	2.96037	2.94488	2.43137	5.35823	5.17851	4.92594	0.731199	0.664878	0.31463	4.70934	4.62042	4.62516	2.58056	1.22518	1.21928	2.3253	2.39151	2.13747	-0.827433	0.323049	0.878118	2.05476	2.67905	2.68353	0.0287782	-0.811456	-0.245669	3.99799	3.8249	4.13083	mical3b	microtubule associated monooxygenase, calponin and LIM domain containing 3b	GO:0016491
ENSDARG00000057983	-0.292017	-4.29361	-4.29361	-4.29361	-4.29361	-4.29361	-4.29361	-4.29361	-3.1967	-4.29361	-4.29361	-4.29361	-4.29361	-4.29361	-4.29361	-1.33067	-0.996029	-1.80826	2.16962	1.63233	1.21928	0.510684	0.164489	0.462337	-1.70246	-4.29361	-4.29361	-1.36823	-1.37565	-1.65523	-4.29361	-4.29361	-4.29361	-0.169356	0.304197	0.0799574	svopl	SVOP-like	GO:0006810
ENSDARG00000063008	1.83219	3.29478	3.4115	5.04762	-4.29361	4.60199	2.8153	2.85802	3.23287	4.13091	4.11283	4.44536	2.39539	2.55628	2.4378	3.72481	3.89857	3.40674	4.21603	3.07658	3.19539	5.09124	5.11545	4.90225	3.80918	3.62263	3.52842	5.11955	5.39862	5.3631	3.33136	3.56204	3.34967	3.55906	3.65132	3.53284	si:dkeyp-27e10.3	si:dkeyp-27e10.3	GO:0016020
ENSDARG00000057974	4.52906	0.0696171	0.098024	4.46377	7.67873	5.60047	-0.973697	-0.997289	0.278019	2.99159	3.168	2.42823	1.08389	1.03264	-0.080824	4.15726	3.85433	3.61439	4.1573	3.78367	3.92914	4.89428	4.93622	4.69206	3.0888	2.565	3.32295	4.45829	4.47601	4.4792	5.0445	5.08521	5.38858	4.98808	4.74253	4.95245	parp12b	poly (ADP-ribose) polymerase family, member 12b	GO:0005575
ENSDARG00000086650	-4.29361	-4.29361	-4.29361	-4.29361	-4.29361	-4.29361	-4.29361	-3.22115	-4.29361	-4.29361	-4.29361	-4.29361	-2.29172	-4.29361	-4.29361	-4.29361	-4.29361	-4.29361	-1.24584	-0.298187	-4.29361	-1.20895	-0.972938	-0.343565	-2.48095	-4.29361	-4.29361	-1.98384	-0.771001	-0.479487	-2.23435	-4.29361	-2.25513	-4.29361	-2.88317	-4.29361	ttc41	tetratricopeptide repeat domain 41	NA
ENSDARG00000003570	7.93345	4.34715	4.30848	7.04595	7.30033	6.92149	4.53546	4.56176	4.17895	7.63864	7.65871	7.55366	2.9473	2.76607	2.90792	6.95303	6.95312	7.00654	8.196	8.22703	8.24467	9.40447	9.40381	9.38357	6.56008	6.57162	6.41042	8.62922	8.60763	8.61373	5.5313	5.7551	5.44216	6.98825	6.9434	6.95811	hsp90b1	heat shock protein 90, beta (grp94), member 1	GO:0001666
ENSDARG00000057942	-1.20465	5.64469	5.66003	-4.29361	-4.29361	-4.29361	5.55863	5.55158	5.68833	-0.567307	-1.09953	-4.29361	3.05762	2.97758	2.69193	-0.218088	0.235064	-0.406169	2.16962	1.63233	1.79367	0.347199	0.164489	0.209942	6.86133	6.81825	6.95854	0.172984	0.606248	0.600957	3.75036	3.79557	3.72305	0.477354	-0.840866	1.28024	glt8d2	glycosyltransferase 8 domain containing 2	GO:0000271
ENSDARG00000062983	4.17365	5.63988	5.64542	3.4671	3.9826	-4.29361	5.69248	5.67899	5.71569	3.23408	3.38445	2.89392	4.2167	4.23045	4.23542	4.1194	4.37635	3.79588	4.89262	4.9683	4.92672	4.44637	4.45821	4.19041	3.2334	3.74245	3.86811	3.93757	3.76131	3.77002	6.72368	6.69545	6.95221	3.76878	3.59186	3.43864	fbxo18	F-box protein, helicase, 18	GO:0003677
ENSDARG00000045708	2.53462	0.467023	0.710695	-4.29361	-4.29361	-4.29361	0.511585	0.233721	1.38204	0.377134	0.376311	0.758222	-2.97017	-4.29361	-4.29361	0.270583	0.702521	1.83558	2.90003	2.78901	2.78302	1.59809	1.48638	1.47418	-4.29361	-4.29361	-4.29361	0.73603	1.13164	0.72244	-0.520572	-4.29361	0.00275442	4.26026	4.29772	4.39818	adm2a	adrenomedullin 2a	GO:0005179
ENSDARG00000070126	1.79553	-3.39037	-4.29361	-4.29361	-4.29361	-4.29361	-4.29361	-3.76634	-2.07803	1.69649	2.11518	1.18507	-4.29361	-2.52494	-3.62935	0.0628855	-0.871926	0.472898	1.72809	1.69481	2.05317	2.47816	1.95862	1.98302	0.644303	-0.649167	0.352027	2.5887	2.5499	2.38138	-3.11277	-4.29361	-1.21304	0.802609	0.585181	0.310218	LOC108183541	uncharacterized LOC108183541	NA
ENSDARG00000062968	6.43388	7.93764	7.95449	6.6311	4.98027	6.18493	7.95973	7.9377	7.94136	7.21062	7.22788	7.34387	7.06991	7.03596	6.9397	7.38563	7.44957	7.42898	6.9395	6.97268	6.9222	8.15649	8.16788	8.17527	8.50815	8.44289	8.4954	7.72989	7.68599	7.67751	6.06324	5.85615	5.84912	7.09707	7.15047	7.08404	sbf1	SET binding factor 1	GO:0005575
ENSDARG00000057929	3.6506	3.3818	3.35673	5.04762	4.56601	3.60501	3.32438	3.40936	3.58674	2.55432	2.33317	2.42823	2.76417	2.62965	2.4378	3.21621	3.31607	3.18284	4.37911	4.6987	4.6497	4.10624	4.17667	4.37085	2.80122	3.10168	2.94664	3.52202	3.50504	3.52486	4.39571	4.14492	4.20441	3.696	3.57148	3.8851	naf1	nuclear assembly factor 1 homolog (S. cerevisiae)	GO:0001522
ENSDARG00000057921	-0.0825493	2.59495	2.47092	5.04762	6.3008	5.92209	2.86151	2.86916	2.77526	3.49581	3.67006	3.62692	1.56685	2.17021	0.757839	4.33294	4.6723	4.65233	2.74912	2.78901	2.93396	3.63397	3.5059	3.07962	0.883527	1.70086	1.51557	3.3986	3.55515	3.57411	3.48495	2.07091	3.02393	3.76878	3.78121	3.67391	LOC100330186	coiled-coil domain-containing protein 136-like	NA
ENSDARG00000018820	4.92846	-4.29361	-4.29361	-4.29361	2.98724	-4.29361	-3.20733	-4.29361	-1.8196	1.92383	1.56595	-0.198927	-4.29361	-0.96769	-4.29361	-0.0361788	-0.460823	0.544246	4.85616	4.781	4.77499	1.12955	1.22859	1.58467	-0.286654	0.160456	-0.832492	2.92329	2.20121	2.53124	1.39803	2.9374	2.06062	2.98742	2.49351	3.20107	flncb	filamin C, gamma b (actin binding protein 280)	GO:0003779
ENSDARG00000032799	0.974831	5.68102	5.7183	3.4671	-4.29361	-4.29361	5.7811	5.78345	5.60986	2.99159	3.06428	4.00405	6.36086	6.29531	6.41623	3.87618	4.05393	3.96251	3.4817	4.0053	4.0662	4.44132	4.4557	4.37085	3.76906	4.16329	3.96563	4.65602	5.04826	5.06306	5.30244	5.19826	5.39403	4.63399	4.39602	4.6075	kcnd2	potassium voltage-gated channel, Shal-related subfamily, member 2	GO:0005216
ENSDARG00000032389	0.100326	4.05144	4.10987	-4.29361	-4.29361	-4.29361	3.91239	3.88624	3.93236	0.377134	0.77711	1.07143	2.11827	2.12016	2.15351	-0.962652	-1.85629	-0.943194	1.18588	-4.29361	-4.29361	-1.48898	-1.48745	0.742103	-4.29361	-1.65447	-0.832492	0.481802	-0.228502	0.0708745	-2.23435	-4.29361	-0.925629	2.14074	1.84888	1.74129	tspan12	tetraspanin 12	GO:0005887
ENSDARG00000034326	6.58729	4.63814	4.68073	3.4671	-4.29361	-4.29361	4.60502	4.60575	4.37339	5.39435	5.40769	5.51009	-0.0432958	-0.289452	1.09641	5.58137	5.9379	5.69725	6.60239	6.21672	6.34474	6.70357	6.69687	6.73854	5.83792	5.93349	5.97386	6.36449	6.38395	6.40253	6.22569	6.21079	6.14114	6.65067	6.61666	6.62675	ing3	inhibitor of growth family, member 3	GO:0005634
ENSDARG00000045747	3.37697	1.60707	1.59375	-4.29361	-4.29361	-4.29361	1.71429	1.67836	1.67226	-4.29361	-1.09953	-4.29361	-0.969414	-0.589077	-4.29361	0.270583	-0.460823	-0.406169	2.38967	3.37042	3.19539	1.73669	2.08871	1.84361	-1.70246	-4.29361	-4.29361	3.58807	3.73257	3.74872	2.70311	3.64415	3.28076	4.66005	4.67728	4.47731	cped1	cadherin-like and PC-esterase domain containing 1	NA
ENSDARG00000094973	0.877967	-1.87372	-2.60605	-4.29361	-4.29361	-4.29361	-2.59472	-2.61283	-3.1967	0.377134	0.376311	-1.11687	-0.0432958	-1.70255	-0.199299	0.925603	1.95579	0.759413	2.74912	1.22518	-4.29361	-0.974538	-0.972938	-0.343565	-4.29361	-4.29361	-4.29361	0.410571	1.67547	1.47642	-0.520572	1.08831	1.37116	3.64529	4.06246	3.65308	wnt16	wingless-type MMTV integration site family, member 16	GO:0002244
ENSDARG00000045748	0.100326	2.93551	3.01452	-4.29361	-4.29361	-4.29361	2.84321	2.72933	2.5129	-1.09877	-4.29361	-1.11687	-1.20392	-1.70255	-1.86448	0.270583	0.235064	-1.80826	1.59281	2.42947	1.6264	-2.29599	-2.29466	-1.0196	2.18133	2.01825	0.878118	0.0842178	0.784862	1.08157	0.0287782	0.122503	0.00275442	0.0798238	0.869162	0.763128	stab2	stabilin 2	GO:0001568
ENSDARG00000094597	-4.29361	0.28196	0.172404	-4.29361	-4.29361	-4.29361	-0.047804	-0.843774	0.0542206	-4.29361	-4.29361	-4.29361	-1.83212	-1.70255	-1.86448	-4.29361	-4.29361	-4.29361	-4.29361	-4.29361	-4.29361	-4.29361	-4.29361	-4.29361	-1.1996	-0.77518	-1.7071	-4.29361	-4.29361	-4.29361	-4.29361	-4.29361	-4.29361	-4.29361	-4.29361	-4.29361	NA	NA	NA
ENSDARG00000092922	-1.3949	-1.12615	-1.22385	-4.29361	-4.29361	-4.29361	-0.047804	-0.254286	-0.577572	0.0286979	0.124567	-4.29361	-4.29361	-4.29361	-2.32136	-0.318436	0.140968	-0.649837	-4.29361	-4.29361	-4.29361	-0.653828	-0.972938	-0.948105	-4.29361	-1.08217	-1.43403	-1.21168	-0.975871	-1.81515	-2.66568	-1.33327	-4.29361	-0.852198	-1.93031	-1.06743	NA	NA	NA
ENSDARG00000097175	1.08743	0.0183898	0.353399	-4.29361	-4.29361	-4.29361	0.188066	-0.254286	1.05913	0.995195	0.68686	0.00939347	5.90612	5.96879	5.85698	1.31404	0.428522	1.00342	1.18588	2.08527	1.6264	0.431256	0.770694	-0.0230349	0.413963	1.04378	0.465733	2.17053	2.19406	2.10354	1.06758	2.2208	2.51163	1.56055	1.09038	1.16729	NA	NA	NA
ENSDARG00000093853	-2.31965	-3.51291	-3.83146	-4.29361	-4.29361	-4.29361	-3.20733	-3.22115	-2.41973	-3.03862	-2.6905	-4.29361	-4.29361	-4.29361	-4.29361	-1.04968	-2.46114	-1.11577	-4.29361	-4.29361	-4.29361	-1.83677	-1.48745	-2.73925	-4.29361	-2.96215	-3.61484	-2.18982	-3.39395	-3.29867	-1.64781	-2.59832	-2.68416	-0.71486	-0.93568	-1.61992	NA	NA	NA
ENSDARG00000095446	-0.492427	0.613345	0.823019	-4.29361	-4.29361	-4.29361	1.11783	1.12978	1.0454	-1.09877	-1.94993	-2.4241	-0.291248	-0.160146	0.178717	0.248305	1.14297	0.743333	-4.29361	-1.21045	-0.303835	-1.70889	-0.436929	-1.53186	-0.531853	-1.99431	-1.92754	-0.938114	-1.69993	-2.20057	-1.41872	-1.56461	-0.664169	0.555136	0.61416	-0.246423	NA	NA	NA
ENSDARG00000093014	-1.07099	-4.29361	-4.29361	-4.29361	-4.29361	-4.29361	-4.29361	-4.29361	-4.29361	1.18133	-4.29361	-0.745578	3.26732	3.36901	2.81928	1.36411	0.784024	0.759413	-4.29361	-4.29361	-4.29361	-0.5961	-1.70741	-0.390188	-4.29361	-0.436393	-1.13816	0.30925	0.541433	-0.860734	0.425674	-0.127079	0.965567	1.34326	1.1052	1.31566	NA	NA	NA
ENSDARG00000096967	-4.29361	-4.29361	-4.29361	-4.29361	-4.29361	-4.29361	-4.29361	-4.29361	-4.29361	-4.29361	-4.29361	-4.29361	-4.29361	-4.29361	-4.29361	-4.29361	-4.29361	-4.29361	-4.29361	-4.29361	-4.29361	-4.29361	-4.29361	-4.29361	-4.29361	-4.29361	-4.29361	-4.29361	-4.29361	-4.29361	-4.29361	-4.29361	-4.29361	-4.29361	-2.88317	-4.29361	NA	NA	NA
ENSDARG00000045749	5.66628	3.562	3.55047	-4.29361	-4.29361	-4.29361	3.24816	3.29827	3.68121	3.06513	2.78861	2.85356	-0.0432958	-0.0414813	-1.00505	4.7346	4.9549	4.9924	5.50057	5.41748	5.46202	3.14203	3.19284	2.98877	0.546438	0.323049	-0.291871	3.3133	3.0607	3.10079	4.01824	4.11643	3.97647	5.04414	5.21277	5.02313	ppfibp1a	PTPRF interacting protein, binding protein 1a (liprin beta 1)	NA
ENSDARG00000095994	3.27604	-1.87372	-1.84941	-4.29361	-4.29361	-4.29361	-3.20733	-1.85744	-1.8196	-0.179782	0.942257	0.106013	-4.29361	-4.29361	-4.29361	2.42368	2.53442	2.84892	3.03664	2.93994	3.07059	0.853053	0.971817	1.02939	-2.48095	-2.4397	-1.7071	0.901039	0.839802	0.834484	2.29183	1.94697	1.68739	2.87652	2.87234	2.74999	NA	NA	NA
ENSDARG00000045750	-2.48504	0.5784	0.243137	4.46377	3.9826	3.60501	0.823156	0.888139	0.642461	1.56679	1.75548	1.54682	1.03077	1.03264	1.85961	2.29374	2.61617	3.04615	1.59281	0.655862	-4.29361	2.38975	2.34886	2.60768	0.667766	0.46916	1.63895	3.76982	3.61149	3.55788	1.71436	2.72741	2.21633	2.75638	2.65716	2.91652	syt10	synaptotagmin X	GO:0005509
ENSDARG00000095981	-4.29361	-4.29361	-4.29361	-4.29361	-4.29361	-4.29361	-4.29361	-4.29361	-4.29361	-4.29361	-4.29361	-4.29361	-4.29361	-4.29361	-4.29361	-1.48075	-2.55348	-4.29361	-4.29361	-4.29361	-4.29361	-2.92261	-3.48685	-2.95317	-4.29361	-4.29361	-4.29361	-4.29361	-3.25852	-3.26132	-4.29361	-4.29361	-4.29361	-2.19337	-1.1681	-4.29361	NA	NA	NA
ENSDARG00000045752	-2.48504	-4.29361	-4.29361	-4.29361	-4.29361	-4.29361	-4.29361	-4.29361	-4.29361	-4.29361	-4.29361	-4.29361	-4.29361	-4.29361	-4.29361	-2.58622	-4.29361	-3.35255	0.616992	1.22518	1.21928	-2.92261	-2.97252	-1.95803	-4.29361	-4.29361	-4.29361	-1.45604	-1.17497	-0.888936	-4.29361	-4.29361	-0.545955	-2.24977	-2.88317	-3.37007	NA	NA	NA
ENSDARG00000092989	-4.29361	-4.29361	-4.29361	-4.29361	-4.29361	-4.29361	-4.29361	-4.29361	-4.29361	-4.29361	-4.29361	-4.29361	-4.29361	-4.29361	-4.29361	-1.82597	-3.38037	-0.818607	-0.335821	0.655862	0.65003	-2.92261	-3.48685	-2.33343	-4.29361	-4.29361	-4.29361	-2.12066	-2.60224	-1.61345	-0.520572	-4.29361	-0.545955	-0.98952	-4.29361	-2.09604	NA	NA	NA
ENSDARG00000045753	4.36451	2.75762	2.77535	-4.29361	-4.29361	-4.29361	2.47236	2.38554	2.68694	2.44837	2.20896	2.81204	2.11827	1.98689	2.39755	3.67348	3.76156	3.61439	5.1095	5.00301	4.99699	4.52977	4.45821	4.49865	2.13999	2.46403	2.36644	3.47041	3.3901	3.34736	0.589501	1.49468	1.68739	3.44886	3.44278	3.14251	tmtc2a	transmembrane and tetratricopeptide repeat containing 2a	GO:0016020
ENSDARG00000045754	2.83478	-1.38155	-1.84941	-4.29361	4.98027	-4.29361	-2.59472	-2.61283	-0.662552	1.92383	2.14261	2.18971	-2.29172	-2.29028	-2.32136	3.50754	3.52326	3.4383	2.74912	3.00988	3.00389	3.53295	3.5907	3.38462	0.105773	-0.77518	-0.832492	3.56366	3.3242	3.39383	1.56485	1.49468	1.27994	4.52475	4.24505	4.42299	mettl25	methyltransferase like 25	NA
ENSDARG00000045755	3.552	3.48547	3.44939	-4.29361	2.98724	2.61104	3.66126	3.74814	3.70711	1.46178	1.46094	1.32861	-1.83212	-1.48245	-1.00505	2.98314	2.68498	2.75179	3.38264	3.56881	3.65263	3.57975	3.57228	3.28994	3.75544	3.78493	3.92983	2.83083	3.11739	2.98416	3.97444	3.79557	3.688	3.53485	3.69586	3.64256	ccdc59	coiled-coil domain containing 59	GO:0000462
ENSDARG00000096083	2.8979	4.78179	4.75522	-4.29361	2.98724	2.61104	4.67785	4.6709	4.77943	3.02883	2.83137	2.63286	-1.83212	-1.20223	-2.32136	3.17989	2.5528	3.04615	3.20034	3.31624	3.19539	5.0319	4.97529	4.88435	4.37021	4.4452	4.38243	3.15886	3.35658	3.28759	4.68558	4.94645	5.08607	3.84566	3.51028	3.90285	si:dkey-21h14.8	si:dkey-21h14.8	GO:0005044
ENSDARG00000096010	-4.29361	-4.29361	-4.29361	-4.29361	-4.29361	-4.29361	-4.29361	-4.29361	-4.29361	-4.29361	-4.29361	-4.29361	-4.29361	-4.29361	-4.29361	-1.33067	-1.85629	-2.2644	-4.29361	-4.29361	-4.29361	-2.29599	-3.30154	-3.32713	-4.29361	-4.29361	-4.29361	-4.29361	-4.29361	-4.29361	-4.29361	-4.29361	-4.29361	-1.86794	-1.58468	-2.52666	NA	NA	NA
ENSDARG00000096184	-4.29361	-4.29361	-4.29361	-4.29361	-4.29361	-4.29361	-4.29361	-4.29361	-4.29361	-4.29361	-4.29361	-4.29361	-4.29361	-4.29361	-4.29361	-4.29361	-3.38037	-4.29361	-1.75812	-4.29361	-4.29361	-3.61673	-4.29361	-2.13356	-4.29361	-4.29361	-4.29361	-4.29361	-3.25852	-2.93302	-4.29361	-4.29361	-4.29361	-4.29361	-3.42248	-2.81152	NA	NA	NA
ENSDARG00000094603	-4.29361	-4.29361	-4.29361	-4.29361	-4.29361	-4.29361	-3.82695	-4.29361	-3.82138	-4.29361	-4.29361	-4.29361	-4.29361	-4.29361	-4.29361	-0.582245	-1.56924	-1.33726	-4.29361	-4.29361	-4.29361	-2.9394	-1.43882	-1.33123	-4.29361	-2.4397	-4.29361	-1.36823	-2.56751	-2.66575	-4.29361	-4.29361	-4.29361	0.172874	-0.352513	-1.23744	NA	NA	NA
ENSDARG00000096047	-4.29361	-4.29361	-4.29361	-4.29361	-4.29361	-4.29361	-4.29361	-4.29361	-4.29361	-4.29361	-4.29361	-4.29361	-4.29361	-4.29361	-4.29361	-2.75597	-3.48562	-2.2644	-4.29361	-4.29361	-4.29361	-3.70013	-2.84032	-3.00345	-4.29361	-2.4397	-4.29361	-4.29361	-3.8988	-4.29361	-4.29361	-4.29361	-4.29361	-2.39486	-2.18379	-1.91597	NA	NA	NA
ENSDARG00000096156	-4.29361	-4.29361	-4.29361	-4.29361	-4.29361	-4.29361	-4.29361	-4.29361	-4.29361	-4.29361	-4.29361	-4.29361	-4.29361	-4.29361	-4.29361	-3.20083	-3.76591	-3.74767	-4.29361	-4.29361	-4.29361	-3.25961	-1.83532	-2.50391	-4.29361	-4.29361	-4.29361	-1.98384	-3.22205	-2.66575	-4.29361	-4.29361	-4.29361	-1.81591	-1.85777	-2.60477	NA	NA	NA
ENSDARG00000096187	-4.29361	-4.29361	-4.29361	3.4671	-4.29361	-4.29361	-4.29361	-4.29361	-4.29361	-4.29361	-4.29361	-4.29361	-4.29361	-4.29361	-4.29361	-1.48075	-2.55348	-3.35255	-4.29361	-4.29361	-4.29361	-2.70596	-2.97252	-2.01707	-4.29361	-4.29361	-4.29361	-3.38998	-2.68668	-2.3691	-4.29361	-4.29361	-4.29361	-3.42812	-3.22707	-3.37007	NA	NA	NA
ENSDARG00000096039	-4.29361	-4.29361	-4.29361	-4.29361	-4.29361	-4.29361	-4.29361	-4.29361	-4.29361	-4.29361	-4.29361	-4.29361	-4.29361	-4.29361	-4.29361	-4.29361	-4.29361	-1.80826	-4.29361	-4.29361	-4.29361	-2.29599	-2.97252	-1.53186	-4.29361	-4.29361	-4.29361	-3.07989	-4.29361	-4.29361	-4.29361	-4.29361	-4.29361	-2.89094	-2.18379	-0.737648	NA	NA	NA
ENSDARG00000096153	-2.48504	-2.20158	-1.16039	-4.29361	-4.29361	-4.29361	-2.59472	-4.29361	-1.8196	-4.29361	-1.94993	-4.29361	-4.29361	-4.29361	-4.29361	-4.29361	-4.29361	-1.80826	-1.75812	-4.29361	-4.29361	-0.772946	-1.20738	-1.53186	-4.29361	-4.29361	-2.48493	-1.36823	-2.43638	-3.68704	-4.29361	-4.29361	-4.29361	-0.0393932	0.800784	-0.737648	NA	NA	NA
ENSDARG00000045758	0.877967	-1.1868	-1.16039	5.4621	3.9826	3.60501	-1.56759	-1.58984	-0.535673	3.41373	3.41288	2.81204	1.985	2.01455	1.79909	4.17582	4.00358	3.72088	1.18588	-1.21045	-1.21577	1.92243	2.1144	2.42173	0.779676	-0.232806	-1.20451	3.51354	3.38087	3.39383	-1.41872	-1.33327	0.00275442	5.67999	5.89462	5.8656	cracr2ab	calcium release activated channel regulator 2Ab	GO:0005509
ENSDARG00000045760	-1.20465	0.308051	0.172404	5.78369	3.9826	3.60501	-0.365675	-0.578475	0.568681	4.58295	4.46479	4.31767	0.381801	0.170055	0.19384	4.42892	4.46728	4.35448	1.59281	0.968421	0.962551	2.56743	2.67655	2.94801	-0.0771386	0.160456	0.774279	2.52841	1.84619	1.99343	-4.29361	-4.29361	-4.29361	3.30137	3.18557	3.22948	prmt8b	protein arginine methyltransferase 8b	GO:0000179
ENSDARG00000001781	1.0656	1.87046	1.80955	-4.29361	-4.29361	-4.29361	1.75403	1.86813	2.06159	2.78946	3.168	3.36507	-2.97017	-4.29361	-4.29361	3.52212	3.42595	2.87221	2.74912	1.9495	2.2034	1.86313	1.98114	2.34007	1.38609	1.0363	1.06575	1.65335	1.21712	1.12629	0.589501	0.965924	1.18257	1.26188	1.54883	0.91079	tspan11	tetraspanin 11	GO:0005887
ENSDARG00000096114	-0.537149	0.911866	0.85318	-4.29361	-4.29361	-4.29361	1.07924	1.27096	0.976384	1.84251	1.84167	1.32861	-4.29361	-4.29361	-4.29361	1.66463	2.07624	1.5188	-0.335821	-0.298187	-0.303835	-0.438584	-0.165643	-0.0961725	0.105773	-0.0228162	0.662381	-0.0103697	-1.14479	-0.775999	-0.219905	-0.127079	-0.545955	0.0798238	-1.36141	-0.737648	NA	NA	NA
ENSDARG00000096218	-1.70723	-4.29361	-2.60605	-4.29361	-4.29361	-4.29361	-4.29361	-4.29361	-4.29361	-4.29361	-0.180589	-1.96554	-4.29361	-4.29361	-4.29361	-1.33067	-1.36297	-4.29361	-4.29361	-4.29361	-4.29361	-4.29361	-2.97252	-4.29361	-4.29361	-4.29361	-4.29361	-2.43019	-4.29361	-4.29361	-2.23435	-4.29361	-4.29361	-4.29361	-4.29361	-4.29361	NA	NA	NA
ENSDARG00000096131	-4.29361	-4.29361	-4.29361	-4.29361	-4.29361	-4.29361	-4.29361	-4.29361	-4.29361	-4.29361	-4.29361	-4.29361	1.985	2.01455	2.02728	-1.82597	-1.85629	-1.80826	-4.29361	-4.29361	-4.29361	-4.29361	-4.29361	-4.29361	-4.29361	-4.29361	-4.29361	-4.29361	-4.29361	-4.29361	-4.29361	-4.29361	-4.29361	-0.852198	-2.18379	-4.29361	NA	NA	NA
ENSDARG00000094545	-4.29361	-4.29361	-4.29361	-4.29361	-4.29361	-4.29361	-4.29361	-4.29361	-4.29361	0.591412	1.46094	1.44184	-1.83212	-1.83055	-2.32136	-0.0361788	0.487643	1.26089	-4.29361	-4.29361	-4.29361	-4.29361	-4.29361	-4.29361	-4.29361	-4.29361	-4.29361	-0.466459	-0.0184753	-0.23365	-4.29361	-4.29361	-4.29361	-2.19337	-4.29361	-4.29361	NA	NA	NA
ENSDARG00000019235	6.20893	4.19773	4.18617	5.04762	6.56368	5.92209	4.60074	4.59927	4.35304	5.65471	5.57214	5.2079	4.32545	4.31073	4.12265	6.69923	6.65474	6.80492	6.29707	6.16401	6.18834	6.92178	6.92719	6.96651	4.90855	4.8638	4.98087	7.68659	7.60286	7.61564	6.48872	6.37611	6.47769	6.91097	6.98025	6.86911	sema3aa	sema domain, immunoglobulin domain (Ig), short basic domain, secreted, (semaphorin) 3Aa	GO:0001570
ENSDARG00000063299	3.77686	7.87049	7.8741	9.01516	9.40431	8.99141	7.94684	7.95109	7.87884	9.41177	9.38469	9.40548	6.77432	6.7661	6.80852	9.76352	9.71138	9.75135	4.99678	5.39151	5.18935	6.30452	6.33116	6.28471	4.88372	4.92206	4.83365	6.09881	6.18216	6.18596	5.85895	5.88321	5.87896	7.6727	7.71334	7.70942	pcloa	piccolo presynaptic cytomatrix protein a	GO:0016020
ENSDARG00000070015	-4.29361	-4.29361	-4.29361	-4.29361	-4.29361	-4.29361	-4.29361	-4.29361	-4.29361	-4.29361	-4.29361	-1.96554	-4.29361	-4.29361	-4.29361	0.402532	-0.996029	-0.0157111	-4.29361	-4.29361	-4.29361	-2.97358	-1.83532	-3.00345	-4.29361	-4.29361	-4.29361	-3.07989	-2.43638	-3.08785	-4.29361	-4.29361	-4.29361	-1.08891	-0.637421	-0.976356	NA	NA	NA
ENSDARG00000003822	2.00269	5.38418	5.36923	-4.29361	-4.29361	-4.29361	5.17761	5.23349	5.38972	-4.29361	-0.180589	-0.198927	-0.161952	-0.0414813	0.225459	3.06509	3.17931	2.44507	1.59281	0.655862	1.21928	1.89308	1.89484	2.29744	6.14007	6.29615	6.33942	1.77177	2.18008	1.86738	2.96426	2.9374	2.99554	3.17317	2.44953	2.84487	ankrd16	ankyrin repeat domain 16	GO:0003674
ENSDARG00000005451	7.57778	9.66683	9.65796	8.98414	9.26346	8.64353	9.66868	9.67089	9.63935	7.88445	7.88866	7.79388	8.66365	8.6612	8.67253	8.00427	7.98524	7.9917	7.86315	7.76861	7.71125	7.96531	7.93771	7.96792	8.81028	8.77537	8.71685	7.58738	7.65836	7.63801	10.229	10.1337	10.2303	7.95715	8.00281	7.88991	gdi2	GDP dissociation inhibitor 2	GO:0005092
ENSDARG00000079698	0.974831	-4.29361	-3.21598	-4.29361	-4.29361	-4.29361	-4.29361	-4.29361	-3.1967	2.20981	2.07305	1.07143	-4.29361	-4.29361	-4.29361	2.8737	3.00816	3.12584	-4.29361	1.22518	1.21928	3.50413	3.44647	3.28994	0.105773	1.0363	0.662381	3.32303	2.9651	2.98416	1.91307	1.6617	1.27994	3.21284	3.2765	3.38912	asb13a.1	ankyrin repeat and SOCS box containing 13a, tandem duplicate 1	GO:0003674
ENSDARG00000045765	-2.04434	-1.01524	-1.84941	-4.29361	-4.29361	-4.29361	-0.554215	-0.462128	-0.535673	0.777941	0.376311	-4.29361	-4.29361	-4.29361	-4.29361	1.81431	1.77774	1.2179	-0.335821	2.20936	2.2034	2.55624	2.62387	2.92018	0.546438	0.939323	1.75261	2.33036	2.30248	2.39899	-2.23435	-1.33327	0.399318	2.16791	2.3089	2.20905	asb13a.2	ankyrin repeat and SOCS box containing 13a, tandem duplicate 2	GO:0016567
ENSDARG00000032765	6.83802	-1.01524	-0.988447	-4.29361	-4.29361	-4.29361	-4.29361	-4.29361	-0.955659	2.65302	2.55347	2.89392	1.03077	0.798157	-0.328381	4.54771	4.63356	4.81744	7.31686	7.46057	7.43569	4.7004	4.74392	4.74061	3.25293	3.00914	3.12609	6.05276	6.14446	6.17136	4.41768	4.67089	4.81266	7.57492	7.53968	7.59123	net1	neuroepithelial cell transforming 1	GO:0005085
ENSDARG00000081841	-4.29361	-0.723363	-0.696009	-4.29361	-4.29361	-4.29361	-0.229626	0.233721	-0.210784	-4.29361	-4.29361	-4.29361	-4.29361	-4.29361	-4.29361	-4.29361	-4.29361	-4.29361	-4.29361	-4.29361	-4.29361	-4.29361	-4.29361	-4.29361	0.413963	0.72331	0.878118	-4.29361	-2.43638	-4.29361	-4.29361	-4.29361	-4.29361	-1.37224	-1.36141	-2.09604	mir29a-1	microRNA 29a-1	GO:0003674
ENSDARG00000081284	-4.29361	-4.29361	-4.29361	-4.29361	-4.29361	-4.29361	-4.29361	-4.29361	-4.29361	-4.29361	-4.29361	-4.29361	-4.29361	-4.29361	-4.29361	-4.29361	-4.29361	-4.29361	-4.29361	-4.29361	-4.29361	-4.29361	-4.29361	-4.29361	-4.29361	-4.29361	-4.29361	-4.29361	-4.29361	-4.29361	-4.29361	-4.29361	-4.29361	-4.29361	-4.29361	-4.29361	mir29b-2	microRNA 29b-2	NA
ENSDARG00000096147	-1.20465	-2.62656	-2.60605	-4.29361	-4.29361	-4.29361	-4.29361	-4.29361	-4.29361	2.65302	1.92299	2.81204	-4.29361	-4.29361	-4.29361	3.53655	2.98782	2.98335	-4.29361	-0.298187	-0.303835	-0.974538	-0.972938	-1.53186	-1.70246	-4.29361	-1.7071	3.26364	3.21414	3.22934	0.425674	0.33521	1.18257	3.52794	3.26386	3.42642	NA	NA	NA
ENSDARG00000025576	4.85529	5.94628	5.94328	3.4671	3.9826	4.18796	5.85648	5.88058	5.94496	5.08511	5.02967	5.06711	7.0006	6.99159	7.00902	5.77034	5.61448	5.84066	5.93574	5.99032	5.97161	5.79543	5.82703	5.85839	4.5857	4.57192	4.78104	5.77944	5.79363	5.81053	3.9774	4.57156	4.42481	6.21769	6.25391	6.22539	mkln1	muskelin 1, intracellular mediator containing kelch motifs	NA
ENSDARG00000031228	1.30797	-2.02836	-2.60605	3.4671	3.9826	4.18796	-1.77818	-1.4953	-1.0919	0.18993	0.430713	0.960267	-3.36642	-4.29361	-2.83194	1.37443	0.974629	1.59021	3.43302	2.93994	3.14675	1.31799	1.28396	1.36282	0.268082	0.46916	-0.0824021	2.02407	1.76335	1.84615	0.620147	0.991247	0.86872	4.91075	5.05527	5.01597	podxl	podocalyxin-like	GO:0005886
ENSDARG00000096099	0.262606	-1.38155	-2.44613	-4.29361	-4.29361	-4.29361	-2.59472	-2.06585	-1.7224	1.56679	1.42343	1.54682	-2.29172	-4.29361	-1.08036	2.67924	3.14923	3.0531	-0.335821	0.869564	0.65003	1.09595	1.44	0.976329	-1.1996	-2.84695	-0.291871	1.13998	2.05424	1.77884	0.736607	-0.548046	-0.436699	2.08482	2.16672	2.22325	si:dkey-115f9.3	si:dkey-115f9.3	NA
ENSDARG00000093427	-1.70723	-1.38155	-2.44613	-4.29361	-4.29361	-4.29361	-2.59472	-2.06585	-1.7224	0.777941	0.888202	0.758222	-4.29361	-4.29361	-2.51677	1.43733	1.69688	1.98581	-4.29361	-1.72478	-4.29361	0.610693	0.844994	0.114942	-1.1996	-2.84695	-4.29361	0.172984	1.14653	0.975094	-0.520572	-1.56461	-0.436699	1.26188	0.69173	1.19637	NA	NA	NA
ENSDARG00000092083	-2.48504	-4.29361	-4.29361	-4.29361	-4.29361	-4.29361	-4.29361	-4.29361	-4.29361	-0.726978	-1.09953	-4.29361	-4.29361	-4.29361	-4.29361	0.925603	0.323396	0.197002	-4.29361	-4.29361	-4.29361	-1.48898	-0.387061	-1.53186	-2.88299	-2.84695	-4.29361	0.435186	0.402354	0.166468	-4.29361	-4.29361	-1.44236	-0.262028	-1.07779	-0.412097	NA	NA	NA
ENSDARG00000094299	-4.29361	-3.23161	-2.60605	-4.29361	-4.29361	-4.29361	-4.29361	-3.22115	-4.29361	-4.29361	-4.29361	-4.29361	-4.29361	-4.29361	-4.29361	-0.0361788	0.702521	0.544246	-4.29361	-4.29361	-4.29361	-4.29361	-4.29361	-4.29361	-4.29361	-4.29361	-4.29361	-1.64345	-0.771001	-1.65523	0.992264	0.122503	0.399318	-4.29361	-4.29361	-4.29361	NA	NA	NA
ENSDARG00000005891	4.79422	5.11614	5.14516	-4.29361	-4.29361	-4.29361	5.36771	5.32609	5.3957	3.59845	3.54719	3.9667	-0.969414	-0.96769	-1.00505	3.0247	2.81393	2.67439	3.38264	3.52171	3.41663	3.34702	3.29004	3.24578	4.38498	4.32558	4.37358	3.3035	3.15752	3.10817	5.68415	5.62292	5.79225	4.18247	4.43939	4.3078	cyb5r3	cytochrome b5 reductase 3	GO:0004128
ENSDARG00000063255	1.66922	1.77922	1.94854	-4.29361	-4.29361	-4.29361	2.07356	1.90283	1.43692	4.65069	4.57884	4.11064	5.26526	5.23126	5.13738	6.01893	6.03801	6.0537	3.4817	3.75137	3.65437	4.58669	4.59915	4.40428	2.33359	2.32814	2.23726	4.91838	4.90619	4.89698	3.47241	3.28838	4.05643	5.48586	5.30988	5.54935	btbd11a	BTB (POZ) domain containing 11a	GO:0000786
ENSDARG00000094457	-1.42425	0.141025	0.301312	-4.29361	-4.29361	-4.29361	0.484673	0.530779	-0.236219	-2.61449	-2.28777	-4.29361	-1.23481	-1.39835	-1.28528	-2.75597	-2.84875	-4.29361	-0.868568	-0.976075	-1.16577	-2.82575	-1.45083	-3.41515	-1.55395	-1.03411	-3.05988	-3.68221	-2.92968	-2.7668	-4.29361	-3.5466	-4.29361	-2.01659	-1.77195	-1.4302	NA	NA	NA
ENSDARG00000045768	2.04792	2.64698	2.79902	4.46377	-4.29361	-4.29361	2.58681	2.58804	3.05275	6.49675	6.51569	6.60356	3.36711	3.34743	3.48962	7.19063	7.19514	7.18456	2.38967	2.42947	2.61443	4.89057	4.85474	4.76036	4.87114	4.83713	4.8529	7.19682	7.23578	7.24115	3.98919	3.83106	4.33477	7.24498	7.26223	7.24317	cry1aa	cryptochrome circadian clock 1aa	GO:0005515
ENSDARG00000032242	1.44952	-4.29361	-4.29361	-4.29361	-4.29361	-4.29361	-4.29361	-4.29361	-4.29361	-4.29361	-4.29361	-4.29361	-4.29361	-4.29361	-4.29361	-4.29361	-1.85629	-0.943194	0.616992	2.20936	2.4235	-0.974538	-0.294919	-1.0196	-1.70246	-1.65447	-4.29361	0.952099	1.21712	1.21177	0.0287782	-1.33327	-4.29361	-0.470749	-4.29361	-1.26255	tnnt2c	troponin T2c, cardiac	GO:0005861
ENSDARG00000058366	3.7221	-4.29361	-4.29361	-4.29361	-4.29361	-4.29361	-4.29361	-4.29361	-4.29361	2.91411	2.83137	3.2454	-4.29361	-4.29361	-1.51801	2.89626	3.28308	3.49942	3.38264	4.0053	3.9993	1.95119	2.06256	2.06307	-0.827433	-1.65447	-4.29361	2.94866	3.15037	3.12303	0.992264	-0.429061	0.710047	4.41566	4.38204	4.42299	si:dkey-222f8.3	si:dkey-222f8.3	GO:0016788
ENSDARG00000017661	4.37342	4.57911	4.56469	-4.29361	-4.29361	-4.29361	4.49206	4.55832	4.2816	4.64422	4.5181	4.62394	0.796298	0.920158	1.39763	5.19214	5.18218	5.17676	5.50057	5.33814	5.35905	5.53056	5.5583	5.48994	2.57173	2.8041	2.13449	4.98094	5.01283	5.07166	3.76757	3.72184	3.43671	5.28339	5.12461	5.32581	braf	B-Raf proto-oncogene, serine/threonine kinase	GO:0000166
ENSDARG00000020015	3.81661	-0.480715	-0.345265	-4.29361	-4.29361	-4.29361	-0.680957	-0.462128	-0.419056	4.88662	4.96471	4.8459	-0.590845	-0.589077	-0.6274	3.66036	3.63652	3.77131	4.85616	4.13615	4.2501	4.97702	5.04707	4.81048	1.75809	2.01825	1.63895	4.44498	4.48466	4.51747	1.20936	1.08831	1.07814	4.76608	4.4281	4.52966	mrps33	mitochondrial ribosomal protein S33	GO:0005739
ENSDARG00000006747	4.80197	7.10453	7.09363	7.16138	6.88545	6.30033	6.99964	7.01448	7.01145	5.02206	4.87559	4.73918	7.64006	7.59369	7.66991	5.76728	5.83352	5.69464	5.6921	5.81584	5.79016	7.64206	7.64182	7.68389	6.39855	6.46839	6.52563	7.46239	7.50516	7.51868	7.75604	7.7047	7.77322	6.60625	6.70021	6.59099	tmem178b	transmembrane protein 178B	GO:0008150
ENSDARG00000094980	2.60198	5.08281	5.11011	4.46377	2.98724	2.61104	5.0694	5.06886	5.04776	2.20981	2.2724	2.18971	5.25505	5.30344	5.28458	3.35299	3.44099	2.94432	3.71705	3.72916	3.68108	4.90777	4.8699	4.83677	4.48198	4.50012	4.48467	4.92351	4.74664	4.78367	0.870091	1.49468	2.06062	4.27069	4.49021	4.45667	NA	NA	NA
ENSDARG00000007639	5.31574	8.05231	8.06862	4.46377	4.98027	3.60501	8.02878	8.03381	8.03702	5.3061	5.24327	5.09473	5.85307	5.88773	5.93727	4.84543	5.06963	4.62516	6.49586	6.48365	6.52239	5.83184	5.85804	5.93975	5.33127	4.87131	5.19206	5.40408	5.49902	5.54304	2.6297	3.12067	3.70563	5.27798	5.13506	5.27199	cnot4b	CCR4-NOT transcription complex, subunit 4b	GO:0000166
ENSDARG00000041665	4.92725	5.68569	5.68248	3.4671	5.9791	5.18594	5.74118	5.74251	5.74567	4.84547	4.7806	4.90634	5.19675	5.22849	5.25052	5.37997	5.46193	5.29351	5.18494	4.63373	4.6497	6.14564	6.11439	6.09239	6.30345	6.41362	6.27667	6.14205	6.15533	6.09608	6.06443	6.17671	5.94354	5.95998	6.10418	6.03413	mkrn1	makorin, ring finger protein, 1	GO:0008270
ENSDARG00000087319	1.23161	-4.29361	-4.29361	-4.29361	-4.29361	-4.29361	-4.29361	-4.29361	-4.29361	-1.09877	-4.29361	0.758222	-4.29361	-4.29361	-4.29361	1.23976	0.235064	0.291266	-4.29361	1.9495	1.79367	1.12955	1.02696	0.863964	-0.827433	-4.29361	-4.29361	0.848105	-0.0184753	0.322188	-4.29361	-0.429061	-1.44236	-0.852198	-2.18379	-0.737648	cecr6	cat eye syndrome chromosome region, candidate 6	GO:0016020
ENSDARG00000058244	0.431856	-1.60675	-1.5815	-4.29361	-4.29361	-4.29361	-1.83601	-1.85744	-1.3239	2.07389	1.75548	1.32861	4.1785	4.35824	4.32754	2.39228	1.6624	2.37047	0.366288	2.08527	1.43715	-0.0879387	0.164489	-0.883901	0.502748	0.558073	0.209602	1.73317	1.38685	1.54391	2.384	2.01027	2.00474	2.36857	2.44953	2.45362	il17ra1a	interleukin 17 receptor A1a	GO:0005887
ENSDARG00000095461	-4.29361	-4.29361	-4.29361	-4.29361	-4.29361	-4.29361	-2.298	-4.29361	-1.3239	-4.29361	-4.29361	-4.29361	-2.29172	-4.29361	-1.62673	-4.29361	-1.85629	-4.29361	-4.29361	-0.298187	-4.29361	-2.97358	-4.29361	-1.69443	-2.48095	-4.29361	-4.29361	-1.45604	-1.10274	-1.63718	-0.520572	-0.429061	-1.44236	-1.48282	-1.5629	-1.61992	NA	NA	NA
ENSDARG00000103365	-4.29361	-4.29361	-4.29361	-4.29361	-4.29361	-4.29361	-2.59472	-2.61283	-4.29361	-4.29361	-4.29361	-4.29361	-4.29361	-4.29361	-4.29361	-4.29361	-4.29361	-4.29361	-4.29361	-4.29361	-4.29361	-2.97358	-1.20738	-1.38577	-2.48095	-4.29361	-4.29361	-1.00277	-2.43638	-1.99503	-4.29361	-4.29361	-4.29361	-0.574982	-0.756016	-1.8864	pimr172	Pim proto-oncogene, serine/threonine kinase, related 172	NA
ENSDARG00000074873	-4.29361	-4.29361	-4.29361	-4.29361	-4.29361	-4.29361	-4.29361	-4.29361	-4.29361	-4.29361	-4.29361	-4.29361	-4.29361	-4.29361	-4.29361	-4.29361	-4.29361	-4.29361	-4.29361	-4.29361	-4.29361	-2.29599	-3.48685	-4.29361	-4.29361	-1.65447	-4.29361	-1.0422	-1.59128	-0.71162	-4.29361	-4.29361	-4.29361	-2.98355	-2.63568	-3.00979	NA	NA	NA
ENSDARG00000104625	-4.29361	-4.29361	-4.29361	-4.29361	-4.29361	-4.29361	-4.29361	-4.29361	-4.29361	-4.29361	-4.29361	-4.29361	-4.29361	-4.29361	-4.29361	-4.29361	-4.29361	-4.29361	-0.335821	-4.29361	-4.29361	-1.48898	-0.868611	-1.53186	-4.29361	-4.29361	-4.29361	-1.10345	-1.32643	-1.63718	-4.29361	-4.29361	-4.29361	-1.04833	-1.97757	-3.51337	pimr214	Pim proto-oncogene, serine/threonine kinase, related 214	GO:0000166
ENSDARG00000103215	-4.29361	-4.29361	-4.29361	-4.29361	-4.29361	-4.29361	-4.29361	-4.29361	-4.29361	-4.29361	-4.29361	-4.29361	-2.97017	-4.29361	-4.29361	-4.29361	-4.29361	-4.29361	-4.29361	-4.29361	-4.29361	-1.48898	-2.97252	-1.53186	-4.29361	-4.29361	-4.29361	-1.10762	-1.91594	-1.76202	-4.29361	-4.29361	-4.29361	-1.20679	-1.00254	-2.09604	NA	NA	NA
ENSDARG00000019396	-2.1796	-0.596943	-0.696009	-4.29361	-4.29361	-4.29361	-0.680957	-0.705035	-0.419056	3.1351	3.13425	2.81204	0.663024	0.518021	-0.080824	2.48451	2.85941	3.16409	-4.29361	-4.29361	-4.29361	1.40372	1.48638	1.17779	-1.1996	-4.29361	-1.7071	2.92329	3.17194	3.20869	-1.41872	-0.429061	-4.29361	1.35937	1.97835	1.74129	rergla	RERG/RAS-like a	GO:0000166
ENSDARG00000013476	3.42353	1.14685	1.21172	-4.29361	-4.29361	-4.29361	0.675765	1.60022	1.24736	-1.09877	-1.09953	-0.198927	-0.161952	0.438578	0.553188	-0.962652	-0.460823	-0.0157111	3.4817	3.31624	3.41663	2.54873	2.58765	2.499	2.69103	3.38554	3.12609	2.64161	2.8627	2.7754	0.736607	-1.33327	0.00275442	3.1597	3.2511	3.11231	arhgef39	Rho guanine nucleotide exchange factor (GEF) 39	GO:0005089
ENSDARG00000085437	-4.29361	-4.29361	-4.29361	-4.29361	-4.29361	-4.29361	-4.29361	-4.29361	-4.29361	-4.29361	-4.29361	-4.29361	-4.29361	-4.29361	-4.29361	-4.29361	-4.29361	-4.29361	-4.29361	-4.29361	-4.29361	-4.29361	-4.29361	-4.29361	-4.29361	-4.29361	-4.29361	-4.29361	-4.29361	-4.29361	-4.29361	-4.29361	-4.29361	-4.29361	-4.29361	-4.29361	NA	NA	NA
ENSDARG00000008720	4.45963	5.55732	5.56659	-4.29361	-4.29361	-4.29361	5.63711	5.6274	5.65712	2.00081	1.75548	2.53417	6.92565	6.92975	6.86035	3.52212	3.49961	3.66862	6.90867	7.0519	6.98666	4.41058	4.46322	4.39126	6.5834	6.50329	6.51076	4.54815	4.41852	4.52584	4.89587	4.94645	4.86067	4.65526	4.43939	4.47138	lmo3	LIM domain only 3	GO:0008270
ENSDARG00000032618	1.95599	-1.01524	-1.35563	-4.29361	-4.29361	-4.29361	-2.59472	-2.61283	-0.955659	4.09625	4.22931	3.92835	-0.291248	-0.589077	-1.00505	4.36565	4.56659	4.25165	2.90003	2.78901	2.61443	0.657515	0.659235	-0.343565	-4.29361	-4.29361	-4.29361	2.03121	1.97449	2.31649	1.20936	1.08831	0.00275442	4.12817	4.23433	4.15325	mgst1.1	microsomal glutathione S-transferase 1.1	GO:0016020
ENSDARG00000022165	-0.832634	-1.38155	-1.35563	-4.29361	-4.29361	-4.29361	0.113647	0.0886528	-0.210784	4.19783	4.09539	4.3615	-0.0432958	-0.589077	-0.328381	4.14789	3.96249	3.52903	1.18588	1.9495	2.2034	-4.29361	-4.29361	-4.29361	-4.29361	-4.29361	-4.29361	2.83083	2.72355	2.48047	0.736607	1.6617	1.82281	4.86068	4.88557	5.04328	mgst1.2	microsomal glutathione S-transferase 1.2	GO:0016020
ENSDARG00000005897	2.62694	-0.723363	-1.35563	-4.29361	-4.29361	-4.29361	0.623088	0.797677	0.642461	3.64716	3.54719	4.30275	-0.291248	-0.289452	-0.6274	3.77437	4.0631	3.74632	2.38967	2.93994	3.19539	3.48459	3.59982	4.02389	-0.827433	0.160456	0.662381	3.3423	3.10623	3.24969	-1.41872	0.832182	-0.545955	3.45262	3.57148	3.53284	dera	deoxyribose-phosphate aldolase (putative)	GO:0003824
ENSDARG00000053127	3.20793	-0.480715	-0.452975	-4.29361	-4.29361	-4.29361	-0.973697	-0.997289	-0.955659	1.84251	1.34769	2.18971	-0.969414	-2.29028	-2.32136	2.15093	2.0372	2.67439	3.38264	3.52171	3.41663	2.3471	2.2128	2.11309	-4.29361	0.72331	1.23177	1.38263	2.15863	2.06409	4.3277	4.51594	4.35725	3.63889	3.56118	3.59967	helb	helicase (DNA) B	GO:0000398
ENSDARG00000053131	-2.48504	-4.29361	-4.29361	-4.29361	-4.29361	-4.29361	-4.29361	-4.29361	-4.29361	-4.29361	-4.29361	-4.29361	-4.29361	-4.29361	-4.29361	-4.29361	-4.29361	-4.29361	-0.335821	-4.29361	-4.29361	-4.29361	-4.29361	-4.29361	-4.29361	-4.29361	-4.29361	-2.43019	-4.29361	-4.29361	-4.29361	-4.29361	-4.29361	0.0798238	0.0917003	1.04473	irak3	interleukin-1 receptor-associated kinase 3	GO:0002224
ENSDARG00000053136	-0.0825493	-4.29361	-4.29361	-4.29361	-4.29361	-4.29361	-4.29361	-4.29361	-4.29361	1.09126	1.34769	1.07143	-4.29361	-4.29361	-4.29361	-0.426289	-0.460823	0.544246	-4.29361	-4.29361	-4.29361	0.347199	0.348906	-2.33343	-1.70246	-4.29361	-1.7071	-2.43019	-4.29361	-4.29361	-4.29361	-4.29361	-4.29361	-1.37224	-0.840866	-1.26255	b2m	beta-2-microglobulin	GO:0002376
ENSDARG00000069912	7.37808	4.77888	4.77326	-4.29361	-4.29361	-4.29361	4.82504	4.8532	4.76718	5.39435	5.43567	5.49705	-3.61459	-4.29361	-3.17623	4.86615	4.9338	5.05684	7.42039	7.47918	7.52163	4.45142	4.43292	4.67967	2.37195	2.31737	1.06575	5.13621	4.97345	5.04861	3.86674	4.11643	4.0194	5.33224	5.31436	5.27901	hmga2	high mobility group AT-hook 2	GO:0000785
ENSDARG00000045658	-0.0825493	0.346322	-0.063335	-4.29361	4.98027	4.60199	-2.59472	-1.36419	-0.210784	3.78413	3.82619	4.17756	4.40587	4.41817	4.38704	4.28245	4.18421	4.10205	2.16962	1.9495	2.2034	0.25794	-0.972938	1.43539	-2.48095	-1.14885	-0.537005	3.2122	2.5857	2.57222	1.20936	1.49468	0.965567	3.53839	3.57148	3.74452	msrb3	methionine sulfoxide reductase B3	GO:0005575
ENSDARG00000015824	5.34017	3.833	3.86274	5.4621	3.9826	3.60501	3.86781	3.94537	3.87641	4.86619	4.97428	4.90634	3.36711	3.39028	3.01823	3.94641	4.46728	3.9787	5.69891	5.32448	5.29075	5.94043	5.93141	5.84291	5.10933	4.95964	5.00974	5.75503	5.65754	5.62895	4.90368	4.84593	5.27507	4.87724	4.97362	4.84178	lemd3	LEM domain containing 3	GO:0000166
ENSDARG00000005541	4.46797	-1.38155	-0.696009	4.46377	3.9826	3.60501	-0.680957	-0.0726505	0.132741	2.20981	2.39148	3.30648	2.16831	2.37612	2.2917	3.36922	3.14299	3.12584	4.09608	4.2846	4.41318	3.31794	3.31971	3.44445	0.105773	1.96997	1.57858	4.3096	4.2664	4.23565	3.48495	3.12067	2.99554	4.60645	4.66771	4.66063	wif1	wnt inhibitory factor 1	GO:0005576
ENSDARG00000078613	-0.537149	-0.723363	-0.452975	3.4671	-4.29361	-4.29361	-0.229626	-0.705035	-0.210784	0.777941	1.56595	1.54682	-4.29361	-4.29361	-4.29361	1.09122	1.46117	1.3956	-4.29361	-0.298187	0.65003	0.510684	0.348906	-0.642343	-4.29361	-4.29361	-4.29361	-0.220465	1.13164	0.834484	-1.41872	-1.33327	-1.44236	1.61762	1.2741	1.38499	vhll	von Hippel-Lindau tumor suppressor like	GO:0005634
ENSDARG00000014361	5.77283	2.6212	2.6508	3.4671	-4.29361	-4.29361	2.21197	2.11287	2.26702	7.14853	7.09601	7.2263	0.796298	0.354503	0.757839	7.19405	7.18066	7.35856	5.5921	5.64329	5.59258	7.35673	7.36454	7.3831	3.68532	2.91026	3.46312	7.45701	7.40131	7.36176	4.28052	3.68352	3.70563	6.85252	6.74502	6.73847	tmbim4	transmembrane BAX inhibitor motif containing 4	GO:0003674
ENSDARG00000094001	-4.29361	-4.29361	-4.29361	-4.29361	-4.29361	-4.29361	-4.29361	-4.29361	-4.29361	-4.29361	-1.94993	-4.29361	-4.29361	-4.29361	-4.29361	-4.29361	-4.29361	-4.29361	-4.29361	-1.21045	-4.29361	-4.29361	-4.29361	-4.29361	-4.29361	-4.29361	-4.29361	-2.43019	-4.29361	-4.29361	-1.41872	-1.33327	-4.29361	-2.61426	-1.36141	-1.26255	si:dkey-6a5.3	si:dkey-6a5.3	NA
ENSDARG00000097457	-4.29361	-4.29361	-4.29361	-4.29361	-4.29361	-4.29361	-4.29361	-4.29361	-4.29361	1.22562	-1.94993	0.35761	-4.29361	-4.29361	-4.29361	1.36411	1.13115	0.946616	-4.29361	-0.298187	-0.303835	-0.5961	0.164489	-0.642343	-4.29361	-4.29361	-1.7071	-1.98384	0.606248	0.72244	-4.29361	-4.29361	-4.29361	0.879559	1.16952	1.22487	NA	NA	NA
ENSDARG00000096135	0.774128	-4.29361	-4.29361	-4.29361	-4.29361	-4.29361	-4.29361	-4.29361	-4.29361	2.27325	2.55347	2.31389	-1.4841	-1.48245	-2.32136	2.62623	2.53442	2.38155	0.616992	0.655862	0.65003	1.89308	1.70502	1.51196	-4.29361	-1.65447	-4.29361	2.33036	1.87278	2.01737	-4.29361	0.520547	0.399318	3.17772	2.73251	2.58388	NA	NA	NA
ENSDARG00000015053	5.43686	5.84405	5.83481	7.85306	8.3001	7.76921	5.79724	5.75609	5.7441	6.18661	6.27364	6.09018	7.2095	7.18427	7.21328	6.90677	6.94259	6.9309	6.7488	6.64256	6.60313	8.20655	8.23674	8.28673	6.29877	6.2182	6.13451	7.86225	7.90613	7.92617	6.10562	6.16285	6.11828	6.99206	7.07407	7.0456	grip1	glutamate receptor interacting protein 1	GO:0016358
ENSDARG00000017841	7.59359	4.11748	4.07636	5.78369	5.56445	4.60199	3.9503	3.87522	3.73883	6.37913	6.37104	6.37316	2.51624	2.35464	2.26957	6.5328	6.55565	6.48995	7.75095	7.71466	7.732	7.57281	7.56356	7.529	5.38622	5.38026	5.38508	6.91659	6.96785	6.96468	5.83873	6.00863	5.98022	6.74839	6.88989	6.87175	cand1	cullin-associated and neddylation-dissociated 1	GO:0005634
ENSDARG00000045669	-0.292017	-2.62656	-2.17868	-4.29361	-4.29361	-4.29361	-2.16605	-2.61283	-1.8196	-4.29361	-4.29361	-4.29361	-4.29361	-4.29361	-4.29361	-2.58622	-2.61186	-4.29361	-1.24584	0.968421	-0.303835	-0.974538	-1.83532	-1.53186	-4.29361	-4.29361	-2.48493	-0.607212	-3.08475	-2.44035	-4.29361	-4.29361	-4.29361	-4.29361	-1.71478	-1.26255	si:dkey-39a18.1	si:dkey-39a18.1	GO:0003674
ENSDARG00000094646	6.30241	2.30226	2.33179	3.4671	3.9826	3.60501	2.34803	2.28923	2.35154	5.49531	5.55528	5.6697	-0.590845	-0.589077	-0.328381	5.46544	5.50191	5.71024	5.37734	6.23873	6.04643	6.631	6.65263	6.52882	4.28744	4.48868	4.31926	6.54994	6.55788	6.54625	4.52279	4.37876	4.43331	4.94947	5.24207	5.11356	dyrk2	dual-specificity tyrosine-(Y)-phosphorylation regulated kinase 2	GO:0000166
ENSDARG00000092714	-4.29361	-4.29361	-4.29361	-4.29361	-4.29361	-4.29361	-4.29361	-4.29361	-4.29361	-2.40931	-4.29361	-4.29361	-4.29361	-4.29361	-4.29361	-4.29361	-4.29361	-1.80826	-4.29361	-4.29361	-4.29361	-4.29361	-4.29361	-4.29361	-4.29361	-4.29361	-4.29361	-4.29361	-4.29361	-4.29361	-4.29361	-4.29361	-4.29361	-4.29361	-4.29361	-3.16681	si:ch211-266a5.12	si:ch211-266a5.12	NA
ENSDARG00000024211	-4.29361	-4.29361	-4.29361	-4.29361	-4.29361	-4.29361	-4.29361	-4.29361	-3.1967	-4.29361	-4.29361	-4.29361	-4.29361	-4.29361	-4.29361	-4.29361	-4.29361	-4.29361	-4.29361	-4.29361	-4.29361	-4.29361	-4.29361	-3.00345	-4.29361	-4.29361	-4.29361	-4.29361	-4.29361	-4.29361	-4.29361	-4.29361	-4.29361	-2.89094	-4.29361	-4.29361	ifng1-2	interferon, gamma 1-2	GO:0005133
ENSDARG00000045671	-4.29361	-4.29361	-4.29361	-4.29361	-4.29361	-4.29361	-4.29361	-4.29361	-4.29361	-1.94924	-4.29361	-4.29361	-4.29361	-4.29361	-4.29361	-4.29361	-4.29361	-4.29361	-4.29361	-4.29361	-4.29361	-4.29361	-4.29361	-4.29361	-4.29361	-4.29361	-4.29361	-4.29361	-4.29361	-4.29361	-4.29361	-4.29361	-4.29361	-4.29361	-4.29361	-4.29361	ifng1-1	interferon, gamma 1-1	GO:0002250
ENSDARG00000045672	-4.29361	-4.29361	-4.29361	-4.29361	-4.29361	-4.29361	-4.29361	-4.29361	-4.29361	-1.94924	-4.29361	-4.29361	-4.29361	-4.29361	-4.29361	-4.29361	-4.29361	-4.29361	-4.29361	-4.29361	-4.29361	-4.29361	-4.29361	-4.29361	-4.29361	-4.29361	-4.29361	-4.29361	-4.29361	-4.29361	-4.29361	-4.29361	-4.29361	-4.29361	-2.88317	-4.29361	il26	interleukin 26	GO:0005125
ENSDARG00000045673	-4.29361	-4.29361	-4.29361	-4.29361	-4.29361	-4.29361	-4.29361	-4.29361	-4.29361	-1.09877	-4.29361	-4.29361	-4.29361	-4.29361	-4.29361	-4.29361	-4.29361	-4.29361	-4.29361	-4.29361	-4.29361	-4.29361	-4.29361	-3.63531	-4.29361	-4.29361	-4.29361	-2.43019	-1.14479	-1.14965	-4.29361	-4.29361	-4.29361	-2.19337	-2.18379	-2.09604	il22	interleukin 22	GO:0005125
ENSDARG00000045675	1.95599	3.96184	3.90698	-4.29361	5.9791	4.60199	4.04845	4.00218	3.73883	4.70691	4.19698	3.84846	2.21668	2.31069	2.47696	4.58402	4.7708	4.48109	3.27626	2.93994	3.19539	3.76932	3.69941	3.51126	2.90358	2.565	2.29319	1.98292	1.64494	1.69997	3.37694	2.07091	2.67592	2.98742	2.87234	3.07115	mdm1	Mdm1 nuclear protein homolog (mouse)	GO:0005634
ENSDARG00000045676	5.94111	3.70385	3.72743	-4.29361	-4.29361	-4.29361	3.52434	3.58191	3.92134	3.90922	3.73905	3.92835	3.13516	3.11168	3.34893	3.69937	3.63652	3.91283	5.94445	5.89504	5.92551	5.76527	5.75892	5.73524	4.92081	4.34464	4.54113	5.46543	5.42581	5.40681	4.3277	4.11643	4.30037	4.62127	4.20155	4.22556	calua	calumenin a	GO:0005509
ENSDARG00000045677	-0.537149	5.46974	5.45926	10.8528	11.5704	11.1068	5.56563	5.58408	5.23591	12.4168	12.4018	12.3966	8.5414	8.54391	8.48476	13.5894	13.5866	13.5806	1.59281	1.9495	1.94355	6.58815	6.51717	6.69917	3.65629	3.49196	3.46312	7.88378	7.78959	7.78601	6.05043	5.87047	5.94354	11.1489	11.154	11.1899	opn1sw1	opsin 1 (cone pigments), short-wave-sensitive 1	GO:0001750
ENSDARG00000081977	-4.29361	-4.29361	-4.29361	-4.29361	-4.29361	-4.29361	-4.29361	-4.29361	-4.29361	-4.29361	-4.29361	-4.29361	-4.29361	-4.29361	-4.29361	-4.29361	-1.85629	-4.29361	-4.29361	-4.29361	-4.29361	-4.29361	-4.29361	-4.29361	-4.29361	-4.29361	-4.29361	-4.29361	-4.29361	-4.29361	-4.29361	-4.29361	-4.29361	-4.29361	-4.29361	-4.29361	mir729	microRNA 729	NA
ENSDARG00000045680	6.50047	0.407934	0.436641	4.46377	-4.29361	-4.29361	-0.047804	0.0102543	-0.0288208	5.52819	5.47665	5.23172	-2.97017	-2.96902	-1.86448	5.08406	5.19261	5.1195	6.91312	7.06428	7.07459	6.27497	6.28856	6.34482	2.66212	2.53213	2.62709	5.77644	5.80316	5.79569	2.80666	2.87074	2.67592	5.73211	5.63798	5.75185	tnpo3	transportin 3	GO:0005737
ENSDARG00000045681	3.06123	-1.1868	-0.834831	-4.29361	-4.29361	-4.29361	-0.973697	-1.16911	-1.3239	2.31364	2.2724	1.73631	-2.29172	-2.96902	-2.99384	2.33265	3.02821	2.53539	4.35317	4.22704	4.22103	3.15445	2.91942	3.3744	1.45514	1.75884	1.63895	2.76096	2.76899	2.70344	-0.219905	0.122503	-0.545955	3.75541	3.62189	3.78967	irf5	interferon regulatory factor 5	GO:0000975
ENSDARG00000045683	-4.29361	-4.29361	-3.21598	-4.29361	-4.29361	-4.29361	-4.29361	-4.29361	-4.29361	-4.29361	-4.29361	-4.29361	-4.29361	-4.29361	-2.99384	-1.33067	-1.36297	-2.57121	-4.29361	-4.29361	-4.29361	-4.29361	-4.29361	-4.29361	-4.29361	-4.29361	-4.29361	-4.29361	-4.29361	-4.29361	-4.29361	-4.29361	-4.29361	-4.29361	-4.29361	-4.29361	ccdc87	coiled-coil domain containing 87	GO:0003674
ENSDARG00000078745	1.97953	4.43856	4.41188	-4.29361	-4.29361	-4.29361	4.40112	4.37495	4.44053	4.38178	4.30711	4.22579	1.9568	1.95869	1.60062	4.54771	4.81567	4.4349	1.90985	2.42947	2.4235	4.525	4.59678	4.80669	3.21361	1.81459	3.12609	3.94389	4.25128	4.22026	3.33136	3.06213	3.20839	4.41566	4.32025	4.32106	pnpla8	patatin-like phospholipase domain containing 8	GO:0006629
ENSDARG00000105458	-3.12274	-4.29361	-3.21598	-4.29361	-4.29361	-4.29361	-4.29361	-2.61283	-2.15058	-0.567307	-1.94993	-1.96554	-4.29361	-4.29361	-4.29361	-0.669686	-1.85629	-1.80826	-4.29361	-4.29361	-4.29361	-1.83677	-1.48745	-0.642343	-4.29361	-4.29361	-4.29361	-1.1372	-2.43638	-0.351338	-4.29361	-4.29361	-4.29361	-2.19337	-1.07779	-2.81152	si:dkeyp-81f3.4	si:dkeyp-81f3.4	NA
ENSDARG00000006396	2.84763	5.27268	5.27003	5.4621	6.78596	6.18493	5.29906	5.29266	5.29345	3.7399	3.32585	3.21386	0.0663383	-1.48245	-1.51801	3.73311	3.67519	3.65525	3.27626	4.37748	4.30653	5.06845	5.06365	5.25674	6.90054	6.77675	6.73822	5.6234	5.63636	5.67483	3.13314	3.06213	3.34967	4.71634	4.64839	4.70511	nrcama	neuronal cell adhesion molecule a	GO:0016020
ENSDARG00000045685	1.0656	3.95154	4.02208	6.26874	5.56445	5.18594	3.96625	4.01227	3.98622	4.19783	4.24204	4.33243	3.38838	3.25769	3.34893	5.60211	5.5443	5.48323	1.59281	-0.298187	0.65003	9.04508	9.05497	9.04831	6.05365	5.9769	6.17075	8.59248	8.53613	8.53828	5.71996	5.98519	5.84356	7.50074	7.36052	7.3912	cntn1b	contactin 1b	GO:0005524
ENSDARG00000045687	1.23161	1.82149	1.9012	-4.29361	-4.29361	-4.29361	2.18787	2.06325	2.14844	0.846286	1.09043	0.758222	-4.29361	-1.48245	-2.32136	1.29515	-0.00461823	0.842904	3.84014	3.47302	3.51571	-0.0486891	0.259642	0.608991	-1.70246	-0.572792	0.262755	0.172984	-1.01044	-0.775999	-4.29361	-4.29361	-4.29361	-1.37224	-0.637421	-3.37007	pdzrn4	PDZ domain containing ring finger 4	NA
ENSDARG00000022550	2.7415	2.98689	2.91188	-4.29361	-4.29361	-4.29361	3.03284	3.04659	2.76297	1.84251	1.56595	1.98075	-4.29361	-4.29361	-4.29361	2.2241	1.57459	1.6323	0.929295	1.63233	0.65003	2.36858	2.4532	2.06307	1.52103	2.19669	1.95615	2.1453	2.1223	2.06409	0.0287782	1.08831	0.843457	0.716914	0.489375	0.412889	gxylt1b	glucoside xylosyltransferase 1b	GO:0016020
ENSDARG00000045692	7.68188	5.92926	5.92317	5.26969	6.1489	6.05949	5.8397	5.83497	5.84958	5.60626	5.56164	5.7761	3.04428	3.13706	3.35945	6.10658	6.14182	6.16635	7.33685	7.38363	7.36437	7.69296	7.66373	7.68389	6.66945	6.58903	6.69799	7.16065	7.16494	7.14867	6.50764	6.55392	6.48791	6.705	6.66715	6.67662	pphln1	periphilin 1	GO:0003674
ENSDARG00000015966	6.28835	2.43634	2.36389	2.47373	2.98724	3.60501	1.9803	2.03581	2.46211	3.7399	3.67006	3.92835	1.67465	1.71076	1.5279	4.6706	4.71003	4.59047	5.92697	5.94944	5.91647	6.40279	6.37033	6.35395	3.0888	3.02483	3.01657	5.78526	5.94435	5.88134	2.29183	2.43618	2.84456	5.1704	5.1223	5.14746	yaf2	YY1 associated factor 2	GO:0008270
ENSDARG00000045691	2.7415	1.18254	1.16366	-4.29361	-4.29361	2.61104	0.675765	0.543082	0.933158	2.14345	2.07305	1.90378	-2.29172	-2.29028	-0.803901	1.86094	2.06308	2.70065	2.82655	3.31624	3.13434	3.25775	3.22856	3.5019	2.18133	1.96997	2.33028	3.10348	3.14667	3.20869	0.240832	0.122503	0.710047	3.07613	2.8833	2.82639	zcrb1	zinc finger CCHC-type and RNA binding motif 1	GO:0000166
ENSDARG00000045694	6.00127	4.13426	4.15028	-4.29361	-4.29361	-4.29361	4.18192	4.23975	4.21097	3.54805	3.44076	4.27246	-0.0432958	0.388723	-0.6274	5.35981	5.60784	5.53158	6.24161	6.47341	6.47356	6.06021	6.05924	6.0545	3.27219	3.18864	2.74165	6.24289	6.16612	6.12804	3.69745	3.83106	3.59646	6.21242	6.255	6.3249	prickle1b	prickle homolog 1b	GO:0001764
ENSDARG00000086259	-4.29361	-2.62656	-3.65644	-4.29361	-4.29361	-4.29361	-1.14585	-0.843774	-4.29361	-4.29361	-4.29361	-4.29361	-4.29361	-4.29361	-4.29361	0.523418	-0.0144293	-0.406169	-4.29361	-4.29361	-4.29361	-0.974538	-0.594459	-1.53186	-1.70246	-4.29361	-1.20451	-0.607212	0.616354	0.600957	1.48385	0.832182	1.37116	-1.53794	-1.07779	-0.631638	NA	NA	NA
ENSDARG00000095980	-4.29361	-3.23161	-3.65644	-4.29361	-4.29361	-4.29361	-2.16605	-2.18625	-4.29361	-1.94924	-4.29361	-4.29361	-4.29361	-4.29361	-4.29361	0.895456	0.366874	-1.31184	-4.29361	-4.29361	-4.29361	-1.97711	-2.97252	-3.32713	-1.06202	-4.29361	-1.20451	-1.1372	-0.975871	-1.01535	-0.900854	0.122503	-1.08141	-1.53794	-0.517325	-1.4302	NA	NA	NA
ENSDARG00000090957	0.0778224	-3.23161	-2.3766	-4.29361	-4.29361	-4.29361	-1.83601	-2.61283	-2.58083	-0.0686295	0.124567	-3.0504	-1.83212	-2.29028	-2.99384	0.810574	-0.112877	1.25239	-2.49802	-4.29361	-1.21577	0.585967	-0.316722	-0.699911	-3.11956	-2.12246	-4.29361	1.05658	1.48732	1.58742	-2.66568	-0.669773	-0.925629	2.06819	1.79154	1.5961	NA	NA	NA
ENSDARG00000096149	-1.68338	-4.29361	-3.65644	-4.29361	-4.29361	-4.29361	-4.29361	-1.85744	-4.29361	-0.423561	-1.09953	0.196566	-2.29172	-2.96902	-4.29361	-0.64863	-0.768686	-1.5388	-2.49802	-4.29361	-4.29361	-1.38755	-1.89968	-1.38577	-3.11956	-3.37596	-4.29361	-0.763197	-1.04188	-0.721096	-2.66568	-3.18718	-2.25513	-0.205156	-0.768429	-1.0185	NA	NA	NA
ENSDARG00000094329	-4.29361	-4.29361	-4.29361	-4.29361	-4.29361	-4.29361	-4.29361	-4.29361	-4.29361	-4.29361	-1.09953	-4.29361	-4.29361	-4.29361	-4.29361	-4.29361	-4.29361	-4.29361	-4.29361	-4.29361	-4.29361	-3.48761	-3.30154	-4.29361	-4.29361	-4.29361	-4.29361	-4.29361	-4.29361	-4.29361	-4.29361	-4.29361	-4.29361	-1.37224	-1.71478	-1.26255	NA	NA	NA
ENSDARG00000094534	-0.558684	-4.29361	-3.65644	-4.29361	-4.29361	-4.29361	-4.29361	-2.98442	-2.28296	-0.726978	-1.09953	-0.745578	-2.97017	-2.96902	-2.99384	1.01079	0.718404	0.544246	-0.585746	-4.29361	-4.29361	0.360982	1.11408	0.209942	-1.1996	-2.4397	-0.370632	0.993635	1.6087	1.40853	-1.41872	-1.33327	-0.925629	1.98632	1.69388	1.38499	NA	NA	NA
ENSDARG00000092409	-4.29361	-4.29361	-4.29361	-4.29361	-4.29361	-4.29361	-4.29361	-4.29361	-4.29361	-4.29361	-4.29361	-4.29361	-4.29361	-4.29361	-4.29361	-4.29361	-1.51252	-4.29361	0.616992	-0.298187	-0.303835	-2.59537	-4.29361	-4.29361	-4.29361	-4.29361	-4.29361	-4.29361	-1.65063	-4.29361	-4.29361	-4.29361	-4.29361	-2.19337	-4.29361	-0.737648	NA	NA	NA
ENSDARG00000097023	-1.53194	-3.51291	-3.83146	-4.29361	-4.29361	-4.29361	-3.65056	-3.72283	-3.97102	0.18993	-0.153655	-0.349095	-3.29959	-3.29863	-2.00417	0.628498	0.024421	0.313219	-0.618212	-1.21045	-0.303835	-1.13938	-1.6303	-1.27354	-2.16688	-1.72903	-1.99935	0.863124	0.248423	0.506687	-2.10842	-2.29919	-1.6708	0.258263	0.489375	0.327144	NA	NA	NA
ENSDARG00000097419	-4.29361	-4.29361	-4.29361	-4.29361	-4.29361	-4.29361	-4.29361	-4.29361	-4.29361	-4.29361	-4.29361	-4.29361	-4.29361	-4.29361	-4.29361	-3.46959	-2.40844	-2.96139	-4.29361	-4.29361	-4.29361	-4.29361	-4.29361	-4.29361	-2.88299	-2.4397	-4.29361	-4.29361	-2.52246	-3.7633	-4.29361	-4.29361	-3.25323	-4.29361	-3.03486	-4.29361	NA	NA	NA
ENSDARG00000069780	2.33232	-1.69209	-1.62116	-4.29361	-4.29361	-4.29361	-2.86875	-2.72638	-3.29196	0.763875	0.394674	1.2362	-3.29959	-1.97102	-1.62673	2.55541	2.63565	2.72235	0.595918	0.968421	0.65003	2.27932	2.33931	2.39326	0.21492	0.0826684	0.438815	3.58355	3.5661	3.72755	0.325093	-0.584994	0.0783318	3.07383	3.51754	2.98211	pus7l	pseudouridylate synthase 7-like	GO:0001522
ENSDARG00000062808	-1.53194	-3.51291	-3.83146	-4.29361	-4.29361	-4.29361	-4.29361	-3.72283	-3.97102	-2.40931	-1.60168	-4.29361	-4.29361	-4.29361	-4.29361	-0.476424	-1.33811	-1.48098	-2.22374	-4.29361	-2.47362	-1.73065	-2.36107	-1.62063	-2.88299	-2.5707	-1.99935	0.0787141	-0.346219	-0.217913	-2.10842	-2.29919	-1.92487	-0.216352	-0.352513	-0.246423	NA	NA	NA
ENSDARG00000093588	-4.29361	-4.29361	-4.29361	-4.29361	-4.29361	-4.29361	-3.65056	-4.29361	-4.29361	-1.60095	-4.29361	-1.61812	-3.29959	-3.29863	-2.00417	-2.28067	-1.14613	-1.46222	-1.75812	-4.29361	-1.72979	-2.70596	-2.70478	-3.32713	-4.29361	-4.29361	-4.29361	-0.708248	-2.26893	-1.65523	-4.29361	-4.29361	-4.29361	-3.23358	-1.85777	-4.29361	NA	NA	NA
ENSDARG00000011661	1.0656	2.5132	2.42602	6.46126	5.9791	3.60501	2.7119	2.71705	2.60668	4.57038	4.49169	4.3615	3.45036	3.56879	3.71926	4.44432	4.3815	4.35	1.90985	3.07658	3.07059	5.76121	5.69226	5.6968	4.26838	4.02834	4.16357	6.27708	6.16532	6.17722	3.66107	3.12067	3.47833	5.04047	5.1176	4.83717	twf1b	twinfilin actin-binding protein 1b	GO:0003779
ENSDARG00000062797	4.54492	10.0517	10.0472	8.04567	7.97823	7.50625	10.0722	10.0817	10.0599	6.30517	6.33436	6.41536	11.1808	11.1875	11.1823	6.73566	6.88328	6.74467	6.54628	6.65352	6.69055	7.77132	7.79411	7.71206	9.15026	9.20043	9.13654	9.28094	9.23638	9.26255	8.52865	8.52381	8.50251	8.43775	8.46204	8.49008	nell2b	neural EGFL like 2b	GO:0005509
ENSDARG00000018744	-0.832634	-4.29361	-3.21598	-4.29361	-4.29361	3.60501	-3.20733	-4.29361	-4.29361	-1.09877	-0.180589	-1.11687	-4.29361	-4.29361	-4.29361	-4.29361	-4.29361	-4.29361	-4.29361	-4.29361	-4.29361	-2.29599	-2.29466	-2.33343	-0.827433	-0.232806	-1.7071	0.481802	-0.474401	-0.620139	-4.29361	-4.29361	-4.29361	-4.29361	-4.29361	-2.81152	prl2	prolactin 2	GO:0005179
ENSDARG00000020086	3.98885	-4.29361	-4.29361	-4.29361	-4.29361	-4.29361	-4.29361	-4.29361	-4.29361	-4.29361	-4.29361	-4.29361	-4.29361	-4.29361	-4.29361	1.4976	0.487643	1.5188	4.61561	4.0053	3.9993	0.912755	1.13129	1.08057	-1.70246	-1.65447	-1.7071	2.33036	2.75248	2.73266	-1.41872	0.122503	0.710047	2.95659	2.69533	2.60572	nuak1a	NUAK family, SNF1-like kinase, 1a	GO:0000166
ENSDARG00000096496	-4.29361	-3.23161	-4.29361	-4.29361	-4.29361	-4.29361	-4.29361	-4.29361	-4.29361	-4.29361	-4.29361	-4.29361	-4.29361	-4.29361	-4.29361	-1.82597	-1.85629	-4.29361	-4.29361	-4.29361	-4.29361	-4.29361	-2.97252	-2.33343	-4.29361	-4.29361	-4.29361	-2.43019	-0.771001	-0.775999	-4.29361	-4.29361	-4.29361	-0.767413	-4.29361	-2.09604	LOC108183545	uncharacterized LOC108183545	NA
ENSDARG00000092161	-0.484677	1.48659	1.32823	-4.29361	-4.29361	-4.29361	1.28788	1.28568	1.59505	-4.29361	-4.29361	-4.29361	0.789919	0.746313	0.893699	-2.43435	-4.29361	-0.743038	1.06328	-0.298187	0.962551	-4.29361	-2.66229	-4.29361	-4.29361	-4.29361	-4.29361	-1.1372	-0.228502	-0.23365	-4.29361	-4.29361	-2.19108	-1.17914	-1.13022	-0.405092	NA	NA	NA
ENSDARG00000003811	4.86651	3.4566	3.4115	4.46377	5.56445	4.60199	3.55981	3.53368	3.65485	3.1351	3.24908	2.95241	1.49022	1.71076	1.19365	3.97848	3.84306	3.79783	5.53166	5.23007	5.06956	4.30781	4.31967	4.58093	4.80655	4.65061	4.8401	5.02685	5.16537	5.15225	3.97444	4.07766	3.96187	5.12142	5.21717	5.19145	plxnb2a	plexin b2a	GO:0002040
ENSDARG00000094799	2.82624	6.15192	6.14988	-4.29361	-4.29361	-4.29361	6.16857	6.08851	6.08748	1.75633	2.03697	2.11656	7.11936	7.11968	7.02711	2.29374	2.66821	2.11718	4.6725	4.14674	4.25985	3.34896	3.20676	2.89181	5.66654	5.88224	5.68266	3.76869	3.57827	3.61391	5.29652	5.18282	5.01713	4.49105	4.50393	4.53422	NA	NA	NA
ENSDARG00000077090	-0.889486	-4.29361	-4.29361	-4.29361	-4.29361	-4.29361	-4.29361	-4.29361	-4.29361	-4.29361	-1.09953	-1.11687	-4.29361	-4.29361	-4.29361	-2.28067	-1.85629	-1.80826	-1.75812	-1.72478	-1.72979	-2.49265	-2.21061	-4.29361	-4.29361	-4.29361	-4.29361	-0.147698	-0.666233	-1.22404	-4.29361	-2.59832	-4.29361	-1.72516	-2.60567	-2.09604	si:ch211-127b11.1	si:ch211-127b11.1	GO:0002116
ENSDARG00000079892	0.236274	-4.29361	-4.29361	-4.29361	-4.29361	-4.29361	-4.29361	-4.29361	-4.29361	-1.09877	-1.94993	-1.96554	-4.29361	-4.29361	-4.29361	-1.48075	-1.85629	-1.05827	-4.29361	0.0906196	0.0848815	-1.29819	-1.20738	-4.29361	-4.29361	-4.29361	-4.29361	0.143412	-0.520713	-1.5558	-4.29361	-2.59832	-4.29361	-2.39486	-2.18379	-4.29361	si:dkey-183c2.4	si:dkey-183c2.4	GO:0002116
ENSDARG00000015985	0.927212	0.868693	0.982849	-4.29361	-4.29361	-4.29361	1.07924	0.973262	1.38204	3.86871	3.90836	3.57821	-0.291248	-0.0414813	0.31463	3.50754	3.23213	3.29051	3.38264	3.78367	3.69552	4.67477	4.67654	4.55402	3.59642	3.65353	3.49614	4.31935	4.38659	4.37187	2.90327	3.42937	2.16627	4.20886	3.92467	3.84893	abcc9	ATP-binding cassette, sub-family C (CFTR/MRP), member 9	GO:0000166
ENSDARG00000045589	-4.29361	-4.29361	-4.29361	-4.29361	-4.29361	-4.29361	-4.29361	-4.29361	-4.29361	0.777941	0.376311	-4.29361	-4.29361	-4.29361	-4.29361	-0.962652	-0.996029	-1.80826	-4.29361	-4.29361	-4.29361	-4.29361	-4.29361	-4.29361	-4.29361	-4.29361	-4.29361	-1.1372	-1.14479	-0.775999	0.736607	0.832182	1.37116	-1.37224	-0.157593	-1.26255	kcnj8	potassium inwardly-rectifying channel, subfamily J, member 8	GO:0005242
ENSDARG00000087328	-4.29361	-4.29361	-4.29361	-4.29361	-4.29361	-4.29361	-4.29361	-4.29361	-4.29361	-4.29361	-4.29361	-1.11687	-4.29361	-4.29361	-4.29361	-1.82597	-4.29361	-4.29361	-4.29361	-4.29361	-4.29361	-4.29361	-2.97252	-4.29361	-4.29361	-4.29361	-4.29361	-2.43019	-3.08475	-2.44035	-4.29361	-4.29361	-4.29361	-4.29361	-2.18379	-2.09604	NA	NA	NA
ENSDARG00000057334	4.747	2.88224	2.86779	-4.29361	-4.29361	3.60501	3.14918	3.15987	3.18761	3.26562	3.20098	3.47558	-0.0432958	0.354503	-1.51801	3.97848	4.13882	4.03138	5.25664	5.03691	4.77499	4.91267	4.96474	4.81804	3.89866	3.62263	3.91769	4.08782	4.39578	4.37187	2.83958	2.65002	2.81238	4.51949	4.3937	4.35369	cmasa	cytidine monophosphate N-acetylneuraminic acid synthetase a	GO:0005634
ENSDARG00000089313	-3.12274	-4.29361	-4.29361	-4.29361	-4.29361	-4.29361	-4.29361	-4.29361	-4.29361	-4.29361	-4.29361	-4.29361	-4.29361	-2.29028	-4.29361	-4.29361	-4.29361	-4.29361	-1.24584	-0.298187	-0.303835	-4.29361	-4.29361	-4.29361	-4.29361	-4.29361	-4.29361	-4.29361	-4.29361	-4.29361	-4.29361	-4.29361	-4.29361	-2.89094	-2.88317	-4.29361	NA	NA	NA
ENSDARG00000045594	2.67097	-0.143663	-0.988447	3.4671	3.9826	3.60501	-0.047804	0.233721	-0.419056	1.75633	1.75548	2.31389	-0.926763	-1.30788	-2.83194	3.39162	3.6234	3.37448	4.24452	4.07221	4.09852	3.2268	3.2519	3.15319	2.60249	1.92001	2.13449	2.49436	1.98427	2.23716	-2.23435	0.588492	0.563032	-0.169356	-0.393586	-0.050603	si:dkey-14k9.2	si:dkey-14k9.2	GO:0003674
ENSDARG00000045595	2.50249	4.93615	4.90453	-4.29361	3.9826	-4.29361	4.82504	4.84475	4.99182	1.34853	1.34769	3.11489	5.40152	5.41126	5.45067	2.2241	2.66821	2.24546	1.18588	2.20936	1.94355	3.17897	3.08004	2.97531	4.71097	4.95344	4.801	2.54513	2.43328	2.15322	4.47119	4.49397	4.73751	2.98742	3.14478	2.73025	si:dkey-14k9.3	si:dkey-14k9.3	GO:0003676
ENSDARG00000006215	2.17568	-1.02173	-0.925024	-4.29361	-4.29361	-4.29361	-0.628916	-0.653071	-0.662552	3.69428	3.69342	3.36507	0.352665	-1.20223	0.508528	3.57901	3.36419	3.52903	3.74364	3.61442	3.81705	4.09597	4.09129	4.38517	0.713577	0.939323	0.167592	3.41689	3.60516	3.58537	0.425674	0.122503	0.00275442	4.62127	4.445	4.44739	akr1b1	aldo-keto reductase family 1, member B1 (aldose reductase)	GO:0005575
ENSDARG00000045598	1.57842	0.346322	0.374979	-4.29361	-4.29361	-4.29361	0.390738	0.486291	0.132741	4.23017	4.38092	4.37582	-0.590845	-4.29361	-1.51801	3.92462	4.49636	4.22476	2.38967	2.62041	2.52213	3.39323	3.36321	3.87964	1.81173	1.81459	1.95615	4.41799	4.31083	4.26094	2.90327	3.28326	2.16627	5.50196	5.59739	5.7155	si:dkey-180p18.9	si:dkey-180p18.9	GO:0016491
ENSDARG00000017366	4.45124	5.04681	4.98928	-4.29361	4.98027	4.60199	4.88779	4.92707	4.81856	3.92905	3.88825	4.17756	-1.4841	-2.29028	0.130411	4.70295	4.60715	4.61139	5.48871	5.73906	5.63727	5.31517	5.26915	5.43446	2.05357	3.10168	2.29319	4.95094	4.97345	5.00138	4.20672	3.89953	4.11487	4.66959	4.82661	4.85552	prdm4	PR domain containing 4	GO:0003676
ENSDARG00000020101	6.53265	3.85529	3.79373	6.78303	7.43779	7.05894	3.43548	3.42456	3.88777	7.14218	7.07393	6.96258	2.06643	1.90059	1.5279	6.51468	6.56082	6.54535	6.59134	6.62037	6.58042	8.01553	7.99631	8.04241	5.65191	5.86913	5.99133	7.2334	7.28796	7.3094	5.511	5.63973	5.67479	6.5664	6.68938	6.5626	psmc2	proteasome 26S subunit, ATPase 2	GO:0000166
ENSDARG00000022424	3.4878	4.58912	4.61223	3.4671	4.98027	4.60199	4.66162	4.64843	4.54113	4.33794	4.46479	3.65067	3.32361	3.32551	3.10828	4.23012	4.26247	4.05193	3.27626	3.8614	4.0662	4.19307	4.19485	3.96383	1.91338	1.92001	1.85797	4.29977	4.14076	4.14076	3.44271	3.51916	4.03343	5.16029	4.94618	4.89152	slc26a5	solute carrier family 26 (anion exchanger), member 5	GO:0005254
ENSDARG00000004497	3.30427	-4.29361	-4.29361	-4.29361	-4.29361	-4.29361	-4.29361	-4.29361	-4.29361	2.33401	2.20896	1.73631	-2.29172	-2.29028	-2.32136	1.23976	0.487643	0.759413	1.18588	-0.298187	-0.303835	-0.974538	-0.594459	-0.642343	-0.827433	-1.65447	-4.29361	0.481802	1.21712	1.21177	-4.29361	-4.29361	-4.29361	3.83807	3.61195	3.90285	tspan33a	tetraspanin 33a	GO:0003674
ENSDARG00000002952	6.47586	4.96462	5.01224	4.46377	4.98027	4.60199	5.11699	5.07643	4.96256	4.49255	4.38092	4.47227	-1.4841	-1.48245	-2.32136	4.63078	4.53891	4.35448	6.6982	6.5517	6.48584	5.13263	5.11545	4.81804	4.28744	4.41846	4.06799	4.76713	4.70041	4.75313	6.16528	6.0544	6.21687	5.38817	5.25171	5.43963	smo	smoothened, frizzled class receptor	GO:0001570
ENSDARG00000045601	1.8061	-4.29361	-4.29361	-4.29361	-4.29361	-4.29361	-3.20733	-4.29361	-3.1967	-4.29361	-4.29361	-4.29361	-4.29361	-4.29361	-4.29361	-0.0361788	1.46117	1.3956	2.16962	1.9495	2.2034	-1.48898	-4.29361	-2.33343	-0.827433	-4.29361	-0.537005	-2.43019	-3.08475	-3.08785	-4.29361	-4.29361	-4.29361	-4.29361	-4.29361	-2.81152	cax1	cation/H+ exchanger protein 1	GO:0003674
ENSDARG00000007764	5.29164	4.60564	4.66793	-4.29361	-4.29361	-4.29361	4.70662	4.73933	4.55545	4.36731	4.16391	4.39	1.08389	0.664878	0.87974	4.1194	4.34472	4.37092	5.12491	4.91462	5.04754	5.67548	5.74118	5.55096	4.98058	5.30926	5.16665	5.39184	5.40318	5.49184	5.98571	5.89164	5.9173	4.51949	4.80058	4.57277	klhdc10	kelch domain containing 10	GO:0003674
ENSDARG00000096823	1.17157	-4.29361	-4.29361	-4.29361	-4.29361	-4.29361	-4.29361	-4.29361	-4.29361	0.591412	0.376311	-0.586089	-4.29361	-4.29361	-4.29361	0.634953	0.79904	1.11229	2.28384	1.22518	1.94355	1.02522	1.16413	1.26886	-2.48095	-4.29361	-2.48493	0.952099	1.37425	1.01939	-2.23435	-4.29361	-4.29361	0.641396	0.653466	0.568677	NA	NA	NA
ENSDARG00000062651	6.60395	3.6411	3.67722	-4.29361	-4.29361	-4.29361	3.64814	3.63513	3.57273	4.95593	5.0212	5.0292	-1.4841	-1.48245	-2.32136	5.1411	5.00128	5.16737	6.71866	6.35749	6.31754	6.18098	6.19282	6.28879	5.39064	5.2848	5.25127	5.28303	5.36857	5.33875	3.67937	3.72184	3.47833	5.22639	5.15574	5.25039	zc3hc1	zinc finger, C3HC-type containing 1	GO:0005634
ENSDARG00000000019	6.11589	6.51314	6.45987	7.70871	7.67873	7.29986	6.52339	6.5701	6.51378	8.30921	8.24888	8.33542	6.77503	6.79771	6.90254	8.24952	8.25882	8.37253	7.05821	7.14419	7.03339	8.45737	8.45713	8.41497	5.35585	5.33427	5.28028	8.87038	8.83067	8.81742	6.11976	6.21348	6.15147	7.76226	7.79844	7.73379	ube2h	ubiquitin-conjugating enzyme E2H (UBC8 homolog, yeast)	GO:0000166
ENSDARG00000080467	-4.29361	-4.29361	-4.29361	-4.29361	-4.29361	-4.29361	-4.29361	-4.29361	-4.29361	-4.29361	-4.29361	-4.29361	-4.29361	-4.29361	-4.29361	-2.58622	-1.85629	-4.29361	-4.29361	-4.29361	-4.29361	-0.5961	-1.20738	-4.29361	-1.70246	-2.4397	-4.29361	-4.29361	-4.29361	-4.29361	-4.29361	-4.29361	-4.29361	-4.29361	-4.29361	-4.29361	mir183	microRNA 183	GO:0003674
ENSDARG00000083126	-0.537149	-2.62656	-2.60605	-4.29361	-4.29361	-4.29361	-4.29361	-4.29361	-4.29361	2.50232	2.44752	3.08034	-4.29361	-4.29361	-4.29361	3.55085	3.41076	3.3077	-4.29361	-4.29361	-4.29361	1.76935	1.59984	1.26886	-4.29361	-1.14885	-1.7071	3.13696	3.3901	3.54146	-4.29361	-4.29361	-4.29361	2.48115	2.15307	2.1208	mir96	microRNA 96	GO:0071599
ENSDARG00000081095	-4.29361	-4.29361	-4.29361	-4.29361	-4.29361	-4.29361	-4.29361	-4.29361	-4.29361	-4.29361	-4.29361	-4.29361	-4.29361	-4.29361	-4.29361	-0.426289	0.487643	0.291266	-4.29361	-4.29361	-4.29361	-4.29361	-2.29466	-2.33343	-4.29361	-4.29361	-4.29361	-0.466459	-0.474401	0.1596	-4.29361	-4.29361	-4.29361	-0.470749	-0.157593	0.412889	mir182	microRNA 182	GO:0001501
ENSDARG00000000018	6.80052	7.21009	7.21264	5.04762	4.98027	4.60199	7.27084	7.27824	7.24066	4.62003	4.43737	4.59974	5.02065	5.00544	5.02137	5.30606	5.30231	5.33183	6.58021	6.44844	6.38461	6.71828	6.72944	6.72151	7.45822	7.3743	7.38596	6.41655	6.27154	6.27429	5.66591	5.41257	5.60134	5.95998	5.83389	6.00772	nrf1	nuclear respiratory factor 1	GO:0000978
ENSDARG00000092341	-3.29276	-0.973788	-0.598773	-4.29361	-4.29361	-4.29361	-1.23251	-2.02565	-1.27037	-2.40931	-4.29361	-2.91037	-1.80869	-1.52642	-1.78821	-1.82597	-4.29361	-3.35255	-2.08115	-4.29361	-4.29361	-2.31778	-2.04678	-1.99995	-2.28804	-2.24476	-2.70741	-3.25414	-1.95282	-2.5153	-3.11277	-2.40093	-3.12802	-4.29361	-1.71478	-2.48175	NA	NA	NA
ENSDARG00000093247	2.6996	-1.60675	-1.5815	-4.29361	-4.29361	-4.29361	-0.437714	-0.578475	-0.801674	1.92383	1.99997	1.90378	1.52904	1.55599	1.45131	2.25934	2.29062	2.50591	3.5744	3.89874	3.77767	4.80257	4.75212	4.90225	3.45187	3.43973	3.73614	4.87028	4.90103	4.8596	5.19839	5.1215	5.03119	4.78813	4.8606	4.84178	NA	NA	NA
ENSDARG00000019328	4.30707	2.19798	2.27216	-4.29361	-4.29361	-4.29361	2.28771	2.29254	2.28776	3.1351	3.21397	3.08034	5.87832	5.92442	6.08637	4.46635	4.21951	4.17879	6.01229	5.95831	5.90738	6.63173	6.65318	6.78589	5.06584	5.25991	5.30816	6.79731	6.84683	6.84345	6.01843	6.10986	5.92356	6.80373	6.83645	6.7671	plxna4	plexin A4	GO:0001763
ENSDARG00000032919	4.45082	7.2245	7.21093	4.46377	6.56368	6.18493	7.17268	7.19474	7.20601	5.64575	5.59924	5.87519	6.32849	6.34021	6.16065	6.07825	5.99734	6.31825	5.32493	4.82046	4.81444	6.12054	6.13021	6.17124	4.4894	4.62745	4.60609	6.30877	6.45044	6.45804	3.91079	4.33986	4.10958	6.44451	6.49264	6.4284	chchd3a	coiled-coil-helix-coiled-coil-helix domain containing 3a	GO:0005739
ENSDARG00000004336	4.78089	6.17873	6.11605	5.78369	3.9826	3.60501	6.03459	6.06957	6.04072	5.47211	5.42315	5.28277	7.0939	7.14612	7.13402	5.217	5.22928	5.38987	5.88415	5.66036	5.70749	5.31594	5.32081	5.39007	3.86835	3.96939	3.7256	5.5676	5.58784	5.61447	4.63039	5.11963	4.57492	4.86193	5.00799	4.99651	exoc4	exocyst complex component 4	GO:0000145
ENSDARG00000094584	-4.29361	-1.03478	-0.800275	-4.29361	-4.29361	-4.29361	-1.45457	-1.12597	-0.861311	-3.4331	-3.43349	-1.56463	0.114102	-0.504993	-0.165134	-3.75444	-2.0445	-2.53154	-1.12429	-1.34366	-1.04787	-1.49517	-1.20738	-1.79417	0.218102	0.0899159	-0.580402	-1.55524	-1.16628	-1.60174	0.208929	-0.19972	-0.436699	-1.7657	-2.1294	-1.63623	si:ch211-92l17.1	si:ch211-92l17.1	NA
ENSDARG00000069698	-0.832634	-0.480715	-0.452975	-4.29361	-4.29361	-4.29361	-0.554215	-0.705035	-0.662552	1.56679	1.56595	0.758222	-4.29361	-4.29361	-4.29361	1.99242	1.33806	1.83558	1.59281	0.655862	0.65003	-0.5961	-0.047005	-0.642343	-1.70246	-1.65447	-4.29361	-0.220465	0.727746	0.600957	-4.29361	-4.29361	-4.29361	0.0798238	0.304197	-0.050603	lrguk	leucine-rich repeats and guanylate kinase domain containing	NA
ENSDARG00000069692	-0.292017	-3.23161	-4.29361	-4.29361	-4.29361	-4.29361	-4.29361	-4.29361	-4.29361	-4.29361	-1.09953	-1.35337	-2.29172	-4.29361	-2.32136	0.270583	0.235064	0.291266	-0.335821	-1.21045	-1.21577	0.0777133	-0.294919	0.0991445	-0.827433	-0.572792	-1.35654	0.457976	0.7078	0.81604	-1.18885	-4.29361	-3.59617	3.29719	3.18557	3.27108	NA	NA	NA
ENSDARG00000093135	-4.29361	-4.29361	-4.29361	-4.29361	-4.29361	-4.29361	-4.29361	-4.29361	-4.29361	-4.29361	-4.29361	-4.29361	-4.29361	-4.29361	-4.29361	-4.29361	-4.29361	-4.29361	-4.29361	-4.29361	-4.29361	-2.97358	-2.97252	-2.33343	-4.29361	-2.84695	-2.88646	-2.62	-3.39395	-2.62961	-4.29361	-4.29361	-4.29361	-1.17914	-0.300507	-0.050603	NA	NA	NA
ENSDARG00000092944	-4.29361	-4.29361	-4.29361	-4.29361	-4.29361	-4.29361	-4.29361	-4.29361	-4.29361	-4.29361	-4.29361	-4.29361	-4.29361	-4.29361	-4.29361	-4.29361	-4.29361	-4.29361	-4.29361	-4.29361	-4.29361	-4.29361	-4.29361	-4.29361	-4.29361	-2.84695	-2.88646	-3.38998	-2.62587	-2.62961	-4.29361	-4.29361	-4.29361	-1.86794	-1.71478	-0.976356	NA	NA	NA
ENSDARG00000092064	-4.29361	-4.29361	-4.29361	-4.29361	-4.29361	-4.29361	-4.29361	-4.29361	-4.29361	-4.29361	-4.29361	-1.96554	-4.29361	-4.29361	-4.29361	-4.29361	-4.29361	-4.29361	-4.29361	-1.21045	-4.29361	-2.21197	-2.97252	-1.58192	-4.29361	-4.29361	-4.29361	-1.64345	-1.65063	-1.3804	-4.29361	-4.29361	-3.59617	-1.37224	-1.36141	-0.737648	NA	NA	NA
ENSDARG00000089640	-4.29361	-4.29361	-4.29361	-4.29361	-4.29361	-4.29361	-3.20733	-4.29361	-4.29361	-4.29361	-4.29361	-0.198927	-4.29361	-4.29361	-4.29361	-4.29361	-2.61186	-4.29361	-1.24584	0.655862	-4.29361	-1.83677	-2.29466	-4.29361	-4.29361	-4.29361	-4.29361	-4.29361	-4.29361	-4.29361	-4.29361	-4.29361	-4.29361	-2.19337	0.0917003	-0.532887	si:dkey-117n7.5	si:dkey-117n7.5	GO:0004867
ENSDARG00000087241	-4.29361	-4.29361	-4.29361	-4.29361	-4.29361	-4.29361	-4.29361	-4.29361	-4.29361	-4.29361	-4.29361	-4.29361	-4.29361	-4.29361	-4.29361	-4.29361	-0.996029	-1.80826	-4.29361	-4.29361	-4.29361	-4.29361	-4.29361	-4.29361	-4.29361	-4.29361	-4.29361	-1.1372	-2.43638	-2.44035	-4.29361	-4.29361	-4.29361	-4.29361	-4.29361	-4.29361	ucn3l	urocortin 3, like	GO:0001664
ENSDARG00000034823	7.27545	4.09892	4.16556	5.78369	6.56368	6.59971	4.32071	4.3353	4.21097	7.3966	7.36333	7.24982	5.28445	5.30887	5.2046	7.45091	7.46712	7.44945	7.74597	7.55716	7.54821	7.91768	7.91506	7.95484	4.68246	4.55565	4.96327	7.62916	7.62649	7.62589	4.28052	4.30495	4.10161	7.15196	7.16528	7.16901	copg2	coatomer protein complex, subunit gamma 2	GO:0000139
ENSDARG00000032319	2.67097	0.994519	0.897711	5.04762	5.56445	3.60501	0.823156	0.888139	0.933158	4.90136	5.00877	4.9596	1.18459	1.13699	1.32823	4.8841	4.53891	4.86268	2.58056	2.47963	2.61443	4.1565	4.13963	4.49865	2.69103	3.05615	2.89806	4.20507	4.17855	4.20991	1.34947	1.71283	1.91057	3.93613	3.95251	3.8851	mest	mesoderm specific transcript	GO:0003824
ENSDARG00000097754	-3.29276	-4.29361	-4.29361	-4.29361	-4.29361	-4.29361	-4.29361	-4.29361	-4.29361	-4.29361	-4.29361	-4.29361	-4.29361	-4.29361	-4.29361	-4.29361	-4.29361	-4.29361	-4.29361	0.789114	0.718185	-2.81022	-1.83532	-1.53186	-4.29361	-4.29361	-4.29361	-1.98384	-4.29361	-4.29361	-3.5856	-4.29361	-3.12802	-0.648903	-0.637421	-0.694305	NA	NA	NA
ENSDARG00000095103	-3.29276	-4.29361	-4.29361	-4.29361	-4.29361	-4.29361	-4.29361	-4.29361	-4.29361	-4.29361	-4.29361	-4.29361	-4.29361	-4.29361	-4.29361	-4.29361	-4.29361	-4.29361	-4.29361	-2.29727	-2.97822	-3.91583	-2.97252	-4.29361	-4.29361	-4.29361	-4.29361	-4.29361	-4.29361	-4.29361	-3.5856	-4.29361	-3.12802	-2.89094	-1.71478	-1.98742	NA	NA	NA
ENSDARG00000093168	-2.04434	-4.29361	-4.29361	-4.29361	-4.29361	-4.29361	-4.29361	-3.76634	-3.64332	-4.29361	-4.29361	-1.11687	-2.29172	-1.48245	-2.32136	-0.762772	-4.29361	-1.39839	-4.29361	-2.29727	-2.30178	-2.97358	-2.66229	-3.18496	-4.29361	-4.29361	-1.7071	-4.29361	-2.43638	-4.29361	-3.11277	-4.29361	-1.01522	-1.80742	-3.07542	-3.00979	NA	NA	NA
ENSDARG00000093983	-2.48504	-3.23161	-4.29361	-4.29361	-4.29361	-4.29361	-4.29361	-3.22115	-3.1967	-1.09877	0.376311	-4.29361	-0.676586	-2.83662	-1.46956	1.68239	0.487643	1.26089	-4.29361	-4.29361	-4.29361	-0.5961	-0.047005	-0.536754	-2.48095	-2.4397	-4.29361	0.856706	-0.474401	-0.393644	-4.29361	-2.86291	-4.29361	0.153434	0.586806	-1.83843	NA	NA	NA
ENSDARG00000092097	-2.48504	-4.29361	-3.21598	-4.29361	-4.29361	-4.29361	-4.29361	-4.29361	-4.29361	-4.29361	-4.29361	-4.29361	-4.29361	-4.29361	-4.29361	-4.29361	-4.29361	-4.29361	-4.29361	-4.29361	-4.29361	-4.29361	-4.29361	-4.29361	-4.29361	-4.29361	-4.29361	-4.29361	-4.29361	-4.29361	-4.29361	-4.29361	-4.29361	-4.29361	-2.18379	-4.29361	NA	NA	NA
ENSDARG00000092453	-1.83279	-4.29361	-4.29361	-4.29361	-4.29361	-4.29361	-4.29361	-4.29361	-3.64332	-1.09877	-4.29361	-1.11687	-4.29361	-4.29361	-4.29361	-1.48075	-4.29361	-2.78778	-1.5248	0.34556	-2.30178	-3.61673	-2.66229	-4.29361	-4.29361	-4.29361	-4.29361	-4.29361	-3.08475	-3.08785	-3.11277	-4.29361	-3.12802	-1.64733	-3.07542	-1.70339	NA	NA	NA
ENSDARG00000092479	-1.4848	-4.29361	-4.29361	-4.29361	-4.29361	-4.29361	-3.82695	-4.29361	-3.64332	-4.29361	-1.46296	-1.11687	-4.29361	-4.29361	-4.29361	-2.58622	-4.29361	-2.78778	-1.5248	-1.49044	-0.0560157	-2.97358	-3.61606	-4.29361	-4.29361	-4.29361	-4.29361	-4.29361	-1.99066	-3.08785	-3.11277	-4.29361	-3.12802	-1.64733	-3.55958	-1.32729	NA	NA	NA
ENSDARG00000092298	-0.970153	-4.29361	-4.29361	-4.29361	-4.29361	-4.29361	-3.82695	-4.29361	-3.64332	-4.29361	-1.46296	-4.29361	-4.29361	-4.29361	-4.29361	-2.58622	-4.29361	-2.78778	-1.5248	-0.976075	-2.30178	-3.61673	-4.29361	-2.33343	-4.29361	-4.29361	-4.29361	-4.29361	-2.43638	-4.29361	-3.11277	-4.29361	-4.29361	-2.72184	-3.07542	-2.21351	NA	NA	NA
ENSDARG00000095323	-2.04434	-4.29361	-4.29361	-4.29361	-4.29361	-4.29361	-3.82695	-4.29361	-4.29361	-4.29361	-1.94993	-0.198927	-4.29361	-4.29361	-4.29361	-2.97436	-4.29361	-4.29361	-1.5248	-1.49044	-4.29361	-3.61673	-3.61606	-4.29361	-4.29361	-4.29361	-4.29361	-2.43019	-4.29361	-4.29361	-4.29361	-4.29361	-3.12802	-2.72184	-3.07542	-2.63723	NA	NA	NA
ENSDARG00000012684	6.06729	6.96349	6.98561	8.21556	7.30033	7.8472	6.79955	6.7954	6.87416	6.41121	6.45547	6.46978	8.3349	8.3424	8.30023	6.88415	6.89152	6.85255	6.96112	7.15195	7.15748	7.87627	7.86013	7.91338	7.23221	7.2008	7.12346	8.16333	8.1794	8.17559	8.47552	8.35692	8.39182	7.67655	7.69227	7.66947	atp2b1a	ATPase, Ca++ transporting, plasma membrane 1a	GO:0000166
ENSDARG00000056954	2.96617	1.55355	1.40921	-4.29361	2.39255	-4.29361	1.8716	1.9544	1.24736	1.22562	0.77711	1.95504	0.0663383	0.0681603	-0.080824	2.85077	2.36629	2.43447	3.03664	2.78901	3.13434	3.30686	3.395	3.49248	2.29869	2.11023	2.92255	2.96938	3.33054	3.23955	3.10633	3.45235	2.93703	2.27173	2.76876	2.56171	si:dkeyp-38g8.5	si:dkeyp-38g8.5	NA
ENSDARG00000056950	3.24394	1.25139	1.34633	-4.29361	2.39255	-4.29361	2.0418	1.99568	1.0988	0.591412	0.77711	1.61214	0.858585	0.860447	0.87974	3.04503	2.77507	2.611	3.61861	2.93994	3.00389	3.76932	3.64458	3.92934	2.85331	2.49848	3.22787	4.40275	4.26469	4.32947	3.60472	3.70281	3.34967	3.00259	2.69533	2.80767	epyc	epiphycan	GO:0005578
ENSDARG00000056938	5.47047	-3.23161	-2.31027	3.4671	2.39255	3.60501	-1.83601	-1.36419	-1.8196	7.32356	7.35603	7.20973	0.516174	0.593317	0.757839	9.87741	9.92819	9.932	5.45253	5.5169	5.41146	2.00704	1.70502	1.95751	-0.827433	0.523698	-0.706947	4.05316	4.11682	3.92042	2.83958	3.17693	2.93703	7.85795	7.78469	7.84834	kera	keratocan	GO:0005578
ENSDARG00000045580	6.9395	-4.29361	-4.29361	-4.29361	-4.29361	-4.29361	-4.29361	-4.29361	-4.29361	1.09126	0.77711	-0.198927	-4.29361	-4.29361	-1.00505	-0.0361788	-0.0713222	0.291266	6.73882	6.70713	6.66563	4.67045	4.63277	4.66717	4.65337	4.80996	4.54113	6.30885	6.48973	6.49175	3.86674	3.9649	4.07473	4.86898	4.76064	4.9353	lum	lumican	GO:0005518
ENSDARG00000012066	8.50595	-3.66702	-2.21615	3.4671	-4.29361	-4.29361	-2.51699	-2.88516	-3.64332	1.56679	1.39406	0.758222	-0.0895938	0.208879	-0.383431	2.50404	2.06308	2.9544	8.43416	8.40368	8.40585	5.28289	5.27126	5.55847	3.53395	3.71342	3.39474	7.44748	7.33811	7.37526	6.5153	6.55233	6.40939	6.55975	6.63009	6.60713	dcn	decorin	GO:0004860
ENSDARG00000088002	-1.20465	-4.29361	-4.29361	-4.29361	-4.29361	-4.29361	-4.29361	-4.29361	-4.29361	-4.29361	-4.29361	-4.29361	3.43	3.53098	3.47034	-1.82597	-0.996029	-4.29361	3.03664	1.63233	1.21928	-4.29361	-4.29361	-4.29361	-4.29361	-4.29361	-4.29361	-4.29361	-4.29361	-4.29361	-4.29361	-4.29361	-4.29361	-4.29361	-4.29361	-4.29361	LOC101882092	podocan-like protein 1	NA
ENSDARG00000027249	9.92605	7.7515	7.75056	10.2287	10.5927	10.184	7.74401	7.76629	7.75553	8.40349	8.4497	8.46414	6.90735	6.91295	6.957	9.65131	9.61503	9.68116	9.71041	9.67592	9.64138	10.2531	10.2487	10.2402	7.73305	7.70262	7.69409	10.024	10.0727	10.0679	12.0655	12.0935	12.076	9.85431	9.91003	9.93405	btg1	B-cell translocation gene 1, anti-proliferative	NA
ENSDARG00000020749	-1.43416	-4.29361	-3.21598	-4.29361	-4.29361	-4.29361	-1.83601	-1.58984	-2.58083	-4.29361	-4.29361	-1.96554	-0.969414	0.0681603	-0.470157	-4.29361	-0.0713222	-0.0157111	-4.29361	-4.29361	-1.21577	-2.29599	-0.771323	-2.33343	-4.29361	-1.65447	-4.29361	-1.98384	-1.99066	-1.65523	1.30678	1.40331	0.563032	-2.19337	-2.88317	-2.81152	caprin2	caprin family member 2	GO:0003723
ENSDARG00000032653	3.60593	1.44016	1.78606	-4.29361	-4.29361	-4.29361	1.9378	2.03581	1.24736	2.07389	1.34769	1.07143	3.13516	3.18653	3.15732	4.15726	4.24544	4.12162	3.96525	4.2846	4.19137	3.11686	3.18074	3.3744	-4.29361	-4.29361	-4.29361	3.78399	3.96038	4.00367	2.77296	1.49468	2.60252	4.46029	4.74253	4.42299	fam60a	family with sequence similarity 60, member A	GO:0016580
ENSDARG00000003789	4.52906	6.9066	6.90337	7.26826	7.56329	7.50625	6.88592	6.88394	6.88057	6.3899	6.34177	6.67188	8.56027	8.55778	8.56901	6.71041	6.68915	6.78665	5.71935	5.40455	5.31846	6.94877	6.94161	6.80852	6.67127	6.69371	6.55843	7.39494	7.3684	7.36759	8.67893	8.74172	8.68857	7.00905	6.894	6.95599	dennd5b	DENN/MADD domain containing 5B	GO:0005085
ENSDARG00000023026	-0.537149	-4.29361	-4.29361	-4.29361	-4.29361	-4.29361	-4.29361	-4.29361	-4.29361	-4.29361	-4.29361	-4.29361	-0.0432958	-0.289452	-1.51801	0.270583	1.67974	0.544246	2.90003	1.9495	1.94355	-0.772946	-0.972938	-2.33343	2.09742	2.11023	2.36644	0.614508	1.25804	1.39324	-4.29361	-4.29361	-4.29361	0.963816	0.304197	0.655001	pkp2	plakophilin 2	GO:0001947
ENSDARG00000027316	3.41198	3.26179	3.29147	5.78369	6.56368	6.40717	3.13043	3.21334	2.96962	5.75256	5.70073	5.52559	2.35274	2.49476	2.4378	6.71041	6.91054	6.91557	3.4817	4.36686	4.46369	6.39627	6.43215	6.40679	4.30625	4.02834	4.12187	5.7622	5.77848	5.7702	4.63958	4.17286	4.82077	6.82718	6.89092	6.80015	tcp11l2	t-complex 11, testis-specific-like 2	GO:0003674
ENSDARG00000095159	-0.619619	-4.29361	-3.21598	-4.29361	-4.29361	-4.29361	-4.29361	-4.29361	-4.29361	0.125384	0.376311	-1.11687	-4.29361	-4.29361	-4.29361	-0.762772	-1.36297	-2.78778	-1.5248	-0.440174	-1.21577	-4.29361	-3.61606	-4.29361	-4.29361	-4.29361	-4.29361	-4.29361	-4.29361	-4.29361	-4.29361	-4.29361	-3.12802	-1.25216	-0.756016	-1.70339	NA	NA	NA
ENSDARG00000093371	-1.33793	-1.87372	-2.17868	-4.29361	-4.29361	-4.29361	-1.83601	-1.85744	-0.955659	1.09126	0.77711	1.95504	-2.48858	-4.29361	-4.29361	1.41625	1.13115	0.887484	-4.29361	-1.21045	-1.21577	-0.586148	-0.901182	-1.34198	-4.29361	-4.29361	-4.29361	-1.98384	-4.29361	-4.29361	-4.29361	-4.29361	-2.49183	-1.08891	-1.07779	-2.48175	NA	NA	NA
ENSDARG00000004904	3.63586	3.55289	3.57577	-4.29361	2.98724	2.61104	3.63928	3.65678	3.65485	4.97837	4.89588	5.00784	3.84328	3.61469	3.95248	4.75116	4.84049	4.66132	3.5744	4.16709	4.03314	4.47962	4.55912	4.54949	3.32848	2.62859	3.12609	4.7015	4.66662	4.6825	4.46065	4.55892	4.28872	5.04047	5.06631	5.05126	gys2	glycogen synthase 2	GO:0004373
ENSDARG00000093058	3.44617	2.08671	2.13492	-4.29361	2.98724	2.61104	2.09422	2.08751	2.12058	4.63628	4.65532	4.7899	-1.97256	-1.83055	-0.803901	4.53093	4.72853	4.46846	3.33043	3.97065	3.89273	4.26161	4.31514	4.28617	3.0221	2.49848	2.97033	4.2598	4.32052	4.34213	2.47064	1.73847	2.26471	4.73008	4.85917	4.82791	si:dkey-13i19.8	si:dkey-13i19.8	GO:0005746
ENSDARG00000022795	-0.832634	-4.29361	-4.29361	-4.29361	-4.29361	-4.29361	-4.29361	-3.50452	-4.29361	0.52207	0.124567	-4.29361	-1.83212	-1.83055	-2.99384	-0.426289	-1.85629	-1.31184	-1.24584	-4.29361	-4.29361	-0.974538	-0.972938	-0.214572	-1.70246	-4.29361	-2.48493	0.0842178	0.473569	0.397091	-0.219905	-4.29361	-1.44236	0.189937	-1.36141	-0.194165	golt1ba	golgi transport 1Ba	GO:0016020
ENSDARG00000056859	-3.12274	0.28196	0.374979	-4.29361	-4.29361	-4.29361	0.675765	0.650369	0.409996	0.377134	0.124567	-0.198927	1.8069	1.92993	2.05343	-0.669686	-4.29361	-0.406169	-4.29361	-4.29361	-4.29361	-0.167319	-0.294919	0.677081	-2.48095	-4.29361	-2.48493	1.65335	1.67547	1.51056	1.78368	2.34091	1.88604	1.21055	0.800784	0.199677	spx	spexin hormone	GO:0003084
ENSDARG00000077985	-1.20465	-4.29361	-4.29361	-4.29361	-4.29361	-4.29361	-4.29361	-4.29361	-4.29361	-4.29361	-4.29361	-4.29361	-4.29361	-4.29361	-4.29361	-4.29361	-4.29361	-4.29361	-4.29361	-0.298187	-0.303835	0.912755	0.914485	0.608991	-0.827433	-4.29361	-4.29361	-1.1372	-0.228502	-0.23365	-4.29361	-4.29361	-4.29361	-4.29361	-4.29361	-4.29361	kiss2	kisspeptin 2	NA
ENSDARG00000019644	9.48545	7.32597	7.32353	8.5899	9.18751	8.76905	7.26883	7.25806	7.24332	10.5635	10.5528	10.5383	10.4035	10.4171	10.3993	10.4415	10.4246	10.3953	8.71559	8.71448	8.72149	9.7761	9.76894	9.76022	8.23197	8.21228	8.14937	9.78346	9.7984	9.78663	9.45741	9.37608	9.44812	9.80194	9.82418	9.85139	ldhba	lactate dehydrogenase Ba	GO:0003824
ENSDARG00000027424	-0.0825493	6.4014	6.36438	6.46126	8.22611	7.68677	6.33544	6.34326	6.30231	9.68065	9.64838	9.64193	2.82783	2.9492	2.4378	9.38206	9.38316	9.43845	-4.29361	-0.298187	-4.29361	2.98401	2.99962	2.70873	1.64442	1.57738	0.878118	4.45829	4.58455	4.56291	4.54292	4.69998	4.48527	6.25421	6.21178	6.2226	slc25a3a	solute carrier family 25 (mitochondrial carrier; phosphate carrier), member 3a	GO:0006810
ENSDARG00000007315	6.32211	3.94115	3.9286	4.46377	3.9826	-4.29361	4.06829	4.03225	4.10783	4.66802	4.56952	3.9667	6.0144	6.01117	6.04651	4.23897	4.3685	4.48109	6.73882	6.79888	6.76795	5.54478	5.63351	5.84477	4.04021	4.52256	4.52522	5.53825	5.68968	5.68608	5.41596	5.5784	5.57759	5.49929	5.3832	5.53377	tmpoa	thymopoietin a	GO:0000793
ENSDARG00000007405	6.02832	3.90955	3.90698	5.04762	5.9791	5.60047	4.01817	4.04705	4.0584	4.92663	4.88577	4.88647	0.731199	0.518021	0.31463	5.42721	5.36672	5.33602	5.94445	6.10132	6.03812	6.39758	6.40196	6.45801	3.65629	4.24671	3.85544	5.99001	5.9692	5.95756	2.47064	3.33363	3.15805	5.69873	5.85512	5.76	strap	serine/threonine kinase receptor associated protein	GO:0016301
ENSDARG00000019420	4.25305	4.66678	4.63213	4.46377	-4.29361	-4.29361	4.81039	4.81911	4.67834	6.35367	6.44174	6.09018	5.20576	5.25191	4.89334	6.57537	6.46478	6.4343	4.5022	4.36686	4.27859	5.645	5.71552	5.5388	4.48198	4.49723	4.5172	5.88717	5.85716	5.90078	5.30833	5.1846	5.3043	6.69569	6.62533	6.62006	etnk1	ethanolamine kinase 1	NA
ENSDARG00000011582	7.21663	8.37856	8.38757	7.78269	8.14812	7.40674	8.36189	8.3561	8.40855	8.31958	8.31119	8.2554	6.78739	6.79829	6.7765	8.1569	8.19932	8.27722	7.98424	8.02653	8.02261	9.03714	9.05642	9.07597	7.05031	6.97784	7.14052	8.66481	8.70725	8.70569	8.14241	8.14102	8.14198	7.80755	7.80701	7.82448	sox5	SRY (sex determining region Y)-box 5	NA
ENSDARG00000085074	-4.29361	-4.29361	-4.29361	-4.29361	-4.29361	-4.29361	-4.29361	-4.29361	-4.29361	-4.29361	-4.29361	-4.29361	-4.29361	-4.29361	-4.29361	-4.29361	-4.29361	-4.29361	-4.29361	-4.29361	-4.29361	-4.29361	-4.29361	-4.29361	-4.29361	-4.29361	-4.29361	-4.29361	-4.29361	-4.29361	-4.29361	-4.29361	-4.29361	-4.29361	-4.29361	-4.29361	NA	NA	NA
ENSDARG00000091957	-4.29361	-4.29361	-4.29361	-4.29361	-4.29361	-4.29361	-4.29361	-4.29361	-4.29361	-4.29361	-4.29361	-4.29361	-4.29361	-4.29361	-4.29361	-4.29361	-4.29361	-4.29361	-4.29361	-4.29361	-4.29361	-4.29361	-4.29361	-4.29361	-4.29361	-4.29361	-4.29361	-4.29361	-4.29361	-2.44035	-4.29361	-4.29361	-4.29361	-4.29361	-4.29361	-4.29361	NA	NA	NA
ENSDARG00000016815	-4.29361	-0.091572	-0.063335	-4.29361	-4.29361	-4.29361	-0.680957	-0.705035	-0.210784	-1.09877	-1.09953	-4.29361	-0.969414	-0.96769	-1.23885	0.523418	-0.996029	-1.31184	-4.29361	-4.29361	-4.29361	-2.97358	-2.29466	-4.29361	-4.29361	-4.29361	-4.29361	-4.29361	-4.29361	-4.29361	-1.41872	0.520547	-4.29361	-0.852198	-2.18379	-2.09604	casc1	cancer susceptibility candidate 1	NA
ENSDARG00000045574	-1.20465	6.64954	6.65526	6.6311	7.14838	6.40717	6.56921	6.568	6.53966	8.4574	8.44369	8.49234	10.8817	10.8893	10.8709	8.64683	8.70272	8.71345	-0.335821	-0.298187	-0.303835	1.92243	1.63575	1.81367	2.40722	2.53213	2.04807	3.8119	3.99104	3.99164	8.15637	8.15421	8.10259	6.32681	6.24754	6.26782	lrmp	lymphoid-restricted membrane protein	GO:0000785
ENSDARG00000045568	3.70808	3.4566	3.51518	5.78369	5.9791	5.18594	3.25683	3.18685	3.57975	7.56133	7.59655	7.74369	0.663024	0.664878	-0.6274	7.59236	7.5132	7.51289	4.03215	4.5657	4.55969	7.12318	7.13362	7.13031	5.13059	5.17194	5.21207	7.23147	7.30941	7.31122	1.30678	2.23889	1.68739	6.77954	6.64619	6.68433	bcat1	branched chain amino-acid transaminase 1, cytosolic	GO:0003824
ENSDARG00000094132	-4.29361	2.36574	2.45611	-4.29361	4.98027	3.60501	2.55904	2.51894	2.21383	3.64716	3.57262	3.71965	0.918294	0.798157	1.09641	3.79853	3.96249	3.3077	1.40364	1.9495	1.94355	4.82216	4.83942	4.83305	4.67524	4.78226	4.58015	5.18771	5.05117	5.02223	3.76757	3.42937	3.70563	3.1597	3.08853	2.64844	igf1	insulin-like growth factor 1	GO:0005159
ENSDARG00000094191	4.9363	6.05855	6.05926	3.4671	-4.29361	3.60501	6.04344	6.05919	5.9721	4.51896	4.76965	4.11064	10.4313	10.4304	10.369	4.70295	4.72853	4.59748	4.99678	5.0312	5.02518	5.63174	5.65262	5.52653	5.2808	5.16842	5.45669	5.56309	5.64024	5.63089	9.59172	9.63019	9.5945	5.66971	5.80071	5.74532	nup37	nucleoporin 37	GO:0008150
ENSDARG00000073959	-2.48504	-2.80521	-2.78593	-4.29361	-4.29361	-4.29361	-1.93997	-2.31761	-4.29361	-4.29361	-4.29361	-4.29361	-4.29361	-4.29361	-4.29361	-4.29361	-4.29361	-4.29361	-4.29361	-0.548594	-0.554171	-3.30242	-2.49138	-2.16183	-1.06202	-1.01067	-1.92754	-1.98384	-4.29361	-4.29361	2.53879	2.43618	2.55117	-1.86794	-1.1681	-2.09604	pmch	pro-melanin-concentrating hormone	GO:0007268
ENSDARG00000029944	2.80874	1.88483	1.95698	-4.29361	-4.29361	-4.29361	1.81777	1.79191	1.34953	-4.29361	-1.94993	-1.96554	-4.29361	-4.29361	-4.29361	-0.426289	0.366874	0.423294	2.82655	3.11897	3.23431	2.23463	2.25175	2.07977	3.13162	3.15319	3.27923	1.65335	1.58188	1.51056	3.15056	3.60368	3.92712	2.18556	2.41929	2.20905	parpbp	PARP1 binding protein	GO:0000785
ENSDARG00000093287	-4.29361	-4.29361	-4.29361	-4.29361	-4.29361	-4.29361	-4.29361	-4.29361	-4.29361	-4.29361	-1.94993	-4.29361	-2.97017	-2.29028	-1.86448	-4.29361	-4.29361	-4.29361	-4.29361	-0.298187	-0.303835	-2.29599	-2.29466	-4.29361	-4.29361	-4.29361	-4.29361	-0.338225	-1.65063	-1.65523	-0.520572	-2.15888	-0.925629	-4.29361	-0.157593	-0.532887	NA	NA	NA
ENSDARG00000038384	-4.29361	-4.29361	-4.29361	-4.29361	-4.29361	-4.29361	-4.29361	-4.29361	-4.29361	-4.29361	-4.29361	-4.29361	-4.29361	-2.96902	-4.29361	-4.29361	-4.29361	-4.29361	-4.29361	-4.29361	-4.29361	-4.29361	-4.29361	-4.29361	-4.29361	-4.29361	-4.29361	-2.43019	-4.29361	-4.29361	1.20936	1.49468	0.843457	0.477354	-0.840866	0.310218	th2	tyrosine hydroxylase 2	GO:0004497
ENSDARG00000020143	0.408463	-1.01524	-0.988447	-4.29361	-4.29361	-4.29361	-0.680957	-0.462128	-1.3239	0.777941	0.77711	-1.11687	2.11827	2.17021	2.58844	3.17989	3.28308	3.5865	0.616992	-0.298187	-0.303835	2.75852	2.82394	2.499	0.883527	-0.232806	1.06575	3.50502	3.59562	3.60604	3.02278	3.17693	3.25704	7.00905	7.04018	7.05009	pah	phenylalanine hydroxylase	GO:0004497
ENSDARG00000038386	5.26794	-1.87372	-1.84941	3.4671	-4.29361	-4.29361	-2.59472	-2.61283	-2.58083	2.65302	2.65217	3.11489	-4.29361	-4.29361	-4.29361	2.65298	2.61617	2.77669	6.64576	6.69126	6.66379	4.26551	4.25959	4.19239	2.29869	2.85816	2.79569	4.20823	4.57648	4.53416	2.77296	2.80085	2.93703	5.09102	5.32048	5.06709	ascl1a	achaete-scute family bHLH transcription factor 1a	GO:0000977
ENSDARG00000007175	3.89172	3.92354	3.98614	3.4671	-4.29361	-4.29361	4.09	3.75332	4.08303	4.6249	4.59456	4.62394	6.49632	6.47851	6.40459	2.65298	3.18646	1.94509	4.1573	4.5423	4.43866	4.0301	4.03766	4.01669	6.33965	6.21234	6.18939	3.79242	3.9523	3.98437	7.24069	7.27132	7.28072	3.95497	3.81245	3.63514	recql	RecQ helicase-like	GO:0000166
ENSDARG00000002174	3.70808	5.9964	6.00963	-4.29361	-4.29361	-4.29361	5.90514	5.91224	5.98604	2.7454	2.65217	3.30648	6.94826	6.9465	6.922	3.33097	3.14299	3.56378	4.42961	4.4192	4.30653	3.63397	3.69141	4.10028	5.13586	5.12773	5.07128	3.18044	2.88899	3.00825	6.23624	6.22754	6.22606	4.08607	4.07699	3.92907	itfg2	integrin alpha FG-GAP repeat containing 2	GO:0003674
ENSDARG00000079985	1.1999	8.20102	8.21075	3.72902	4.24486	-4.29361	8.21346	8.20544	8.21177	6.3748	6.39974	6.49591	8.58143	8.57947	8.5822	6.77363	6.69622	6.79977	2.74912	2.30147	1.69565	6.16133	6.11512	6.12421	5.04807	5.11202	5.22394	6.00903	6.01885	6.03495	6.86832	6.83748	6.85916	5.24481	5.37617	5.18007	nrip2	nuclear receptor interacting protein 2	GO:0004190
ENSDARG00000006011	0.54092	-0.480715	-0.452975	-4.29361	-4.29361	-4.29361	-0.680957	-1.85744	0.278019	1.34853	1.34769	2.05382	-4.29361	-4.29361	-4.29361	2.15093	2.38693	2.50591	-4.29361	-4.29361	-4.29361	0.790772	0.164489	-0.0961725	-0.827433	-0.77518	0.662381	0.73603	1.04076	1.03542	-1.41872	0.520547	0.710047	2.92509	2.88891	3.14251	klhl42	kelch-like family, member 42	GO:0000209
ENSDARG00000002128	4.69819	7.93011	7.92977	-4.29361	-4.29361	-4.29361	7.977	7.97483	7.92886	2.83222	2.83137	2.53417	5.37779	5.38501	5.23918	4.04057	3.96249	3.93512	4.63726	4.5657	4.55969	4.67045	4.76839	4.47809	8.99153	9.02876	9.03453	4.42551	4.44976	4.5189	8.69082	8.69311	8.65946	4.16235	4.39567	4.50663	cwf19l1	CWF19-like 1, cell cycle control	GO:0003824
ENSDARG00000045563	2.76877	-2.62656	-2.60605	-4.29361	-4.29361	-4.29361	-4.29361	-2.61283	-1.3239	4.43822	4.35185	4.39	-1.83212	-2.29028	-4.29361	3.79853	3.55595	4.08221	4.59363	4.10453	3.9993	4.10624	4.18881	4.19425	1.64442	1.44234	1.38063	3.48782	3.70324	3.66784	-4.29361	-4.29361	0.399318	4.28528	4.16802	4.27178	ccdc53	coiled-coil domain containing 53	GO:0003674
ENSDARG00000045561	-0.292017	-1.60675	-1.84941	-4.29361	-4.29361	-4.29361	-2.59472	-2.61283	-4.29361	1.09126	1.34769	-0.198927	-4.29361	-4.29361	-4.29361	0.73848	0.702521	0.946616	1.90985	2.20936	2.2034	1.22685	1.13129	1.17779	1.86345	1.92001	1.23177	0.773985	0.606248	1.61905	-0.900854	-1.33327	-1.44236	0.788675	0.304197	0.598611	dram1	DNA-damage regulated autophagy modulator 1	GO:0003674
ENSDARG00000030153	2.95838	3.6475	3.61856	3.4671	-4.29361	3.60501	3.72514	3.7898	3.65485	1.56679	1.92299	2.72523	-2.29172	-0.589077	-0.328381	2.85077	2.66821	2.62039	2.74912	1.22518	1.21928	3.6516	3.63574	2.77237	4.4485	4.08611	4.05697	3.60412	3.3048	3.30908	2.6297	2.96961	2.81238	4.16908	4.30798	4.19706	gnptab	N-acetylglucosamine-1-phosphate transferase, alpha and beta subunits	GO:0000139
ENSDARG00000014572	3.85529	4.66363	4.65501	-4.29361	-4.29361	-4.29361	4.65835	4.63869	4.43667	4.23017	4.35185	4.11064	-4.29361	-4.29361	-1.00505	4.7346	4.48189	4.74357	4.57131	4.5657	4.69268	4.56741	4.4929	4.12487	3.43487	3.65353	3.76352	3.88598	3.88401	3.87856	3.37694	2.43618	3.3041	3.78641	3.84202	3.68421	chpt1	choline phosphotransferase 1	GO:0000139
ENSDARG00000045560	-2.48504	-4.29361	-4.29361	-4.29361	-4.29361	-4.29361	-4.29361	-4.29361	-4.29361	-0.179782	-4.29361	-4.29361	-4.29361	-4.29361	-4.29361	-0.962652	-0.460823	-0.943194	-4.29361	-4.29361	-4.29361	-0.974538	-0.972938	-1.53186	-4.29361	-4.29361	-4.29361	-0.111597	-0.0184753	-0.0236672	-0.520572	1.49468	0.710047	-4.29361	-4.29361	-2.09604	mybpc1	myosin binding protein C, slow type	GO:0048741
ENSDARG00000094593	-4.29361	-4.29361	-4.29361	-4.29361	-4.29361	-4.29361	-4.29361	-4.29361	-4.29361	-4.29361	-4.29361	-4.29361	-4.29361	-4.29361	-4.29361	-4.29361	-4.29361	-4.29361	-4.29361	-4.29361	-4.29361	-4.29361	-4.29361	-4.29361	-4.29361	-4.29361	-4.29361	-4.29361	-4.29361	-4.29361	-4.29361	-4.29361	-4.29361	-4.29361	-4.29361	-4.29361	NA	NA	NA
ENSDARG00000097601	-4.29361	-0.273062	-0.245041	-4.29361	-4.29361	-4.29361	-0.973697	-0.997289	-0.0288208	2.69995	2.74455	3.00863	-2.97017	-2.29028	-2.99384	1.61107	1.51899	1.5188	-4.29361	-0.298187	-0.303835	2.69193	2.69369	2.74884	1.70238	-0.478654	1.51557	2.18853	2.45103	2.42785	1.56485	0.832182	0.710047	1.04459	0.934444	1.96054	NA	NA	NA
ENSDARG00000087438	-4.29361	-4.29361	-4.29361	-4.29361	-4.29361	-4.29361	-4.29361	-4.29361	-4.29361	-4.29361	-4.29361	-4.29361	-4.29361	-4.29361	-4.29361	-4.29361	-4.29361	-4.29361	-4.29361	-4.29361	-4.29361	-4.29361	-4.29361	-4.29361	-4.29361	-4.29361	-4.29361	-4.29361	-4.29361	-4.29361	-4.29361	-4.29361	-4.29361	-4.29361	-4.29361	-4.29361	si:dkey-257i7.5	si:dkey-257i7.5	GO:0000981
ENSDARG00000012435	-4.29361	-4.29361	-4.29361	-4.29361	-4.29361	-4.29361	-4.29361	-4.29361	-4.29361	-4.29361	-4.29361	-4.29361	-4.29361	-4.29361	-4.29361	-4.29361	-4.29361	-4.29361	-4.29361	-4.29361	-4.29361	-1.83677	-1.48745	-2.62989	-4.29361	-4.29361	-4.29361	-4.29361	-4.29361	-4.29361	-4.29361	-4.29361	-4.29361	-4.29361	-4.29361	-4.29361	spic	Spi-C transcription factor (Spi-1/PU.1 related)	GO:0000981
ENSDARG00000016886	-4.29361	-4.29361	-4.29361	-4.29361	-4.29361	-4.29361	-4.29361	-4.29361	-4.29361	0.591412	0.77711	0.571777	-2.97017	-2.96902	-4.29361	0.12534	0.089989	0.544246	-4.29361	-4.29361	-4.29361	0.970085	0.792498	0.537527	-1.1996	-1.65447	-4.29361	0.901039	0.327441	0.322188	-4.29361	-4.29361	-4.29361	-0.470749	-0.637421	-0.050603	dnajb9b	DnaJ (Hsp40) homolog, subfamily B, member 9b	GO:0005575
ENSDARG00000076690	-4.29361	-4.29361	-4.29361	-4.29361	-4.29361	-4.29361	-4.29361	-4.29361	-4.29361	-4.29361	-4.29361	-4.29361	-1.4841	-1.48245	-4.29361	-4.29361	-4.29361	-4.29361	-4.29361	-4.29361	-4.29361	-4.29361	-4.29361	-4.29361	-4.29361	-4.29361	-4.29361	-1.64345	-4.29361	-4.29361	-4.29361	-4.29361	-4.29361	-4.29361	-4.29361	-4.29361	avpr2l	arginine vasopressin receptor 2, like	GO:0001992
ENSDARG00000021239	4.21766	5.97837	6.01396	4.04984	2.98724	-4.29361	5.88406	5.83605	5.87627	5.03419	4.98151	5.12081	7.40831	7.38471	7.48009	5.08524	4.76806	4.7204	5.166	5.16565	4.94994	5.59285	5.64779	5.64406	5.34788	5.53031	5.4722	5.28562	5.46897	5.43236	5.23338	5.44627	5.22643	5.59031	5.62613	5.52331	apaf1	apoptotic peptidase activating factor 1	GO:0000166
ENSDARG00000003512	3.52634	5.17634	5.20211	2.47373	2.98724	-4.29361	5.08657	5.05706	5.09872	4.37774	4.20935	4.26386	5.11617	5.07618	5.15221	4.7176	4.30697	4.34701	5.04973	5.1818	4.94994	5.28927	5.32538	5.28391	4.84462	5.07906	4.9355	5.42543	5.32427	5.33904	5.08337	4.91636	4.87476	5.31393	5.31473	5.2262	anks1b	ankyrin repeat and sterile alpha motif domain containing 1B	GO:1900383
ENSDARG00000004055	4.09179	5.45485	5.46427	3.4671	6.56368	6.18493	5.3733	5.31912	5.35943	5.67447	5.72961	5.88252	5.38812	5.43038	5.44836	5.4677	5.54291	5.49303	4.8998	4.61141	4.6497	6.22559	6.21724	6.34751	3.91909	4.02834	3.69408	5.81705	5.86777	5.88395	4.24655	4.03355	4.16417	5.41166	5.36159	5.34866	uhrf1bp1l	UHRF1 binding protein 1-like	NA
ENSDARG00000015278	1.6388	1.20006	0.774173	-4.29361	-4.29361	-4.29361	0.686074	0.939813	1.40753	1.75633	1.42343	0.758222	2.14351	1.69032	2.40569	-0.0361788	1.05501	-0.649837	3.82135	2.20936	2.2034	-0.974538	-0.972938	0.299071	1.1399	-0.32618	0.231726	2.8498	2.85472	2.83049	-0.900854	-2.15888	-0.925629	4.28528	4.55288	4.48322	plxnc1	plexin C1	GO:0002116
ENSDARG00000028192	0.167444	-0.596943	-2.3766	-4.29361	-4.29361	-4.29361	-0.919552	-1.09791	-2.34973	0.777941	0.845454	1.20574	-0.161952	-0.483168	-0.6274	1.23976	0.702521	0.567265	0.616992	0.655862	-4.29361	0.571221	0.348906	1.24214	0.667766	-0.232806	-0.832492	0.481802	0.762286	1.26072	-4.29361	-4.29361	-4.29361	0.387763	-0.840866	-0.737648	cradd	CASP2 and RIPK1 domain containing adaptor with death domain	GO:0007165
ENSDARG00000097434	2.79554	4.32337	4.32488	-4.29361	-4.29361	-4.29361	4.17736	4.17833	4.23786	4.71447	4.7806	4.57513	0.352665	0.265225	0.225459	5.35981	5.44339	5.37323	2.38967	2.42947	2.61443	4.4054	4.41752	4.2531	2.29869	2.71901	1.85797	5.68884	5.64217	5.66728	2.29183	2.72741	2.40082	4.50358	4.48913	4.57465	NA	NA	NA
ENSDARG00000045557	0.54092	2.54097	2.55673	-4.29361	-4.29361	-4.29361	2.80351	2.77747	2.78745	2.44837	2.44752	3.21386	-4.29361	-4.29361	-4.29361	4.00986	4.14801	3.90155	1.59281	-0.298187	-0.303835	2.47143	2.62387	2.40174	-4.29361	-4.29361	-4.29361	4.04142	3.88401	3.89803	-0.520572	-0.811456	-0.925629	1.83658	1.22275	1.81813	socs2	suppressor of cytokine signaling 2	GO:0001558
ENSDARG00000033757	4.4343	-4.29361	-4.29361	3.4671	-4.29361	-4.29361	-4.29361	-4.29361	-2.58083	-1.09877	-1.09953	0.758222	-2.97017	-4.29361	-4.29361	1.37443	0.235064	1.5188	5.06227	5.39151	5.46202	3.67764	3.77109	3.93631	2.37195	2.42874	2.50264	3.79801	3.7825	3.82531	4.1422	4.30495	4.32339	3.60947	3.68964	3.5442	ncaph2	non-SMC condensin II complex, subunit H2	GO:0005634
ENSDARG00000045555	3.08312	-1.01524	-0.988447	-4.29361	-4.29361	-4.29361	-1.83601	-2.61283	-2.58083	3.06513	3.26477	3.2454	-4.29361	-4.29361	-4.29361	2.96191	2.64243	3.08654	2.38967	2.78901	3.07059	3.80126	3.83428	3.55715	1.07118	0.72331	0.878118	3.75552	3.54692	3.59812	1.39803	0.520547	0.399318	3.1597	3.02999	3.25735	sco2	SCO2 cytochrome c oxidase assembly protein	GO:0001654
ENSDARG00000073965	-4.29361	-4.29361	-4.29361	-4.29361	-4.29361	-4.29361	-4.29361	-4.29361	-4.29361	-4.29361	-4.29361	-4.29361	-4.29361	-4.29361	-4.29361	-4.29361	-4.29361	-4.29361	-4.29361	-4.29361	-4.29361	-4.29361	-4.29361	-4.29361	-4.29361	-4.29361	-4.29361	-4.29361	-4.29361	-4.29361	-4.29361	-4.29361	-4.29361	-4.29361	-4.29361	-4.29361	NA	NA	NA
ENSDARG00000045552	-0.537149	-4.29361	-4.29361	-4.29361	-4.29361	-4.29361	-4.29361	-4.29361	-2.58083	-4.29361	-4.29361	-4.29361	5.58312	5.57578	5.5777	-2.58622	-4.29361	-4.29361	-4.29361	-0.298187	-0.303835	-4.29361	-4.29361	-1.53186	0.105773	-0.77518	-0.291871	-0.466459	0.164825	-0.775999	3.75036	3.77749	3.67015	-2.19337	-1.36141	-1.26255	NA	NA	NA
ENSDARG00000005547	4.47627	-0.091572	-0.452975	-4.29361	-4.29361	3.60501	-1.34136	-1.36419	-0.955659	4.16476	4.19698	3.71965	-1.4841	-1.48245	-1.51801	4.77168	4.42253	4.69214	5.27056	4.74044	4.85285	4.72559	4.7232	4.70027	2.44166	2.53213	1.63895	4.80928	4.86175	4.83623	0.736607	1.6617	0.399318	4.76163	4.96192	4.58568	rint1	RAD50 interactor 1	GO:0005783
ENSDARG00000097195	-4.29361	-4.29361	-4.29361	-4.29361	-4.29361	-4.29361	-4.29361	-4.29361	-4.29361	-4.29361	-4.29361	-4.29361	-4.29361	-4.29361	-4.29361	-4.29361	-4.29361	-4.29361	-4.29361	-4.29361	-4.29361	-4.29361	-4.29361	-4.29361	-4.29361	-4.29361	-4.29361	-4.29361	-4.29361	-4.29361	-4.29361	-4.29361	-4.29361	-2.89094	-4.29361	-2.81152	NA	NA	NA
ENSDARG00000029018	4.53304	6.58265	6.57184	-4.29361	-4.29361	-4.29361	6.6053	6.60848	6.52426	4.38178	4.32218	4.41795	6.39015	6.36814	6.45719	4.56189	4.90697	4.79323	5.15524	4.82046	4.73442	5.08476	5.16238	4.65877	5.24713	5.22434	5.07128	4.79536	4.87496	4.89879	7.20954	7.23369	7.23774	4.29763	4.6189	4.55233	cdkn1ba	cyclin-dependent kinase inhibitor 1Ba	GO:0004861
ENSDARG00000095705	3.59072	5.16973	5.19508	3.4671	-4.29361	3.60501	5.1935	5.19414	5.13937	3.06513	3.26477	2.81204	5.22658	5.21663	5.34351	3.31999	3.41076	3.29051	4.37911	4.36686	4.41318	4.90535	4.8699	4.79525	4.77314	4.78226	5.06579	4.44943	4.60848	4.50482	5.88678	5.60939	5.77005	4.35785	4.2727	4.3342	si:ch211-239e6.4	si:ch211-239e6.4	GO:0003674
ENSDARG00000031777	-0.70709	2.38731	2.53434	-4.29361	-4.29361	-4.29361	2.29513	2.27589	2.2389	3.94861	3.83462	3.8236	5.21472	5.24726	5.03947	5.07043	4.98701	4.7624	0.87201	1.76767	1.6264	1.34425	1.04844	1.16835	-0.827433	-0.913261	-2.12224	3.57836	3.29893	3.38004	0.589501	1.30575	0.7649	4.97891	5.17545	4.93358	pparaa	peroxisome proliferator-activated receptor alpha a	GO:0003677
ENSDARG00000081807	-4.29361	-4.29361	-4.29361	-4.29361	-4.29361	-4.29361	-4.29361	-4.29361	-4.29361	-4.29361	-4.29361	-4.29361	-4.29361	-4.29361	-4.29361	-4.29361	-4.29361	-4.29361	-4.29361	-4.29361	-0.303835	-4.29361	-1.48745	-1.53186	-4.29361	-4.29361	-4.29361	-2.43019	-4.29361	-4.29361	-4.29361	-4.29361	-4.29361	-4.29361	-2.18379	-2.09604	mirlet7b	microRNA let7b	NA
ENSDARG00000082287	-4.29361	-4.29361	-4.29361	-4.29361	-4.29361	-4.29361	-4.29361	-4.29361	-4.29361	-4.29361	-4.29361	-4.29361	-4.29361	-4.29361	-4.29361	-4.29361	-4.29361	-4.29361	-4.29361	-4.29361	-4.29361	-4.29361	-4.29361	-4.29361	-4.29361	-4.29361	-4.29361	-4.29361	-4.29361	-4.29361	-4.29361	-4.29361	-4.29361	-4.29361	-4.29361	-4.29361	mirlet7a-3	microRNA let7a-3	GO:0003674
ENSDARG00000022858	-0.0825493	-0.480715	-0.452975	-4.29361	-4.29361	-4.29361	-1.34136	-1.36419	0.132741	0.377134	-0.180589	1.07143	5.27876	5.30887	4.78828	-0.426289	-0.0713222	-0.943194	2.16962	2.20936	2.2034	-4.29361	-4.29361	-4.29361	1.07118	0.160456	0.662381	0.73603	-0.346219	-0.0236672	3.92927	3.28326	3.10589	0.788675	0.304197	0.598611	wnt7ba	wingless-type MMTV integration site family, member 7Ba	GO:0005102
ENSDARG00000008439	3.12593	3.39708	3.37259	-4.29361	-4.29361	-4.29361	3.62153	3.5954	3.64148	1.75633	1.92299	0.35761	-4.29361	-4.29361	-4.29361	2.85077	2.66821	2.9618	3.03664	3.20138	3.31025	3.70323	3.80303	3.61904	4.57022	4.34464	4.40868	2.73203	3.0017	3.03195	3.37694	3.23107	3.47833	2.98742	3.08853	3.14251	atxn10	ataxin 10	GO:0016020
ENSDARG00000034717	-0.183485	0.970216	0.957831	-4.29361	-4.29361	-4.29361	0.511585	0.701161	1.07513	0.777941	0.77711	-0.880669	-1.4841	-1.20223	-0.803901	-3.36285	-0.996029	-1.80826	0.616992	-4.29361	-1.21577	-1.48898	-2.29466	-1.25312	-1.70246	0.46916	0.100474	-1.05424	0.518716	0.322188	0.0287782	0.520547	0.214619	1.90276	1.7311	1.10731	def6c	differentially expressed in FDCP 6c homolog	NA
ENSDARG00000069431	-1.70723	-3.23161	-3.21598	-4.29361	-4.29361	-4.29361	-4.29361	-4.29361	-4.29361	-4.29361	-4.29361	-4.29361	-2.97017	-4.29361	-4.29361	-0.962652	-1.85629	-0.943194	-4.29361	-0.298187	-0.303835	-0.5961	0.164489	-1.0196	-1.70246	-1.65447	-4.29361	-4.29361	-4.29361	-4.29361	-4.29361	-1.33327	-4.29361	0.0798238	0.573752	-1.26255	slc26a4	solute carrier family 26 (anion exchanger), member 4	GO:0005254
ENSDARG00000003615	-4.29361	-4.29361	-4.29361	-4.29361	-4.29361	-4.29361	-4.29361	-4.29361	-4.29361	-4.29361	-4.29361	-4.29361	-2.97017	-4.29361	-4.29361	-1.82597	-4.29361	-1.80826	-4.29361	-4.29361	-4.29361	-1.48898	-1.48745	-1.53186	-4.29361	-4.29361	-4.29361	-4.29361	-4.29361	-4.29361	-4.29361	-4.29361	-4.29361	-4.29361	-2.18379	-4.29361	slc26a3.2	solute carrier family 26 (anion exchanger), member 3, tandem duplicate 2	GO:0005254
ENSDARG00000007371	-4.29361	-4.29361	-4.29361	-4.29361	-4.29361	-4.29361	-4.29361	-3.22115	-4.29361	-1.09877	-1.09953	-4.29361	-4.29361	-4.29361	-4.29361	-4.29361	-2.99648	-4.29361	-4.29361	-4.29361	-4.29361	-1.48898	-1.48745	-2.33343	-4.29361	-4.29361	-4.29361	-4.29361	-4.29361	-4.29361	-4.29361	-2.15888	-2.25513	-4.29361	-4.29361	-4.29361	slc26a3.1	solute carrier family 26 (anion exchanger), member 3	GO:0005254
ENSDARG00000015222	4.82053	0.778267	1.02361	4.46377	4.98027	3.60501	1.36241	1.33669	0.933158	3.49581	3.46811	3.47558	3.10977	3.11168	2.75701	3.95718	4.00013	4.16942	5.0299	4.63373	4.68546	5.12318	5.08654	5.0572	2.77445	3.03284	2.68551	4.92881	4.65134	4.72069	1.48385	2.1291	2.26471	4.73916	4.51422	4.89596	cbll1	Cbl proto-oncogene-like 1, E3 ubiquitin protein ligase	GO:0003676
ENSDARG00000096473	2.28058	0.911866	1.12073	-4.29361	-4.29361	-4.29361	1.31338	1.09221	0.770772	0.943091	0.942257	1.20574	-0.969414	-1.33555	-1.04	2.77146	2.96012	2.63843	2.04557	2.62041	2.5373	2.44458	2.61778	2.36423	-0.0462692	0.244042	-0.409238	2.38713	2.34107	2.2574	0.509912	1.23756	0.45709	2.86262	2.91889	2.95684	NA	NA	NA
ENSDARG00000045549	-1.60848	-1.60675	-1.5815	-4.29361	-4.29361	-4.29361	-1.34136	-1.36419	-1.3239	-4.29361	-4.29361	-0.198927	-4.29361	-4.29361	-4.29361	1.28561	1.46117	1.43743	-4.29361	-4.29361	-4.29361	-0.838375	-0.20831	-0.883901	-1.3517	-0.77518	-1.20451	-0.938114	-0.771001	-1.65523	-4.29361	-4.29361	-4.29361	1.02452	1.22275	0.73645	bik	BCL2-interacting killer (apoptosis-inducing)	GO:0006915
ENSDARG00000016613	1.28321	0.681792	0.875617	-4.29361	-4.29361	-4.29361	1.17384	0.843617	0.669052	0.777941	-0.180589	1.44184	-0.767748	-1.33555	-0.834259	2.09975	2.22264	1.81938	1.40364	2.5281	2.22229	1.72541	1.82375	1.93433	-0.775879	-0.619312	-0.409238	2.07794	1.87278	1.81371	1.67841	1.33967	0.614716	2.27573	2.12985	2.45362	mcat	malonyl CoA:ACP acyltransferase (mitochondrial)	GO:0003824
ENSDARG00000008867	5.93736	7.97713	7.96502	5.4621	4.98027	4.60199	7.96498	7.96772	7.95476	6.91242	6.86987	6.95783	9.33932	9.33292	9.34501	7.05432	7.0816	7.11548	6.56899	6.58644	6.64477	5.93126	5.90589	5.9543	7.93728	7.97946	8.05801	6.66153	6.47245	6.45146	11.2056	11.1603	11.1615	6.90563	6.95056	6.9411	rap1b	RAP1B, member of RAS oncogene family	GO:0000166
ENSDARG00000094428	-1.70723	0.953784	1.17601	4.46377	-4.29361	3.60501	1.48555	1.27096	1.4754	0.377134	0.376311	0.758222	-4.29361	-4.29361	-4.29361	-0.426289	-0.0713222	-0.406169	-0.335821	0.655862	0.65003	1.63401	1.31973	1.58467	-4.29361	-0.77518	-1.7071	-0.466459	-1.14479	-1.14965	2.29183	2.9374	2.44348	-0.470749	0.0917003	0.199677	si:dkey-31f5.8	si:dkey-31f5.8	GO:0016020
ENSDARG00000029524	7.73556	13.4022	13.4033	3.4671	3.9826	-4.29361	13.4089	13.4091	13.4111	7.38767	7.43092	7.29196	11.2852	11.2942	11.2717	7.19405	7.13285	7.2179	7.96082	7.8661	7.91215	8.03749	8.03591	8.02354	8.15656	8.12712	8.1497	7.49517	7.51434	7.54122	8.67466	8.67796	8.69796	6.19354	6.24191	6.28654	impdh1b	IMP (inosine 5'-monophosphate) dehydrogenase 1b	GO:0000166
ENSDARG00000099812	3.7221	3.81606	3.87894	-4.29361	-4.29361	-4.29361	4.04295	4.02897	3.97187	3.52216	3.54719	4.17756	3.90612	3.93722	4.2124	4.90227	5.13211	5.11463	4.85616	5.13406	5.18935	4.85297	4.89975	4.80289	2.80122	3.14582	2.79569	4.4627	4.56022	4.62265	4.01824	3.81342	4.229	4.60645	4.78916	4.81391	si:dkey-31f5.11	si:dkey-31f5.11	GO:0016020
ENSDARG00000045548	-4.29361	-4.29361	-4.29361	-4.29361	-4.29361	-4.29361	-4.29361	-4.29361	-4.29361	-1.09877	-0.180589	-1.11687	2.85864	2.8907	2.78848	-0.962652	-0.0713222	-4.29361	-4.29361	-4.29361	-4.29361	-4.29361	-4.29361	-4.29361	-4.29361	-4.29361	-4.29361	0.481802	0.164825	0.322188	-4.29361	-4.29361	-4.29361	-4.29361	-4.29361	-2.09604	NA	NA	NA
ENSDARG00000082824	-4.29361	-4.29361	-4.29361	-4.29361	-4.29361	-4.29361	-4.29361	-4.29361	-4.29361	-4.29361	-4.29361	-4.29361	-4.29361	-4.29361	-4.29361	-4.29361	-4.29361	-4.29361	-0.335821	-0.298187	-0.303835	-0.974538	-2.29466	-1.53186	-4.29361	-4.29361	-4.29361	-2.43019	-1.14479	-1.65523	-4.29361	-4.29361	-4.29361	-4.29361	-1.36141	-2.09604	mir129-1	microRNA 129-1	NA
ENSDARG00000083992	-4.29361	-4.29361	-4.29361	-4.29361	-4.29361	-4.29361	-4.29361	-4.29361	-4.29361	-4.29361	-4.29361	-4.29361	-4.29361	-4.29361	-4.29361	-4.29361	-4.29361	-4.29361	-4.29361	-4.29361	-4.29361	-4.29361	-4.29361	-4.29361	-4.29361	-4.29361	-4.29361	-4.29361	-4.29361	-4.29361	-4.29361	-4.29361	-4.29361	-4.29361	-4.29361	-4.29361	NA	NA	NA
ENSDARG00000094118	-1.52133	0.883517	0.147543	-4.29361	-4.29361	-4.29361	-0.229626	-0.0174021	-0.210784	-0.726978	-1.33642	0.106013	-4.29361	-4.29361	-4.29361	-1.63786	-1.36297	-1.61968	0.493285	-1.21045	-4.29361	0.970085	0.635304	1.32682	-1.3517	-1.46201	-0.94853	1.31948	0.121137	0.938449	-4.29361	-4.29361	-4.29361	-0.585831	-0.300507	0.273576	NA	NA	NA
ENSDARG00000006766	7.62355	8.1166	8.12553	7.21581	7.87549	7.68677	8.06129	8.07012	8.03679	7.0767	7.14259	6.98283	7.12753	7.11335	7.05867	7.17457	7.0939	7.18468	8.10841	7.92566	7.88901	7.87616	7.86742	7.88804	7.3783	7.3394	7.41933	7.80466	7.84099	7.82011	7.12585	7.07169	7.19078	7.89079	7.92396	7.89411	snd1	staphylococcal nuclease and tudor domain containing 1	GO:0003676
ENSDARG00000069402	2.7415	2.58164	2.57055	4.04984	4.56601	4.60199	2.64081	2.70465	2.47724	3.62301	3.49496	3.60277	3.75056	3.7769	3.71107	4.89444	4.86299	4.90474	3.5744	3.25995	3.19539	5.62952	5.61113	5.54792	4.80655	4.88348	4.79438	6.29078	6.28224	6.26432	4.39571	4.47165	4.64915	5.80638	5.821	5.77935	lrrc4.1	leucine rich repeat containing 4.1	GO:0004860
ENSDARG00000021336	-2.48504	-4.29361	-4.29361	-4.29361	-4.29361	-4.29361	-4.29361	-4.29361	-3.1967	-4.29361	-4.29361	-4.29361	-4.29361	-4.29361	-4.29361	-1.82597	-4.29361	-4.29361	0.616992	0.655862	1.94355	-4.29361	-4.29361	-4.29361	-4.29361	-4.29361	-4.29361	-4.29361	-4.29361	-4.29361	-4.29361	-4.29361	-4.29361	-4.29361	-4.29361	-4.29361	pax4	paired box 4	GO:0003677
ENSDARG00000045544	1.69675	-1.60675	-1.84941	3.4671	-4.29361	-4.29361	-0.437714	-0.160611	-0.955659	1.09126	1.09043	-0.198927	-4.29361	-4.29361	-4.29361	-2.58622	-1.85629	-1.80826	3.27626	2.78901	2.78302	0.912755	0.952578	0.608991	-0.286654	-0.77518	-1.7071	-1.1372	0.327441	0.600957	-4.29361	-4.29361	-4.29361	-0.0393932	-0.157593	-0.050603	hgfa	hepatocyte growth factor a	GO:0001764
ENSDARG00000014804	1.1781	3.84831	3.85486	3.4671	4.98027	3.60501	3.53179	3.58286	3.56525	2.65302	2.63586	2.9714	3.74776	3.76115	3.36008	4.23809	3.82093	4.09117	2.9284	1.9495	1.21928	1.66211	1.79035	1.13291	1.96164	2.1541	2.6091	3.2038	2.98229	3.20869	1.33845	0.198395	0.572288	3.77639	3.78245	3.64319	cacna2d1a	calcium channel, voltage-dependent, alpha 2/delta subunit 1a	GO:0005515
ENSDARG00000001912	1.30797	-1.91538	-1.5669	-4.29361	-4.29361	-4.29361	-1.34136	-1.36419	-1.02217	-4.29361	-0.863015	-4.29361	2.50849	2.40566	2.19637	0.476272	-0.757658	0.115016	2.78059	2.85129	2.93396	-1.23463	-0.836759	-0.485233	-2.28804	-3.26086	-3.29268	-1.25735	-1.42661	-1.3312	-4.29361	-3.05689	-4.29361	1.29676	1.39498	1.40007	drd4-rs	dopamine receptor D4 related sequence	GO:0001588
ENSDARG00000104301	-4.29361	-4.29361	-4.29361	-4.29361	-4.29361	-4.29361	-4.29361	-4.29361	-4.29361	-4.29361	-4.29361	-4.29361	-4.29361	-4.29361	-4.29361	-4.29361	-4.29361	-4.29361	-4.29361	-4.29361	-4.29361	-4.29361	-4.29361	-2.73925	-4.29361	-4.29361	-4.29361	-4.29361	-4.29361	-4.29361	-4.29361	-4.29361	-4.29361	-1.37224	-4.29361	-1.26255	zgc:193726	zgc:193726	GO:0003674
ENSDARG00000045543	4.61422	2.36574	2.19575	5.4621	5.30173	4.92331	2.06173	2.18602	2.30143	5.89549	5.84855	6.0668	1.74229	1.87063	1.91769	5.84473	5.74136	5.92038	5.06227	5.19537	5.2625	6.73285	6.74905	6.60545	4.50658	4.2056	4.40868	6.24033	6.27561	6.27883	2.51208	2.9374	2.52519	6.01898	5.99748	6.03614	atp6v1f	ATPase, H+ transporting, lysosomal, V1 subunit F	GO:0005886
ENSDARG00000045542	4.12171	-1.87372	-2.17868	3.4671	3.9826	4.18796	-1.83601	-1.85744	-1.55057	4.3527	4.36646	4.5584	-1.83212	-1.83055	-2.32136	4.51163	4.33396	4.48109	4.54864	4.76086	4.79485	5.07826	5.02015	5.13492	-0.0771386	0.46916	0.100474	4.82648	4.89669	4.86178	0.0287782	-0.429061	0.214619	4.82273	4.92626	4.81859	si:dkey-159a18.7	si:dkey-159a18.7	GO:0005085
ENSDARG00000088733	-1.43416	-0.480715	-1.16039	-4.29361	-4.29361	-4.29361	-1.83601	-0.997289	-3.1967	-1.09877	-1.09953	-4.29361	-4.29361	-4.29361	-4.29361	-1.82597	-2.61186	-1.80826	0.929295	-1.21045	-0.303835	0.25794	0.587684	0.488344	-4.29361	-4.29361	-4.29361	-2.43019	-3.08475	-3.08785	-4.29361	-4.29361	-2.25513	-0.852198	-0.840866	-0.976356	LOC101884416	oocyte zinc finger protein XlCOF15-like	NA
ENSDARG00000045541	3.59072	-1.87372	-2.60605	-4.29361	-4.29361	-4.29361	-1.34136	-1.36419	-1.3239	3.94861	4.13006	3.92835	-2.29172	-2.29028	-0.328381	4.54771	4.4376	4.28675	4.21603	4.4697	4.46369	4.51058	4.48307	4.63329	1.64442	1.29334	1.85797	4.12167	4.23087	4.1188	0.992264	0.520547	0.965567	4.23479	4.18152	4.2809	gcc1	GRIP and coiled-coil domain containing 1	GO:0000042
ENSDARG00000011605	4.6029	2.56821	2.67658	-4.29361	-4.29361	-4.29361	2.53072	2.5608	2.46211	3.86871	3.69342	3.92835	-4.29361	-4.29361	-4.29361	3.99948	4.14801	3.91283	5.18494	5.67593	5.69126	5.84405	5.77108	5.67823	1.86345	2.74794	2.84778	4.85023	4.88152	4.88259	0.736607	-1.33327	0.00275442	4.64563	4.60894	4.52966	dennd6b	DENN/MADD domain containing 6B	GO:0017112
ENSDARG00000045540	4.43004	4.02022	4.01128	3.4671	2.98724	3.60501	3.80263	3.92874	4.20462	3.88221	3.99854	3.54464	0.403692	0.42215	-0.695432	4.38173	4.397	4.20067	5.15524	5.03691	5.064	4.7372	4.70218	4.76584	1.29862	1.73014	2.62709	4.66523	4.78214	4.79894	3.64253	3.8657	4.17939	4.39511	4.43037	4.30647	ppp6r2a	protein phosphatase 6, regulatory subunit 2a	GO:0005575
ENSDARG00000056152	3.91754	2.72167	2.70192	-4.29361	-4.29361	-4.29361	2.66706	2.74152	2.79953	2.55432	2.55347	2.05382	2.69757	2.66498	2.4378	2.80381	3.44099	2.87221	4.27246	4.6987	4.69268	3.46478	3.34163	3.20023	3.87365	4.14165	3.91769	3.3986	3.49651	3.62174	3.95954	3.75918	3.74027	4.24758	4.02548	4.13083	fam3c	family with sequence similarity 3, member C	GO:0005576
ENSDARG00000056145	-2.97066	-2.72895	-2.70913	-4.29361	-4.29361	-4.29361	-2.93041	-2.51682	-3.75201	-4.29361	-4.29361	-4.29361	-4.29361	-4.29361	-4.29361	-2.80173	-3.38037	-2.21644	-4.29361	-4.29361	-4.29361	-4.29361	-4.29361	-4.29361	-4.29361	-4.29361	-4.29361	-0.763197	-0.183979	-0.23365	-4.29361	-4.29361	-1.44236	-2.5705	-3.07542	-3.00979	si:dkey-159a18.1	si:dkey-159a18.1	GO:0005794
ENSDARG00000102521	-4.29361	-4.29361	-4.29361	-4.29361	-4.29361	-4.29361	-4.29361	-4.29361	-4.29361	-4.29361	-4.29361	-4.29361	-4.29361	-4.29361	-4.29361	-4.29361	-4.29361	-4.29361	-4.29361	-4.29361	-4.29361	-4.29361	-4.29361	-4.29361	-4.29361	-4.29361	-4.29361	-4.29361	-4.29361	-4.29361	-4.29361	-4.29361	-4.29361	-4.29361	-4.29361	-4.29361	NA	NA	NA
ENSDARG00000101236	2.13433	-1.01524	-0.988447	-4.29361	-4.29361	-4.29361	-0.229626	-0.254286	-0.419056	0.777941	1.09043	1.90378	4.01268	3.96584	4.05955	2.75526	2.18741	2.38155	2.58056	1.9495	1.94355	2.3471	2.6592	2.86286	0.667766	0.160456	1.63895	2.25103	2.53666	2.42785	0.992264	1.6617	1.18257	2.98742	2.8156	3.11231	cep83	centrosomal protein 83	GO:0005737
ENSDARG00000037960	6.65646	-2.62656	-2.60605	-4.29361	-4.29361	-4.29361	-1.83601	-1.85744	-1.3239	1.09126	1.34769	1.32861	-0.0432958	0.664878	-0.199299	2.94035	2.18741	2.9177	6.2696	6.37084	6.30374	4.03414	4.04929	4.12487	0.105773	-0.77518	0.100474	5.22712	5.21858	5.2337	2.384	2.72741	2.67592	5.85942	5.808	5.63813	lrrc17	leucine rich repeat containing 17	NA
ENSDARG00000017163	-4.29361	-4.29361	-4.29361	-4.29361	-4.29361	-4.29361	-4.29361	-4.29361	-4.29361	-4.29361	-4.29361	-4.29361	-4.29361	-4.29361	-4.29361	-4.29361	-4.29361	-4.29361	-4.29361	-4.29361	-4.29361	-4.29361	-4.29361	-4.29361	-4.29361	-4.29361	-4.29361	0.172984	-0.771001	-0.775999	-0.520572	-4.29361	-4.29361	0.477354	-1.36141	0.199677	sinup	siaz-interacting nuclear protein	GO:0001840
ENSDARG00000004794	0.476211	-4.29361	-2.60605	3.4671	4.56601	4.60199	-1.93997	-4.29361	-3.48484	-0.179782	-0.568099	-1.11687	-0.969414	-2.96902	-1.51801	1.43733	2.11426	2.19684	-1.24584	-0.298187	-1.21577	-0.296585	-0.165643	0.537527	-0.531853	-4.29361	-1.7071	2.00727	2.45103	2.40988	0.992264	0.684763	0.843457	4.51685	4.35643	4.28429	ccdc146	coiled-coil domain containing 146	GO:0003674
ENSDARG00000019861	0.408463	-4.29361	-4.29361	-4.29361	-4.29361	-4.29361	-4.29361	-4.29361	-4.29361	-4.29361	-4.29361	-4.29361	-4.29361	-4.29361	-4.29361	-0.426289	0.702521	0.618856	-4.29361	-4.29361	-4.29361	-0.974538	-0.771323	-0.485233	-1.70246	-4.29361	-4.29361	1.68388	2.11475	2.10934	0.736607	0.684763	0.843457	4.238	3.9926	4.0091	fgl2a	fibrinogen-like 2a	GO:0008233
ENSDARG00000045481	0.337377	-0.861934	-1.5815	3.4671	4.56601	3.60501	-3.4934	-2.61283	-3.48484	1.34853	1.66383	1.73631	-2.29172	-4.29361	-4.29361	3.12363	3.55595	3.02552	1.40364	1.79961	1.43715	0.162792	0.164489	0.462337	-4.29361	-4.29361	-2.48493	-0.220465	-0.615092	-0.620139	-4.29361	-4.29361	-4.29361	1.45069	1.91507	1.78022	NA	NA	NA
ENSDARG00000045482	2.7415	4.22837	4.23662	3.4671	3.9826	4.60199	3.87717	3.89172	4.20489	3.1351	3.26477	3.62692	2.59153	2.66498	3.10828	4.40552	4.48914	4.65233	2.74912	2.78901	3.19539	4.7787	4.79643	5.10433	4.77988	5.09524	4.78104	4.76713	4.54376	4.50482	3.89834	4.37876	4.43331	4.89767	4.96192	4.92665	stk38l	serine/threonine kinase 38 like	GO:0000166
ENSDARG00000103810	-4.29361	3.22802	3.22313	3.4671	6.78596	6.40717	3.23944	3.31468	3.31093	3.98696	4.02346	3.88896	-0.590845	-0.589077	-0.080824	2.77974	2.94628	2.74322	-4.29361	-4.29361	-4.29361	5.02515	4.9612	4.90225	3.83531	3.71342	3.73614	5.02733	4.65518	4.66495	1.97365	1.49468	2.67592	3.61934	3.55081	3.53284	NA	NA	NA
ENSDARG00000045483	-0.292017	4.16286	4.16556	-4.29361	-4.29361	-4.29361	4.03843	3.99202	4.04831	2.20981	2.07305	2.63286	7.12887	7.13866	7.20383	4.68363	4.4376	4.52584	-4.29361	0.655862	0.65003	3.79334	3.81874	3.79789	1.86345	1.92001	1.63895	5.11955	5.0188	4.96491	3.33136	3.75918	3.70563	4.45479	4.19491	4.25349	lrtm2a	leucine-rich repeats and transmembrane domains 2a	GO:0007409
ENSDARG00000026855	-4.29361	6.16291	6.17045	-4.29361	3.9826	3.60501	6.12897	6.14097	6.24292	3.41373	3.46811	3.47558	5.06953	5.04755	4.98631	3.04503	3.10574	3.20136	-4.29361	-4.29361	-4.29361	4.4209	4.47715	4.57648	3.46866	3.55877	3.20808	4.41981	4.31394	4.34847	2.50388	2.7646	3.23292	3.92662	3.93379	3.84893	NA	NA	NA
ENSDARG00000045484	4.20394	-0.273062	0.098024	-4.29361	-4.29361	-4.29361	-0.047804	-0.0726505	-0.955659	2.65302	2.44752	3.2454	-1.4841	-2.29028	-2.32136	3.31999	3.17931	3.32469	4.03215	4.19738	4.13014	3.29569	3.38448	3.43465	2.74717	2.565	2.36644	3.32303	3.3901	3.47386	0.0287782	0.832182	0.710047	3.21284	3.48697	3.66353	dcp1b	decapping mRNA 1B	GO:0000290
ENSDARG00000008398	1.51541	-4.29361	-2.60605	4.46377	-4.29361	-4.29361	-1.83601	-1.28296	-2.58083	2.07389	2.07305	2.3722	4.82785	4.79828	4.71647	1.09122	0.889504	1.68587	2.58056	3.31624	3.19539	2.26702	2.47319	2.34007	1.07118	0.835355	0.662381	1.38263	1.8191	1.75796	0.736607	0.122503	1.27994	1.45069	1.16952	1.57411	cacna1c	calcium channel, voltage-dependent, L type, alpha 1C subunit	GO:0001822
ENSDARG00000082618	-4.29361	-4.29361	-4.29361	-4.29361	-4.29361	-4.29361	-4.29361	-4.29361	-4.29361	-4.29361	-4.29361	-4.29361	-4.29361	-4.29361	-4.29361	-4.29361	-4.29361	-4.29361	-4.29361	-4.29361	-4.29361	-4.29361	-4.29361	-4.29361	-4.29361	-2.4397	-4.29361	-4.29361	-4.29361	-4.29361	-4.29361	-4.29361	-4.29361	-4.29361	-4.29361	-4.29361	NA	NA	NA
ENSDARG00000009252	1.93207	0.0696171	0.374979	-4.29361	-4.29361	-4.29361	-0.437714	-0.997289	-1.12806	2.65302	2.33317	1.90378	-0.0432958	-0.96769	0.130411	2.51399	2.98782	3.06649	1.59281	1.44307	0.65003	2.06081	2.13964	2.01126	-4.29361	-2.4397	-0.832492	1.88121	2.50302	2.27737	-1.41872	-0.127079	-1.44236	4.08607	3.86731	3.62127	napepld	N-acyl phosphatidylethanolamine phospholipase D	GO:0005575
ENSDARG00000011764	5.46089	5.36877	5.35613	3.4671	6.78596	6.18493	5.27685	5.276	5.36431	4.89067	4.82359	4.61672	3.58542	3.58732	3.30608	4.77046	4.41341	4.78957	6.27237	6.29584	6.2472	5.76607	5.76664	5.9705	5.79861	5.81207	5.79305	5.29395	5.4856	5.51586	2.78653	2.88432	3.37192	5.50862	5.63027	5.5767	asun	asunder, spermatogenesis regulator homolog (Drosphila)	GO:0003674
ENSDARG00000045485	3.74974	3.70385	3.79373	3.4671	3.9826	3.60501	3.62153	3.56144	3.78819	4.5449	4.54404	4.14449	3.36711	3.39028	2.69193	4.65083	4.58024	4.84124	4.47841	4.49431	4.41318	2.99786	3.05373	2.86286	0.105773	-0.77518	-1.7071	2.76096	2.8627	2.90937	2.19337	2.52556	3.3041	4.18247	4.49995	4.48322	rassf8b	Ras association (RalGDS/AF-6) domain family (N-terminal) member 8b	GO:0007165
ENSDARG00000082068	-4.29361	-4.29361	-4.29361	-4.29361	-4.29361	-4.29361	-4.29361	-4.29361	-4.29361	-4.29361	-4.29361	-4.29361	-4.29361	-4.29361	-4.29361	-2.58622	-4.29361	-4.29361	-4.29361	-4.29361	-4.29361	-4.29361	-4.29361	-4.29361	-4.29361	-4.29361	-4.29361	-4.29361	-4.29361	-4.29361	-4.29361	-4.29361	-4.29361	-4.29361	-2.88317	-4.29361	NA	NA	NA
ENSDARG00000055245	-4.29361	-4.29361	-4.29361	-4.29361	-4.29361	-4.29361	-4.29361	-3.22115	-4.29361	-4.29361	-4.29361	-4.29361	-4.29361	-4.29361	-4.29361	-0.962652	-1.85629	-4.29361	-4.29361	-4.29361	-4.29361	0.162792	0.164489	-1.0196	-4.29361	-1.65447	-4.29361	-4.29361	-4.29361	-4.29361	-4.29361	-4.29361	-4.29361	-4.29361	-4.29361	-4.29361	zmp:0000000650	zmp:0000000650	NA
ENSDARG00000090038	-4.29361	-4.29361	-4.29361	-4.29361	-4.29361	-4.29361	-4.29361	-4.29361	-4.29361	-4.29361	-4.29361	-4.29361	-4.29361	-4.29361	-4.29361	-4.29361	-4.29361	-4.29361	-4.29361	-4.29361	-4.29361	-4.29361	-4.29361	-4.29361	-0.827433	-1.65447	-1.7071	-4.29361	-4.29361	-4.29361	-4.29361	-4.29361	-4.29361	-4.29361	-4.29361	-4.29361	LOC101884775	Schwann cell myelin protein-like	NA
ENSDARG00000090277	-4.29361	-4.29361	-4.29361	-4.29361	-4.29361	-4.29361	-4.29361	-4.29361	-4.29361	-4.29361	-4.29361	-4.29361	-4.29361	-4.29361	-4.29361	-4.29361	-4.29361	-4.29361	-4.29361	-4.29361	-4.29361	-4.29361	-4.29361	-2.33343	-4.29361	-4.29361	-4.29361	-4.29361	-4.29361	-4.29361	-4.29361	-4.29361	-4.29361	-4.29361	-4.29361	-4.29361	LOC103910452	sialic acid-binding Ig-like lectin 7	NA
ENSDARG00000005476	3.62097	4.35562	4.38045	4.46377	3.9826	3.60501	4.35705	4.31016	4.40775	4.73715	4.70674	4.34704	5.98503	5.98834	5.84273	4.81378	4.87964	5.00825	4.94911	4.40888	4.41318	6.67756	6.67438	6.64643	5.20365	4.79894	5.01658	6.8446	6.97031	6.96037	5.75491	5.56791	5.66761	6.2325	6.17578	6.32292	nav3	neuron navigator 3	GO:0003779
ENSDARG00000030614	7.0432	7.40231	7.41882	8.78252	9.10735	8.68659	7.41577	7.41733	7.38346	8.97771	8.92227	8.92245	7.69631	7.70996	7.76423	9.49632	9.47702	9.45228	8.46929	8.54229	8.50946	9.93695	9.93906	9.86726	7.2983	7.17867	7.19709	9.73893	9.75348	9.75776	7.34097	7.26225	7.29381	8.89087	8.91946	8.84656	syt1a	synaptotagmin Ia	GO:0005509
ENSDARG00000045486	2.75165	4.16804	4.05706	-4.29361	-4.29361	-4.29361	4.08085	4.12399	4.06512	2.95337	3.10667	2.9714	2.11061	2.37612	2.51321	3.30422	3.28308	3.39714	3.79847	2.62041	3.07449	0.600563	1.18076	0.316254	2.27597	2.85816	2.25512	3.14247	3.51182	3.62018	4.29721	4.37876	3.96773	5.52473	5.44359	5.34347	pawr	PRKC, apoptosis, WT1, regulator	GO:0005737
ENSDARG00000010784	5.79704	6.38138	6.41025	7.26826	6.3008	5.60047	6.42798	6.39464	6.34828	6.08447	6.10093	5.90185	6.32683	6.36008	6.18893	6.38906	6.39893	6.3798	6.73381	6.78099	6.75178	6.03313	6.02241	5.97727	6.84212	6.88975	7.00373	6.20129	6.2124	6.19517	5.85251	5.84899	5.84356	6.59796	6.7631	6.83061	ppp1r12a	protein phosphatase 1, regulatory subunit 12A	GO:0001889
ENSDARG00000045487	10.8164	4.71633	4.68391	9.18848	9.48583	9.05852	4.59822	4.51284	4.56256	8.06558	8.05235	8.10986	2.55438	2.79825	2.55223	8.50723	8.43488	8.50619	9.856	9.87116	9.83067	9.73548	9.71382	9.73931	7.53099	7.40867	7.52743	9.03135	9.03646	9.0164	5.68415	5.46435	5.52394	9.81579	9.78743	9.79349	rps16	ribosomal protein S16	GO:0000462
ENSDARG00000092717	0.100326	-3.23161	-3.21598	-4.29361	2.98724	-4.29361	-4.29361	-3.22115	-4.29361	-0.179782	-0.568099	0.106013	0.918294	0.170055	0.87974	-1.33067	1.13115	0.946616	-1.24584	-1.21045	-1.21577	0.912755	0.587684	0.742103	-0.0771386	-0.77518	0.262755	-1.36823	-0.228502	-1.14965	-4.29361	-2.15888	-4.29361	-0.0393932	-0.637421	0.0799574	LOC108183408	uncharacterized LOC108183408	NA
ENSDARG00000097427	-4.29361	-4.29361	-4.29361	-4.29361	-4.29361	-4.29361	-4.29361	-4.29361	-4.29361	-4.29361	-4.29361	-4.29361	-4.29361	-4.29361	-4.29361	-4.29361	-4.29361	-4.29361	-4.29361	-4.29361	-4.29361	-4.29361	-4.29361	-4.29361	-4.29361	-4.29361	-4.29361	-4.29361	-4.29361	-4.29361	-4.29361	-4.29361	-4.29361	-4.29361	-4.29361	-4.29361	NA	NA	NA
ENSDARG00000029830	-4.29361	-4.29361	-4.29361	-4.29361	-4.29361	-4.29361	-4.29361	-4.29361	-4.29361	-1.94924	-4.29361	-4.29361	-4.29361	-4.29361	-4.29361	-0.426289	-0.460823	-4.29361	-0.335821	-4.29361	-4.29361	-0.438584	-0.594459	-0.642343	-0.827433	-4.29361	-4.29361	-4.29361	-4.29361	-1.14965	-4.29361	-4.29361	-4.29361	-1.37224	-2.18379	-2.81152	myf6	myogenic factor 6	GO:0000978
ENSDARG00000007277	4.20394	-4.29361	-4.29361	-4.29361	-4.29361	-4.29361	-4.29361	-4.29361	-4.29361	-4.29361	-4.29361	-4.29361	-2.29172	-2.29028	-2.32136	-4.29361	-4.29361	-4.29361	4.99678	5.07002	5.064	-0.974538	-0.771323	-2.33343	-4.29361	-4.29361	-4.29361	-2.43019	-2.43638	-2.44035	-4.29361	-4.29361	-4.29361	-4.29361	-4.29361	-4.29361	myf5	myogenic factor 5	GO:0002074
ENSDARG00000104915	-4.29361	-4.29361	-4.29361	-4.29361	-4.29361	-4.29361	-4.29361	-4.29361	-4.29361	-4.29361	-4.29361	-4.29361	-4.29361	-4.29361	-4.29361	-4.29361	-4.29361	-4.29361	-4.29361	-4.29361	-4.29361	-4.29361	-4.29361	-4.29361	-4.29361	-4.29361	-4.29361	-4.29361	-4.29361	-4.29361	-4.29361	-4.29361	-4.29361	-4.29361	-4.29361	-4.29361	mir3906	microRNA 3906	NA
ENSDARG00000098436	-4.29361	-4.29361	-4.29361	-4.29361	-4.29361	-4.29361	-4.29361	-4.29361	-4.29361	-4.29361	-4.29361	-4.29361	-4.29361	-4.29361	-4.29361	-4.29361	-4.29361	-4.29361	-4.29361	-4.29361	-4.29361	-4.29361	-4.29361	-4.29361	-4.29361	-4.29361	-4.29361	-4.29361	-4.29361	-4.29361	-4.29361	-4.29361	-4.29361	-4.29361	-4.29361	-4.29361	NA	NA	NA
ENSDARG00000013414	3.59576	5.65117	5.61116	6.46126	7.43779	7.05894	5.54525	5.60433	5.57994	7.01573	6.9915	7.15752	8.6837	8.69362	8.66745	8.07582	8.01698	8.02716	4.61561	4.5657	4.20331	10.0934	10.1151	10.0886	7.21116	7.34076	7.18802	11.0373	11.0271	11.0294	8.16289	8.17284	8.16765	9.1349	9.10045	9.14187	lin7a	lin-7 homolog A (C. elegans)	GO:0005911
ENSDARG00000032218	2.01777	5.45442	5.51178	4.78503	4.56601	2.61104	5.47256	5.46891	5.51777	3.02883	2.65217	3.08034	6.83735	6.7877	6.85385	2.57288	2.98905	2.31511	2.16962	2.16835	2.49713	4.47508	4.50868	4.32913	4.27794	4.46275	4.22394	4.59605	4.54979	4.59373	6.54055	6.52712	6.53715	4.16235	4.10844	4.22443	acss3	acyl-CoA synthetase short-chain family member 3	GO:0003824
ENSDARG00000013000	2.57319	6.62673	6.63024	5.97256	5.78662	4.92331	6.7188	6.70641	6.661	5.13651	5.11901	5.31329	8.25843	8.25646	8.22271	5.3101	5.19581	5.20895	4.40205	4.67435	4.71704	6.63304	6.62705	6.63261	6.073	6.33001	6.10271	6.99428	7.02704	7.01579	5.94846	5.79608	6.01621	6.57488	6.57964	6.56114	ppfia2	protein tyrosine phosphatase, receptor type, f polypeptide (PTPRF), interacting protein (liprin), alpha 2	GO:0045202
ENSDARG00000096999	-3.42494	-4.29361	-4.29361	-4.29361	-4.29361	-4.29361	-4.29361	-4.29361	-4.29361	-4.29361	-4.29361	-4.29361	-4.29361	-4.29361	-4.29361	-4.29361	-4.29361	-4.29361	-4.29361	-1.72478	-1.72979	-2.70596	-2.70478	-4.29361	-4.29361	-4.29361	-4.29361	-2.82481	-2.1273	-2.13156	-4.29361	-4.29361	-2.68416	-2.19337	-2.60567	-2.52666	LOC108183409	uncharacterized LOC108183409	NA
ENSDARG00000095571	-4.29361	-0.542313	-0.574238	-4.29361	-4.29361	-4.29361	-0.771152	-0.750725	-0.90144	-2.20184	-4.29361	-4.29361	-0.557926	0.0744811	-1.29053	-1.82597	-4.29361	-2.17001	-2.32728	-4.29361	-4.29361	-3.61673	-4.29361	-3.63531	-2.7037	-1.65447	-2.48493	-3.03148	-2.78966	-3.68704	-4.29361	-4.29361	-4.29361	-3.08252	-3.55958	-3.16681	NA	NA	NA
ENSDARG00000055360	5.53145	4.25795	4.21918	3.4671	-4.29361	-4.29361	4.27875	4.20498	4.4597	3.59845	3.32585	2.53417	2.06643	2.17021	1.73592	3.62026	4.19311	3.34147	4.03215	3.78367	3.77767	4.47141	4.50266	4.5358	5.58031	5.7092	5.50752	4.2699	4.40492	4.40854	6.56537	6.40584	6.54779	4.71173	4.52666	4.7516	llph	LLP homolog, long-term synaptic facilitation (Aplysia)	GO:0003674
ENSDARG00000012729	1.90774	-4.29361	-4.29361	-4.29361	-4.29361	-4.29361	-0.973697	-0.997289	-2.58083	0.377134	0.376311	-0.198927	-2.29172	-2.29028	-4.29361	-4.29361	-4.29361	-4.29361	2.16962	2.42947	2.4235	-0.974538	-0.047005	-1.53186	0.667766	0.160456	0.878118	0.33564	1.13164	1.03542	0.425674	0.122503	0.399318	4.34601	3.93268	4.12328	hcls1	hematopoietic cell-specific Lyn substrate 1	GO:0003779
ENSDARG00000061951	5.98538	5.57421	5.57003	6.92047	7.14838	6.59971	5.43037	5.46237	5.51043	5.84941	5.86408	5.75981	5.74026	5.75658	5.68612	6.26234	6.44999	6.35178	6.29707	6.19437	6.2472	6.36589	6.4201	6.47365	5.39064	5.58647	5.64635	6.83562	6.86482	6.85188	5.61926	5.64971	5.66581	6.90896	6.86708	6.88744	golgb1	golgin B1	GO:0005794
ENSDARG00000010454	-0.292017	2.01606	2.0054	-4.29361	-4.29361	-4.29361	1.9803	2.35415	2.10118	6.49675	6.44174	6.75913	4.72292	4.69096	4.98448	7.33182	7.40618	7.28562	-0.335821	-4.29361	-4.29361	1.12955	0.914485	1.35453	1.64442	1.44234	0.408613	4.48454	4.84506	4.8629	2.29183	1.30575	0.965567	6.15248	6.30421	6.18683	guca1a	guanylate cyclase activator 1A	GO:0005509
ENSDARG00000021579	5.60139	2.09311	2.04553	-4.29361	-4.29361	-4.29361	1.89401	2.07486	1.91376	1.75633	2.07305	1.90378	-4.29361	-4.29361	-4.29361	2.36018	1.67974	2.72645	5.06227	4.9683	5.09638	4.7004	4.69368	4.56305	1.96164	2.01825	2.29319	4.36717	4.30596	4.15162	2.29183	3.06213	2.87605	4.76608	4.85639	4.59663	orc5	origin recognition complex, subunit 5	GO:0000808
ENSDARG00000021595	3.6506	6.0721	6.03622	6.6311	6.78596	6.18493	6.06993	6.0681	6.03861	6.80382	6.78948	6.68056	4.99315	5.04621	4.88608	6.84409	6.93597	6.89155	4.70033	4.74044	4.73442	7.31931	7.35313	7.29036	4.98058	4.66584	4.69123	7.32402	7.27244	7.27195	3.67937	4.35457	4.25319	6.59296	6.54269	6.50129	lhfpl3	lipoma HMGIC fusion partner-like 3	GO:0003674
ENSDARG00000098069	-4.29361	-4.29361	-4.29361	-4.29361	-4.29361	-4.29361	-4.29361	-4.29361	-4.29361	-4.29361	-4.29361	-4.29361	-4.29361	-4.29361	-4.29361	-4.29361	-4.29361	-4.29361	-4.29361	-4.29361	-4.29361	-4.29361	-4.29361	-4.29361	-4.29361	-4.29361	-4.29361	-4.29361	-4.29361	-4.29361	-4.29361	-4.29361	-4.29361	-4.29361	-4.29361	-4.29361	NA	NA	NA
ENSDARG00000007523	4.58383	4.66047	4.70285	6.54868	6.56368	6.40717	4.56369	4.56176	4.69137	4.23017	4.16391	4.04047	2.91835	2.86054	2.96413	5.1411	5.14594	5.24526	5.53558	5.36507	5.2767	5.11367	5.06035	5.09503	5.50089	5.4956	5.60154	5.36774	5.29184	5.30107	5.69769	5.66945	5.74041	5.69173	5.52506	5.54512	NA	NA	NA
ENSDARG00000045490	6.11854	7.00083	7.0099	8.86998	8.93228	8.84704	6.95549	6.98605	7.04314	7.00642	6.86859	6.87456	5.92444	5.93723	5.85542	6.88697	6.72338	6.76659	5.83629	6.01892	6.0629	6.9805	6.92083	7.09263	6.82266	6.8619	6.81219	6.72345	6.68709	6.64559	7.99035	8.02224	8.03184	6.93884	6.9738	6.86497	ndufb2	NADH dehydrogenase (ubiquinone) 1 beta subcomplex, 2	GO:0003674
ENSDARG00000018111	5.83059	5.75015	5.74352	3.4671	5.9791	5.60047	5.82666	5.83425	5.79026	6.10178	6.18904	6.19888	7.32913	7.34609	7.24511	6.11021	5.93099	6.20585	5.90036	5.77966	5.75348	6.9892	7.05621	7.03136	5.03798	4.96581	5.01544	6.40285	6.62295	6.62041	3.48495	3.35817	3.87103	5.38962	5.46557	5.38226	kdm7aa	lysine (K)-specific demethylase 7Aa	GO:0000907
ENSDARG00000034300	1.66806	-2.62656	-2.17868	-4.29361	-4.29361	-4.29361	-2.59472	-4.29361	-3.1967	-1.09877	-1.09953	-4.29361	3.20874	3.16201	2.84944	0.925603	0.487643	0.544246	2.38967	2.93994	2.61443	0.912755	1.13129	0.654289	-4.29361	-4.29361	-0.832492	2.88439	2.60169	2.74704	1.39803	1.30575	1.82281	1.57766	2.06835	1.74129	sema3c	sema domain, immunoglobulin domain (Ig), short basic domain, secreted, (semaphorin) 3C	GO:0001755
ENSDARG00000032639	0.408463	-1.38155	-0.988447	-4.29361	-4.29361	-4.29361	-1.34136	-1.36419	-1.3239	2.33401	2.20896	0.758222	-0.969414	-1.48245	-4.29361	2.42368	2.81393	3.34147	-0.335821	-0.298187	0.65003	2.85299	2.91446	2.70873	3.97117	4.09739	4.10056	3.36131	3.49651	3.49106	0.992264	1.30575	0.00275442	-0.169356	0.304197	0.199677	cd36	CD36 molecule (thrombospondin receptor)	GO:0006955
ENSDARG00000021647	6.42319	7.08151	7.08119	6.78303	6.78596	6.76955	7.13293	7.15578	7.22719	5.5265	5.48337	5.01096	6.92565	6.91552	6.91314	5.836	5.74543	5.70376	7.11564	7.08062	7.04172	6.54753	6.51838	6.53188	5.22258	5.31893	5.21703	6.52381	6.51421	6.50557	5.14011	5.284	4.89949	6.39364	6.42979	6.34451	gnai1	guanine nucleotide binding protein (G protein), alpha inhibiting activity polypeptide 1	GO:0000166
ENSDARG00000016010	7.35465	-0.273062	-0.151329	5.4621	5.56445	4.60199	0.326293	0.233721	-0.419056	5.3509	5.44946	5.21589	-2.29172	-2.29028	0.477968	5.76422	5.82208	5.67093	7.60201	7.57168	7.58289	7.19407	7.22561	7.23473	3.87365	4.04008	4.10056	6.74624	6.74221	6.77761	3.83444	3.94884	3.93222	6.18608	6.36467	6.35422	nup107	nucleoporin 107	GO:0000973
ENSDARG00000021590	1.90036	5.81008	5.83	-4.29361	-4.29361	-4.29361	5.86275	5.79636	5.87241	2.70272	2.55347	3.65772	5.93188	5.93162	5.85263	3.18723	2.82773	3.15348	3.05605	2.85129	3.00389	3.06518	2.82612	2.78385	3.36482	3.29829	3.51334	4.04578	4.11949	4.24714	3.17347	3.66318	3.05837	4.93357	4.78757	4.73762	magi2a	membrane associated guanylate kinase, WW and PDZ domain containing 2a	GO:0005923
ENSDARG00000045493	4.14271	4.23263	4.17464	-4.29361	-4.29361	-4.29361	3.74992	3.80729	3.76988	3.44161	3.54719	3.47558	-2.29172	-2.29028	-2.32136	3.25164	3.21474	3.37448	4.5256	4.5657	4.55969	4.30314	4.42267	4.31851	3.32848	2.96055	2.84778	3.62	3.62719	3.57411	4.6765	4.89707	4.51558	2.89289	2.90528	3.08147	slc35e3	solute carrier family 35, member E3	GO:0005338
ENSDARG00000094023	1.51541	1.89218	1.83267	-4.29361	-4.29361	-4.29361	2.41153	2.38554	2.04137	1.34853	1.34769	1.90378	-0.590845	-0.589077	-1.51801	1.4976	1.95579	1.26089	2.74912	3.07658	3.07059	3.02516	2.97179	3.07962	1.38609	0.939323	1.95615	0.848105	1.51594	1.36888	2.29183	1.49468	2.52519	2.56529	1.74354	2.56171	NA	NA	NA
ENSDARG00000033443	5.14584	5.56071	5.55621	3.4671	-4.29361	4.60199	5.60351	5.62411	5.53232	5.61853	5.60541	5.78149	5.59917	5.61018	5.58668	6.20927	6.25108	6.0689	6.09285	5.81916	5.94342	5.51138	5.52995	5.58384	5.03798	4.94097	5.21207	5.91478	5.76435	5.80431	3.69745	3.42937	3.74027	5.82143	5.81017	5.70795	mdm2	MDM2 oncogene, E3 ubiquitin protein ligase	GO:0000122
ENSDARG00000076044	3.77417	5.67122	5.70248	3.4671	4.98027	3.86704	5.77689	5.77156	5.75112	4.27052	4.5181	4.53945	6.69108	6.70991	6.70934	5.27643	5.40847	5.27091	4.62647	4.9788	4.58272	6.31543	6.21026	6.12765	4.59184	3.97307	4.25995	5.27	5.51282	5.49184	5.44192	5.54244	5.48771	5.39146	5.52575	5.32371	si:ch211-149p5.1	si:ch211-149p5.1	GO:0004177
ENSDARG00000084043	-4.29361	-4.29361	-4.29361	-4.29361	-4.29361	-4.29361	-4.29361	-4.29361	-4.29361	-4.29361	-4.29361	-4.29361	-4.29361	-4.29361	-4.29361	-4.29361	-4.29361	-4.29361	-4.29361	-4.29361	-4.29361	-4.29361	-4.29361	-4.29361	-4.29361	-4.29361	-4.29361	-2.43019	-0.771001	-1.14965	-4.29361	-4.29361	-4.29361	-4.29361	-4.29361	-4.29361	NA	NA	NA
ENSDARG00000062013	0.97014	6.60515	6.58894	5.78369	-4.29361	-4.29361	6.50045	6.57377	6.47604	3.52216	3.2172	3.54919	6.54609	6.51569	6.58809	4.70206	4.77282	4.91958	3.33785	3.38418	3.5748	4.9539	5.09288	4.95222	3.74995	3.90869	4.05697	4.45846	4.45742	4.41513	4.25999	4.40208	4.61373	3.97171	3.82232	4.01857	si:ch211-198g19.1	si:ch211-198g19.1	GO:0004177
ENSDARG00000084741	-4.29361	-4.29361	-4.29361	-4.29361	-4.29361	-4.29361	-4.29361	-4.29361	-4.29361	-4.29361	-4.29361	-4.29361	-4.29361	-4.29361	-4.29361	-4.29361	-4.29361	-4.29361	-4.29361	-4.29361	-4.29361	-4.29361	-4.29361	-4.29361	-4.29361	-4.29361	-4.29361	-4.29361	-4.29361	-4.29361	-4.29361	-4.29361	-4.29361	-4.29361	-4.29361	-4.29361	NA	NA	NA
ENSDARG00000011769	3.12593	6.73466	6.70152	4.46377	6.3008	5.92209	6.87118	6.87982	6.8358	2.83222	2.6991	3.47558	6.5544	6.57036	6.48747	3.7498	3.3954	3.37448	2.58056	3.20138	3.25396	2.16268	2.16444	2.7409	3.92324	3.68378	3.52842	1.90732	1.84619	1.81371	4.45002	4.14492	4.06109	5.02569	5.12461	5.25502	cpm	carboxypeptidase M	GO:0004181
ENSDARG00000022187	3.16956	7.24488	7.21775	5.4621	-4.29361	-4.29361	7.28852	7.30462	7.31831	6.49276	6.41668	6.39019	4.01951	3.94155	4.05049	6.30976	6.44011	6.43548	4.09608	4.10453	3.77767	4.7867	4.76191	4.83699	4.70106	4.62589	4.60503	4.69252	4.62499	4.55557	4.10205	3.95528	4.04456	5.10865	5.10914	5.34866	usp6nl	USP6 N-terminal like	GO:0005096
ENSDARG00000002131	9.0856	6.65246	6.61315	7.63073	8.22611	7.59933	6.72261	6.74515	6.75277	7.33847	7.33761	7.35295	8.29894	8.31942	8.25991	8.10521	8.12026	8.11814	9.46162	9.49724	9.50183	9.04821	9.05123	9.04248	6.05087	6.19212	6.01715	8.42055	8.43131	8.42136	6.69698	6.78867	6.66959	8.05588	8.14405	8.09716	celf2	cugbp, Elav-like family member 2	GO:0000166
ENSDARG00000016526	5.57652	-2.62656	-2.17868	-4.29361	-4.29361	-4.29361	-1.14585	-1.85744	-1.3239	2.07389	1.92299	1.82247	-4.29361	-4.29361	-4.29361	-0.962652	-4.29361	-4.29361	6.48789	6.78897	6.90677	0.510684	0.512399	0.976329	1.64442	1.29334	1.06575	2.97359	3.03739	3.05526	4.31605	3.9649	3.96187	4.23479	4.04778	4.09267	gata3	GATA binding protein 3	GO:0000976
ENSDARG00000045513	5.50128	6.08277	6.09357	7.46085	8.06567	7.76921	6.0045	6.00127	6.03274	5.41559	5.145	4.82518	5.75467	5.74424	5.8063	5.33937	5.53732	5.487	6.05313	6.09651	6.21069	6.2258	6.19544	6.06088	5.97355	6.11928	6.03411	5.99611	6.03983	6.07342	7.41739	7.54287	7.34289	6.19601	6.35635	6.21552	taf3	TAF3 RNA polymerase II, TATA box binding protein (TBP)-associated facto	GO:0005669
ENSDARG00000045514	8.59959	7.26242	7.23971	7.92016	8.14812	7.92118	7.19199	7.19651	7.19725	9.57172	9.60399	9.61162	4.59155	4.5563	4.76474	9.04919	9.06187	9.07549	8.59077	8.69736	8.69663	9.1967	9.20671	9.1514	7.93237	7.89591	7.9649	9.06653	9.06647	9.06728	7.66826	7.67082	7.58361	8.68638	8.63186	8.6953	atp5c1	ATP synthase, H+ transporting, mitochondrial F1 complex, gamma polypeptide 1	GO:0006754
ENSDARG00000045515	3.15723	0.730836	0.807231	-4.29361	-4.29361	-4.29361	0.0351788	0.0102543	1.24736	0.591412	0.376311	1.20574	-4.29361	-4.29361	-4.29361	2.48451	2.58943	2.80117	3.52879	3.31624	3.31025	2.5106	2.6592	2.92018	1.96164	1.92001	1.57858	1.90732	2.28279	2.46314	0.425674	0.122503	0.399318	2.72013	2.80412	3.01774	kin	Kin17 DNA and RNA binding protein	GO:0003690
ENSDARG00000045516	-1.00668	-1.38155	-0.696009	-4.29361	-4.29361	-4.29361	-1.34136	-0.843774	-0.662552	-4.29361	-4.29361	-0.586089	-2.29172	-4.29361	-1.51801	-0.962652	-0.252968	0.145927	-4.29361	-4.29361	-4.29361	-0.974538	-0.972938	-0.343565	-4.29361	-4.29361	-2.48493	-1.64345	-1.99066	-3.08785	-4.29361	-4.29361	-4.29361	-0.852198	-0.840866	-0.737648	itih2	inter-alpha-trypsin inhibitor heavy chain 2	GO:0004867
ENSDARG00000045517	-4.29361	0.911866	0.897711	-4.29361	-4.29361	-4.29361	1.65255	1.65278	0.642461	-1.94924	-4.29361	-4.29361	-4.29361	-4.29361	-4.29361	-0.669686	-1.85629	-4.29361	1.59281	-0.298187	-0.303835	-4.29361	-4.29361	-4.29361	-4.29361	-4.29361	-4.29361	-1.1372	-3.08475	-4.29361	-4.29361	-4.29361	-4.29361	-2.19337	-2.18379	-2.09604	itih5	inter-alpha-trypsin inhibitor heavy chain family, member 5	GO:0004867
ENSDARG00000045518	4.23361	-0.936552	-2.17868	-4.29361	-4.29361	-4.29361	-0.680957	-1.85744	-0.577572	2.55432	2.65217	2.53417	1.63961	1.64149	1.60062	2.25934	1.95579	2.44507	5.0299	4.6987	4.69268	3.49439	3.46655	3.55715	2.90358	1.86827	2.13449	3.36131	3.60357	3.62174	2.96426	3.23107	2.81238	2.57871	2.35732	2.64844	tmem110l	transmembrane protein 110, like	GO:0008150
ENSDARG00000045519	2.82182	3.54838	3.55742	-4.29361	-4.29361	-4.29361	3.49532	3.48378	3.83003	3.98696	4.09539	4.33243	4.38486	4.38677	4.71647	4.27386	4.22821	4.14093	3.6615	3.52171	3.60842	3.10411	3.20485	3.02841	1.23721	2.11023	2.29319	3.57184	3.88401	3.96726	1.71436	1.49468	1.18257	4.24758	4.11268	4.13834	sfmbt2	Scm-like with four mbt domains 2	GO:0005634
ENSDARG00000034173	-1.33793	-1.86204	-0.791764	-4.29361	-4.29361	-4.29361	-0.249135	-0.58333	-0.499688	2.0923	0.487422	0.35761	-0.590845	-0.804144	-1.51801	1.56675	0.702521	-0.406169	-4.29361	2.09302	2.2034	-1.91766	-2.4071	-1.80156	-1.70246	-1.23678	-0.706947	-0.313892	0.108663	-0.988403	3.80806	3.8657	3.55815	2.95097	2.7936	2.65683	prkcq	protein kinase C, theta	GO:0000166
ENSDARG00000001953	2.23555	1.7085	1.68804	-4.29361	3.9826	-4.29361	1.65255	1.67836	1.31627	4.32303	4.13006	4.27246	-0.291248	-0.289452	-1.00505	5.70474	5.9379	5.83996	3.82135	4.4697	4.51249	5.17895	5.19585	5.18839	1.64442	1.81459	2.29319	4.07636	4.06784	4.02744	0.736607	1.49468	0.710047	4.08607	3.97983	3.66353	pfkfb3	6-phosphofructo-2-kinase/fructose-2,6-biphosphatase 3	GO:0003824
ENSDARG00000031346	4.47627	2.03571	1.83267	3.4671	-4.29361	4.60199	1.22776	0.365526	1.0988	3.44161	3.44076	4.30275	-2.29172	-0.96769	-0.6274	3.94641	3.83169	4.10205	4.42961	4.5185	4.58272	4.631	4.65919	4.76428	2.29869	3.10168	2.56621	4.34823	4.29125	4.29071	3.23565	3.35817	3.47833	3.78641	4.46171	3.99675	rbm17	RNA binding motif protein 17	GO:0000166
ENSDARG00000069311	-2.48504	-2.20158	-4.29361	-4.29361	-4.29361	-4.29361	-4.29361	-4.29361	-4.29361	-1.09877	-1.09953	-4.29361	-4.29361	-4.29361	-4.29361	-1.48075	-2.99648	-1.80826	-1.24584	-4.29361	-1.21577	-0.974538	-0.972938	-1.53186	-2.48095	-1.37962	-4.29361	-4.29361	-4.29361	-4.29361	-4.29361	-4.29361	-4.29361	0.0798238	0.489375	-0.353608	zgc:195175	zgc:195175	GO:0003674
ENSDARG00000045522	3.77296	1.99614	2.07569	-4.29361	1.99649	2.46038	1.80316	1.56336	2.21996	3.81345	3.83252	3.61875	3.47304	3.46896	3.38088	2.38783	2.40729	2.15338	4.17399	3.8614	3.80378	3.32279	3.37495	3.47538	2.26062	2.0539	1.83234	3.707	3.83712	3.89312	3.1453	3.12239	3.01151	4.03269	4.07915	3.89169	si:dkeyp-89c11.3	si:dkeyp-89c11.3	GO:0006637
ENSDARG00000089159	2.02458	-4.29361	-4.29361	-4.29361	-4.29361	-4.29361	-4.29361	-4.29361	-4.29361	0.591412	0.590584	-0.198927	-4.29361	-4.29361	-1.86448	-1.82597	-1.36297	-1.80826	2.38967	2.08527	2.2034	1.76935	1.94838	1.54877	-0.0771386	0.72331	0.54107	0.33564	-0.0184753	-0.124841	0.736607	1.20113	1.07814	0.788675	1.84345	1.38499	si:dkeyp-89c11.2	si:dkeyp-89c11.2	GO:0006637
ENSDARG00000069292	-0.59995	-3.23161	-4.29361	-4.29361	-4.29361	-4.29361	-4.29361	-2.61283	-4.29361	-1.46222	-0.809484	-1.7916	-4.29361	-4.29361	-4.29361	-2.58622	-2.61186	-4.29361	-1.24584	-1.21045	-1.72979	-1.20895	-2.29466	-1.87768	-4.29361	-4.29361	-2.48493	-1.21168	-1.55114	-1.81515	-4.29361	-2.86291	-4.29361	-1.37224	-1.36141	-1.21277	si:dkeyp-89c11.1	si:dkeyp-89c11.1	GO:0006637
ENSDARG00000088524	2.37908	-1.60675	-1.5815	-4.29361	-4.29361	-4.29361	-1.56759	-1.36419	-1.8196	1.28839	1.28755	1.22612	-2.97017	-4.29361	-1.86448	2.2241	2.01727	2.09518	2.04557	0.968421	1.36671	2.82218	2.76029	2.55436	-0.720001	-1.65447	-1.7071	2.38416	2.30248	2.24732	-0.520572	-0.607626	-4.29361	2.18556	1.91507	1.99933	zgc:77651	zgc:77651	GO:0006637
ENSDARG00000033413	2.34325	-1.1868	-1.16039	-4.29361	-4.29361	-4.29361	-1.56759	-1.36419	-1.8196	1.16001	1.28755	1.07143	-2.97017	-4.29361	-1.86448	2.2241	1.97658	2.09518	2.04557	0.256305	1.21928	2.84289	2.77099	2.62502	-0.286654	-1.65447	-1.7071	2.31406	2.27603	2.24732	-0.520572	-0.811456	-4.29361	2.18556	1.89356	1.99404	si:dkey-183c16.7	si:dkey-183c16.7	GO:0006637
ENSDARG00000045524	3.62097	-4.29361	-4.29361	-4.29361	-4.29361	-4.29361	-4.29361	-4.29361	-4.29361	2.27325	1.92299	1.54682	-2.97017	-4.29361	-4.29361	2.2241	1.67974	2.62039	4.5256	4.5185	4.46369	2.05181	2.06256	1.90168	0.105773	1.12716	1.06575	3.98737	3.96656	3.99767	4.60169	4.7748	4.68515	4.8936	5.03071	4.85552	lamb1b	laminin, beta 1b	NA
ENSDARG00000045525	4.79422	0.489997	0.825787	-4.29361	-4.29361	3.60501	0.415731	0.148442	1.18976	2.33401	2.07305	2.53417	2.17322	2.00355	1.92903	3.14263	3.58872	3.5865	5.65713	5.63225	5.60388	4.29564	4.34885	4.20778	2.44166	2.01825	2.74165	3.51354	3.9227	3.88508	2.384	2.38933	2.44348	5.17375	5.13853	5.14373	tmcc3	transmembrane and coiled-coil domain family 3	GO:0016020
ENSDARG00000080556	-4.29361	-4.29361	-4.29361	-4.29361	-4.29361	-4.29361	-4.29361	-4.29361	-4.29361	-4.29361	-4.29361	-4.29361	-4.29361	-4.29361	-4.29361	-4.29361	-4.29361	-4.29361	-4.29361	-4.29361	-4.29361	-4.29361	-4.29361	-4.29361	-4.29361	-4.29361	-4.29361	-4.29361	-4.29361	-4.29361	-4.29361	-4.29361	-4.29361	-4.29361	-4.29361	-4.29361	NA	NA	NA
ENSDARG00000042469	4.24821	-1.01524	-1.5815	3.4671	4.98027	4.60199	-1.34136	-1.16911	-1.43279	5.3061	5.4699	5.35249	-4.29361	-2.96902	-4.29361	5.54613	5.36144	5.35268	3.96525	4.16709	4.03314	5.19906	5.28337	5.06357	-2.48095	-0.232806	-0.832492	5.09136	5.09885	5.09996	1.20936	0.965924	0.710047	4.94028	4.80207	4.85095	ndufa12	NADH dehydrogenase (ubiquinone) 1 alpha subcomplex, 12	GO:0008137
ENSDARG00000045527	6.27533	3.00694	2.96516	3.4671	4.98027	4.60199	3.05289	3.13237	3.04769	6.07533	6.16501	6.10315	-0.705136	-0.765999	-0.0426613	6.13532	5.95544	5.99124	6.37645	6.47341	6.49193	6.69261	6.72424	6.6744	3.19355	3.18864	3.32295	6.37669	6.31783	6.33151	3.02278	2.68924	2.87605	5.66733	5.63061	5.62483	nr2c1	nuclear receptor subfamily 2, group C, member 1	GO:0003677
ENSDARG00000045528	3.76337	-2.72895	-3.76332	-4.29361	-4.29361	-4.29361	-4.29361	-2.16426	-2.22697	2.07389	2.44752	1.32861	-0.624532	-0.883601	-1.51801	2.42368	2.63355	2.9177	3.27626	3.20138	3.31025	1.51037	1.63575	1.35453	-0.286654	-0.232806	1.06575	2.07794	2.33459	2.42785	1.84983	1.6929	1.26099	2.80322	2.79255	3.08147	fgd6	FYVE, RhoGEF and PH domain containing 6	GO:0005089
ENSDARG00000075215	3.00499	3.89349	3.8171	-4.29361	-4.29361	3.60501	4.02864	4.03056	3.86495	3.1351	3.52131	2.89392	4.35816	4.38677	4.51324	3.94273	3.67519	3.4383	3.16142	4.07221	4.0662	3.31794	3.37389	3.53952	0.883527	0.160456	0.408613	3.97137	3.54278	3.56602	1.97365	2.52556	2.44348	3.53839	3.30146	3.14251	vetz	vezatin, adherens junctions transmembrane protein	GO:0016337
ENSDARG00000069261	1.74149	1.69522	1.82116	3.4671	-4.29361	-4.29361	1.02343	0.670901	1.96188	2.8981	3.02798	2.77794	-1.0587	-0.765999	-1.02679	1.78559	0.844981	0.578639	0.122831	-0.0503073	1.01768	1.8528	2.01043	1.97276	-0.701846	0.0157483	-0.484533	1.10431	0.925608	1.04477	0.298813	0.0520549	-1.11074	1.91243	1.62831	2.06197	metap2a	methionyl aminopeptidase 2a	GO:0004177
ENSDARG00000097579	-4.29361	-1.87372	-1.5815	-4.29361	-4.29361	-4.29361	-1.83601	-2.18625	-2.58083	-0.179782	-0.568099	-1.11687	-4.29361	-4.29361	-4.29361	-4.29361	-1.36297	-4.29361	-4.29361	-4.29361	-4.29361	-4.29361	-2.97252	-4.29361	-4.29361	-4.29361	-4.29361	-2.43019	-1.99066	-1.99503	-4.29361	-4.29361	-4.29361	-1.37224	-2.88317	-1.26255	NA	NA	NA
ENSDARG00000089861	6.60063	6.40707	6.41504	4.46377	3.9826	3.60501	6.458	6.49251	6.43509	5.98348	6.00147	5.96317	-0.969414	-2.29028	-0.328381	6.39699	6.27225	6.41659	6.3106	6.50403	6.59182	6.2125	6.25958	6.33168	5.5995	5.67948	5.67547	6.07309	5.97994	6.03289	2.96426	3.64415	3.10589	6.02084	6.0719	6.10485	usp44	ubiquitin specific peptidase 44	GO:0004843
ENSDARG00000089908	3.16751	-1.60675	-2.17868	-4.29361	-4.29361	-4.29361	-4.29361	-1.58984	-1.8196	1.34853	1.34769	1.54682	-2.97017	-4.29361	-4.29361	-0.0361788	-0.996029	-0.0157111	3.4817	3.42263	3.56281	1.95119	2.16444	2.34007	0.413963	-0.232806	1.06575	1.13998	0.541433	0.779549	2.83958	3.06213	3.10589	1.21055	1.3716	1.52911	si:ch211-265o23.1	si:ch211-265o23.1	GO:0035556
ENSDARG00000032627	3.41198	4.39358	4.13798	3.4671	5.9791	5.60047	4.08299	4.32319	4.1367	4.06073	3.78328	3.84846	0.731199	0.518021	0.477968	4.23012	4.29593	3.9787	3.6615	3.70153	3.36442	4.04085	3.98112	3.74335	3.43487	2.96055	2.79569	4.54399	4.40492	4.38573	3.66107	3.23107	3.3041	3.60947	3.32599	3.65308	si:ch211-244b2.1	si:ch211-244b2.1	GO:0004672
ENSDARG00000069244	-4.29361	-4.29361	-4.29361	-4.29361	-4.29361	-4.29361	-4.29361	-4.29361	-4.29361	-4.29361	-4.29361	-4.29361	-4.29361	-4.29361	-4.29361	-4.29361	-4.29361	-4.29361	-4.29361	-4.29361	-4.29361	-4.29361	-2.29466	-4.29361	-4.29361	-4.29361	-4.29361	-0.466459	-0.771001	-0.775999	-4.29361	-4.29361	-4.29361	-2.19337	-0.840866	-0.737648	si:ch211-244b2.3	si:ch211-244b2.3	GO:0008270
ENSDARG00000045530	-4.29361	-4.29361	-4.29361	-4.29361	-4.29361	-4.29361	-4.29361	-4.29361	-2.58083	-4.29361	-4.29361	-4.29361	-4.29361	-4.29361	-1.00505	-4.29361	-1.85629	-0.943194	-4.29361	-4.29361	-4.29361	-2.29599	-4.29361	-1.53186	-4.29361	-1.65447	-1.7071	-1.1372	-2.43638	-2.44035	0.736607	0.122503	0.399318	-4.29361	-4.29361	-2.09604	si:ch211-244b2.4	si:ch211-244b2.4	GO:0005575
ENSDARG00000097326	1.43802	-3.23161	-3.21598	-4.29361	-4.29361	-4.29361	-2.40772	-2.61283	-2.15058	1.16001	0.770094	1.56293	-2.80656	-2.52494	-1.03558	1.3127	-0.538914	0.870927	-0.755915	1.63233	1.3236	0.843267	0.952578	1.48941	0.0461487	0.621962	-0.150264	1.93905	2.23727	2.20417	-0.36242	0.60499	0.399318	1.84805	2.11134	2.2694	NA	NA	NA
ENSDARG00000098221	7.65335	12.6563	12.6594	3.4671	6.3008	5.18594	12.6411	12.6385	12.6549	6.41086	6.38546	6.38028	12.6144	12.6121	12.5937	6.73262	6.76041	6.80644	9.24037	9.17559	9.17488	7.11351	7.10464	7.10913	9.70391	9.63013	9.64459	7.67476	7.68922	7.67265	13.1581	13.1451	13.168	6.66837	6.62107	6.66514	st8sia1	ST8 alpha-N-acetyl-neuraminide alpha-2,8-sialyltransferase 1	GO:0003828
ENSDARG00000073766	-4.29361	-4.29361	-4.29361	-4.29361	-4.29361	-4.29361	-2.59472	-4.29361	-3.1967	-4.29361	-4.29361	-4.29361	-2.97017	-4.29361	-4.29361	-4.29361	-4.29361	-4.29361	-4.29361	-4.29361	-4.29361	-0.974538	-0.972938	-4.29361	-4.29361	-4.29361	-4.29361	-1.1372	-2.43638	-2.44035	-4.29361	-2.15888	0.00275442	-4.29361	-4.29361	-4.29361	tnni1d	troponin I, skeletal, slow d	GO:0003009
ENSDARG00000078749	-4.29361	0.792198	0.906454	-4.29361	-4.29361	-4.29361	0.756243	0.979037	0.963552	-1.94924	-4.29361	-1.96554	2.4071	1.98298	1.91484	-4.29361	-4.29361	-4.29361	-4.29361	-2.29727	-0.0560157	-2.59537	-4.29361	-4.29361	0.639564	0.863116	-0.305461	-2.14621	-2.15282	-1.95721	-1.08633	-1.60958	-1.01522	-2.0363	-1.88455	-2.90725	b4galnt3a	beta-1,4-N-acetyl-galactosaminyl transferase 3a	GO:0008376
ENSDARG00000083413	-4.29361	-4.29361	-4.29361	-4.29361	-4.29361	-4.29361	-4.29361	-4.29361	-4.29361	-4.29361	-4.29361	-4.29361	-4.29361	-4.29361	-4.29361	-4.29361	-4.29361	-4.29361	-4.29361	-4.29361	-4.29361	-4.29361	-4.29361	-4.29361	-4.29361	-4.29361	-4.29361	-4.29361	-4.29361	-4.29361	-4.29361	-4.29361	-4.29361	-4.29361	-4.29361	-4.29361	NA	NA	NA
ENSDARG00000099850	4.26459	6.93254	6.9591	4.46377	5.30173	4.60199	6.96759	6.94655	6.93359	5.17605	5.09025	5.15824	7.36555	7.36498	7.31577	5.77874	5.72763	5.71463	4.80274	5.06838	5.09957	6.86363	6.88692	6.89258	6.42603	6.43779	6.4623	7.43658	7.50504	7.5434	4.92378	4.6231	4.81429	7.40362	7.36255	7.34706	iqsec3a	IQ motif and Sec7 domain 3a	GO:0005086
ENSDARG00000041205	-0.385134	4.67137	4.64218	-4.29361	-4.29361	-4.29361	4.73327	4.66439	4.6303	1.36493	1.743	1.54682	6.44809	6.43281	6.53515	5.55502	5.44897	5.14268	-0.335821	0.429613	0.60033	4.90056	4.90528	4.67676	7.35962	7.17255	7.20152	6.47986	6.53419	6.48794	7.57218	7.43923	7.47066	5.54777	5.46546	5.54512	slc6a1l	solute carrier family 6 (neurotransmitter transporter, GABA), member 1, like	GO:0005328
ENSDARG00000029071	4.09502	3.54496	3.50327	3.4671	3.9826	3.60501	2.94436	2.95893	3.23874	2.20981	1.92299	0.758222	4.63997	4.60715	4.39135	-0.962652	-0.00461823	0.544246	4.03215	3.97065	3.96464	4.40019	4.41752	4.57202	0.460383	2.565	1.37354	3.59612	3.27521	3.25976	-0.520572	-0.429061	-1.44236	2.36857	2.16672	2.73025	creld2	cysteine-rich with EGF-like domains 2	GO:0005509
ENSDARG00000041199	2.94648	4.08955	4.0321	-4.29361	-4.29361	-4.29361	4.26162	4.31098	4.09808	1.92383	1.92299	2.53417	5.51465	5.61921	5.54122	2.80381	2.76698	2.56428	3.03664	3.31624	3.19539	3.8631	3.90957	3.68667	3.97117	3.87945	4.14287	3.88598	3.87089	3.85218	4.63958	4.8108	4.82077	3.36143	3.55081	3.72469	alg12	ALG12, alpha-1,6-mannosyltransferase	GO:0000009
ENSDARG00000024306	7.2134	2.93969	2.84067	4.46377	-4.29361	-4.29361	2.9625	3.15987	2.85153	5.36116	5.35591	5.52302	4.23442	4.23481	4.25696	6.27673	6.35924	6.31442	7.60751	7.54543	7.55405	7.3637	7.34596	7.32818	3.83531	4.43989	3.81676	6.46211	6.50255	6.48238	4.10205	4.15896	3.91717	6.2342	6.12775	6.28383	zbed4	zinc finger, BED-type containing 4	GO:0000977
ENSDARG00000013596	5.98726	7.8122	7.80202	3.4671	-4.29361	-4.29361	7.79762	7.8004	7.77091	5.27545	5.16185	5.49048	7.98416	7.98651	7.95742	4.88883	4.89501	4.92047	5.95138	6.23143	6.18759	5.89378	5.92761	6.10078	6.9706	6.96096	6.97239	5.26547	5.26699	5.26253	8.00312	8.02032	8.04459	5.19636	5.29647	5.34217	brd1a	bromodomain containing 1a	GO:0008270
ENSDARG00000084471	-2.48504	-4.29361	-4.29361	-4.29361	-4.29361	-4.29361	-4.29361	-4.29361	-4.29361	-4.29361	-4.29361	-1.96554	-4.29361	-4.29361	-4.29361	-4.29361	-2.61186	-4.29361	-1.24584	-1.21045	-4.29361	-2.29599	-2.29466	-4.29361	-1.70246	-4.29361	-2.48493	-4.29361	-3.08475	-4.29361	-4.29361	-4.29361	-4.29361	-2.89094	-1.36141	-4.29361	NA	NA	NA
ENSDARG00000069160	2.20911	3.53463	3.589	-4.29361	-4.29361	-4.29361	3.7692	3.79414	3.85803	3.66619	3.67805	3.88896	3.26846	3.33102	3.23018	3.44769	3.57434	3.2801	3.38264	3.61442	3.60842	3.52341	3.56912	3.55769	2.39533	2.01825	1.23177	3.18044	3.39616	3.537	1.24912	1.94697	2.28362	3.23869	3.2511	3.36371	fam19a5a	family with sequence similarity 19 (chemokine (C-C motif)-like), member A5a	GO:0016020
ENSDARG00000045510	4.32583	9.09785	9.10545	3.4671	2.98724	-4.29361	9.10807	9.10809	9.13706	5.20236	5.40486	5.19343	9.02711	9.02722	9.03406	5.63722	5.79355	5.48383	5.19899	5.02107	5.25764	4.40019	4.50528	4.71872	7.20433	7.23683	7.19198	5.36435	5.35765	5.42406	6.30446	6.25066	6.47357	6.21356	6.14498	6.23744	tbc1d22a	TBC1 domain family, member 22a	GO:0005096
ENSDARG00000069169	3.2665	6.45894	6.4547	8.54809	9.77244	8.95665	6.52861	6.5577	6.55399	4.41028	4.35185	4.07598	7.1686	7.14493	7.15825	5.6293	5.59895	5.61679	4.63726	4.6987	4.85285	4.80257	4.82394	4.94084	3.74169	3.74245	3.52842	5.11115	5.06276	5.08588	3.94448	3.74063	4.32339	5.1226	5.07118	5.0027	cerk	ceramide kinase	GO:0016301
ENSDARG00000069171	0.262606	7.43744	7.45801	-4.29361	3.9826	-4.29361	7.38627	7.36595	7.42397	5.88538	5.89464	5.68128	8.65325	8.6687	8.56901	6.02702	6.05002	6.38049	-0.335821	-0.298187	-4.29361	4.50409	4.42267	4.38109	3.36482	3.62263	3.67978	5.29296	5.44808	5.44702	6.64902	6.7521	6.75251	6.30097	6.3165	6.27976	gramd4a	GRAM domain containing 4a	GO:0016020
ENSDARG00000069185	2.96003	7.12235	7.13911	-4.29361	-4.29361	1.30707	7.22184	7.18627	7.13384	2.53685	2.72018	2.29352	7.56794	7.5768	7.61726	3.99049	3.53564	3.6254	3.60109	3.24031	3.25396	0.560809	0.78995	1.10846	4.63161	4.12146	4.6512	1.45734	1.06679	1.35618	3.25677	3.41072	3.15035	2.72013	2.90202	2.72547	celsr1a	cadherin EGF LAG seven-pass G-type receptor 1a	GO:0004871
ENSDARG00000043734	2.87298	4.46293	4.52621	-4.29361	-4.29361	-4.29361	4.59617	4.6592	4.69351	1.92383	1.92299	2.81204	-1.4841	-1.70255	-0.803901	3.04503	3.11326	2.70948	3.6385	3.78367	3.80378	3.84528	3.67424	3.29796	4.04021	3.85759	3.72226	3.23979	2.85605	2.83508	3.46398	2.38933	2.60252	2.08482	2.44953	2.80578	trmu	tRNA 5-methylaminomethyl-2-thiouridylate methyltransferase	GO:0000049
ENSDARG00000096207	-4.29361	-4.29361	-4.29361	-4.29361	-4.29361	-4.29361	-4.29361	-4.29361	-4.29361	-4.29361	-4.29361	-4.29361	-4.29361	-4.29361	-4.29361	-4.29361	-4.29361	-4.29361	-4.29361	-4.29361	-4.29361	-4.29361	-4.29361	-4.29361	-4.29361	-4.29361	-4.29361	-4.29361	-4.29361	-4.29361	-4.29361	-4.29361	-4.29361	-4.29361	-4.29361	-4.29361	NA	NA	NA
ENSDARG00000096045	1.90774	-4.29361	-4.29361	-4.29361	-4.29361	-4.29361	-4.29361	-4.29361	-4.29361	-4.29361	-4.29361	-4.29361	-4.29361	-4.29361	-4.29361	-4.29361	-4.29361	-4.29361	2.90003	3.31624	3.51571	1.70327	1.40546	0.863964	2.69103	2.77629	3.10484	-0.220465	-0.0184753	0.468295	2.19337	2.2908	2.26471	1.96604	2.15307	2.09014	si:ch73-263o4.4	si:ch73-263o4.4	GO:0003941
ENSDARG00000014941	3.42061	-2.62656	-2.60605	-4.29361	-4.29361	-4.29361	-4.29361	-4.29361	-1.8196	2.83222	2.99074	2.18971	-4.29361	-3.29863	-4.29361	2.70503	2.35554	2.38155	1.90985	3.07658	2.86046	3.48459	3.63574	3.66168	1.23721	1.81459	1.23177	3.57998	3.71062	3.69778	-1.41872	-4.29361	-1.44236	3.04716	2.96899	2.95105	tprkb	Tp53rk binding protein	GO:0005634
ENSDARG00000053917	3.54413	-0.480715	-0.452975	-4.29361	-4.29361	-4.29361	-0.047804	-0.0726505	0.842615	5.17106	5.09324	5.3306	4.04652	4.09879	4.07877	4.99195	4.98599	5.02913	4.45421	4.13615	4.19137	6.25637	6.26533	6.4225	3.40027	3.30998	3.16767	5.55072	5.59304	5.56542	1.84983	1.30575	1.37116	4.16908	4.29772	4.61828	alg10	asparagine-linked glycosylation 10	GO:0004583
ENSDARG00000075820	-4.29361	-3.23161	-2.60605	-4.29361	-4.29361	-4.29361	-4.29361	-2.61283	-4.29361	-4.29361	-4.29361	-4.29361	-4.29361	-2.29028	-4.29361	-4.29361	-4.29361	-1.80826	-4.29361	-4.29361	-4.29361	-1.48898	-1.48745	-1.53186	-2.88299	-1.65447	-4.29361	-3.07989	-1.14479	-1.65523	-4.29361	-4.29361	-1.44236	-1.72516	-2.18379	-1.61992	NA	NA	NA
ENSDARG00000096007	4.36942	4.0132	4.01654	2.47373	4.56601	4.18796	3.78595	3.86646	3.91057	2.39575	2.3272	2.39487	-1.15387	-4.29361	-2.21767	0.810574	0.741907	1.1013	2.80068	3.25995	2.90939	3.75471	3.73842	3.15915	3.93126	3.90972	3.76433	2.9174	2.74846	2.84045	2.29183	1.73847	2.11441	2.79871	3.0059	2.906	LOC100537428	gastrula zinc finger protein XlCGF57.1-like	NA
ENSDARG00000076272	3.86379	3.99404	4.00183	-4.29361	-4.29361	-4.29361	3.75201	3.84358	3.8915	2.14345	2.14261	1.90378	-4.29361	-4.29361	-4.29361	0.402532	0.487643	0.823914	2.24601	2.5281	1.89432	3.40013	3.395	2.77237	3.7914	3.74733	3.70344	2.59963	2.53666	2.6174	1.84983	1.30575	1.94661	1.83658	2.00898	1.70128	znf1041	zinc finger protein 1041	GO:0003676
ENSDARG00000096034	2.55356	-1.4153	-1.29424	2.47373	4.56601	4.18796	-2.2422	-1.47712	-1.7335	0.846286	-0.400415	0.571777	-2.80656	-2.96902	-2.68638	-1.04968	-2.82553	-1.23019	1.59281	1.9495	1.94355	1.44231	1.44244	1.13	0.883527	0.72331	-0.706947	0.931891	0.613834	0.251281	-1.41872	-0.127079	-2.25513	2.05603	2.28907	2.36573	NA	NA	NA
ENSDARG00000077488	-1.43416	-4.29361	-4.29361	-4.29361	-4.29361	-4.29361	-4.29361	-4.29361	-4.29361	0.125384	-1.94993	-0.198927	-4.29361	-4.29361	-4.29361	-4.29361	-4.29361	-4.29361	-4.29361	-0.298187	-0.303835	-1.48898	-0.972938	-2.33343	-1.1996	-4.29361	-4.29361	-1.64345	-1.14479	-1.99503	-4.29361	-4.29361	-4.29361	0.641396	0.653466	1.33357	NA	NA	NA
ENSDARG00000104584	2.45291	0.0696171	0.098024	-4.29361	-4.29361	-4.29361	0.813785	0.670901	0.530906	-1.09877	-4.29361	-0.198927	-4.29361	-4.29361	-2.12094	0.677259	0.751587	-0.29821	1.18588	0.655862	1.21928	2.44942	2.56286	2.62846	-0.701846	-1.43056	0.515533	2.05476	2.23235	2.01737	1.84983	1.30575	0.965567	-0.0644661	-0.37765	-0.652226	NA	NA	NA
ENSDARG00000104281	2.65644	1.95669	2.15964	-4.29361	-4.29361	-4.29361	1.70419	1.4521	1.52457	2.99159	2.91325	2.72523	1.23242	1.23429	1.76785	1.09122	1.95579	0.946616	3.10038	3.78367	3.56281	1.70327	1.8343	1.58467	0.883527	0.46916	0.476361	2.47704	1.72008	1.59252	-1.41872	-4.29361	-4.29361	2.16952	2.66487	2.77064	NA	NA	NA
ENSDARG00000098930	-4.29361	-4.29361	-4.29361	-4.29361	-4.29361	-4.29361	-4.29361	-4.29361	-4.29361	-4.29361	-4.29361	-4.29361	-4.29361	-4.29361	-4.29361	-4.29361	-4.29361	-4.29361	-4.29361	-4.29361	-4.29361	-4.29361	-4.29361	-4.29361	-4.29361	-4.29361	-4.29361	-4.29361	-4.29361	-4.29361	-4.29361	-4.29361	-4.29361	-4.29361	-4.29361	-4.29361	mir430c-1	microRNA 430c-1	GO:0003730
ENSDARG00000086116	-4.29361	-4.29361	-4.29361	-4.29361	-4.29361	-4.29361	-4.29361	-4.29361	-4.29361	-4.29361	-4.29361	-4.29361	-4.29361	-4.29361	-4.29361	-4.29361	-4.29361	-4.29361	-4.29361	-4.29361	-4.29361	-4.29361	-4.29361	-4.29361	-4.29361	-4.29361	-4.29361	-4.29361	-4.29361	-4.29361	-4.29361	-4.29361	-4.29361	-4.29361	-4.29361	-4.29361	mir430b-4	microRNA 430b-4	NA
ENSDARG00000089555	-4.29361	-4.29361	-4.29361	-4.29361	-4.29361	-4.29361	-4.29361	-4.29361	-4.29361	-4.29361	-4.29361	-4.29361	-4.29361	-4.29361	-4.29361	-4.29361	-4.29361	-4.29361	-4.29361	-4.29361	-4.29361	-4.29361	-4.29361	-4.29361	-4.29361	-4.29361	-4.29361	-4.29361	-4.29361	-4.29361	-4.29361	-4.29361	-4.29361	-4.29361	-4.29361	-4.29361	mir430a-4	microRNA 430a-4	NA
ENSDARG00000103513	-4.29361	-4.29361	-4.29361	-4.29361	-4.29361	-4.29361	-4.29361	-4.29361	-4.29361	-4.29361	-4.29361	-4.29361	-4.29361	-4.29361	-4.29361	-4.29361	-4.29361	-4.29361	-4.29361	-4.29361	-4.29361	-4.29361	-4.29361	-4.29361	-4.29361	-4.29361	-4.29361	-4.29361	-4.29361	-4.29361	-4.29361	-4.29361	-4.29361	-4.29361	-4.29361	-4.29361	mir430c-2	microRNA 430c-2	GO:0021591
ENSDARG00000089671	-4.29361	-4.29361	-4.29361	-4.29361	-4.29361	-4.29361	-4.29361	-4.29361	-4.29361	-4.29361	-4.29361	-4.29361	-4.29361	-4.29361	-4.29361	-4.29361	-4.29361	-4.29361	-4.29361	-4.29361	-4.29361	-4.29361	-4.29361	-4.29361	-4.29361	-4.29361	-4.29361	-4.29361	-4.29361	-4.29361	-4.29361	-4.29361	-4.29361	-4.29361	-4.29361	-4.29361	mir430b-5	microRNA 430b-5	NA
ENSDARG00000091671	-4.29361	-4.29361	-4.29361	-4.29361	-4.29361	-4.29361	-4.29361	-4.29361	-4.29361	-4.29361	-4.29361	-4.29361	-4.29361	-4.29361	-4.29361	-4.29361	-4.29361	-4.29361	-4.29361	-4.29361	-4.29361	-4.29361	-4.29361	-4.29361	-4.29361	-4.29361	-4.29361	-4.29361	-4.29361	-4.29361	-4.29361	-4.29361	-4.29361	-4.29361	-4.29361	-4.29361	mir430a-2	microRNA 430a-2	NA
ENSDARG00000102547	-4.29361	-4.29361	-4.29361	-4.29361	-4.29361	-4.29361	-4.29361	-4.29361	-4.29361	-4.29361	-4.29361	-4.29361	-4.29361	-4.29361	-4.29361	-4.29361	-4.29361	-4.29361	-4.29361	-4.29361	-4.29361	-4.29361	-4.29361	-4.29361	-4.29361	-4.29361	-4.29361	-4.29361	-4.29361	-4.29361	-4.29361	-4.29361	-4.29361	-4.29361	-4.29361	-4.29361	mir430c-3	microRNA 430c-3	GO:0021591
ENSDARG00000090755	-4.29361	-4.29361	-4.29361	-4.29361	-4.29361	-4.29361	-4.29361	-4.29361	-4.29361	-4.29361	-4.29361	-4.29361	-4.29361	-4.29361	-4.29361	-4.29361	-4.29361	-4.29361	-4.29361	-4.29361	-4.29361	-4.29361	-4.29361	-4.29361	-4.29361	-4.29361	-4.29361	-4.29361	-4.29361	-4.29361	-4.29361	-4.29361	-4.29361	-4.29361	-4.29361	-4.29361	mir430b-10	microRNA 430b-10	GO:0000289
ENSDARG00000089867	-4.29361	-4.29361	-4.29361	-4.29361	-4.29361	-4.29361	-4.29361	-4.29361	-4.29361	-4.29361	-4.29361	-4.29361	-4.29361	-4.29361	-4.29361	-4.29361	-4.29361	-4.29361	-4.29361	-4.29361	-4.29361	-4.29361	-4.29361	-4.29361	-4.29361	-4.29361	-4.29361	-4.29361	-4.29361	-4.29361	-4.29361	-4.29361	-4.29361	-4.29361	-4.29361	-4.29361	mir430a-12	microRNA 430a-12	NA
ENSDARG00000098606	-4.29361	-4.29361	-4.29361	-4.29361	-4.29361	-4.29361	-4.29361	-4.29361	-4.29361	-4.29361	-4.29361	-4.29361	-4.29361	-4.29361	-4.29361	-4.29361	-4.29361	-4.29361	-4.29361	-4.29361	-4.29361	-4.29361	-4.29361	-4.29361	-4.29361	-4.29361	-4.29361	-4.29361	-4.29361	-4.29361	-4.29361	-4.29361	-4.29361	-4.29361	-4.29361	-4.29361	mir430c-4	microRNA 430c-4	GO:0021591
ENSDARG00000098352	-4.29361	-4.29361	-4.29361	-4.29361	-4.29361	-4.29361	-4.29361	-4.29361	-4.29361	-4.29361	-4.29361	-4.29361	-4.29361	-4.29361	-4.29361	-4.29361	-4.29361	-4.29361	-4.29361	-4.29361	-4.29361	-4.29361	-4.29361	-4.29361	-1.70246	-4.29361	-4.29361	-4.29361	-4.29361	-4.29361	-4.29361	-4.29361	-4.29361	-4.29361	-4.29361	-4.29361	mir430b-1	microRNA 430b-1	NA
ENSDARG00000099040	-4.29361	-4.29361	-4.29361	-4.29361	-4.29361	-4.29361	-4.29361	-4.29361	-4.29361	-4.29361	-4.29361	-4.29361	-4.29361	-4.29361	-4.29361	-4.29361	-4.29361	-4.29361	-4.29361	-4.29361	-4.29361	-4.29361	-4.29361	-4.29361	-4.29361	-4.29361	-4.29361	-4.29361	-4.29361	-4.29361	-4.29361	-4.29361	-4.29361	-4.29361	-4.29361	-4.29361	mir430a-3	microRNA 430a-3	NA
ENSDARG00000101013	-4.29361	-4.29361	-4.29361	-4.29361	-4.29361	-4.29361	-4.29361	-4.29361	-4.29361	-4.29361	-4.29361	-4.29361	-4.29361	-4.29361	-4.29361	-4.29361	-4.29361	-4.29361	-4.29361	-4.29361	-4.29361	-4.29361	-4.29361	-4.29361	-4.29361	-4.29361	-4.29361	-4.29361	-4.29361	-4.29361	-4.29361	-4.29361	-4.29361	-4.29361	-4.29361	-4.29361	mir430c-5	microRNA 430c-5	GO:0021591
ENSDARG00000088395	-4.29361	-4.29361	-4.29361	-4.29361	-4.29361	-4.29361	-4.29361	-4.29361	-4.29361	-4.29361	-4.29361	-4.29361	-4.29361	-4.29361	-4.29361	-4.29361	-4.29361	-4.29361	-4.29361	-4.29361	-4.29361	-4.29361	-4.29361	-4.29361	-4.29361	-4.29361	-4.29361	-4.29361	-4.29361	-4.29361	-4.29361	-4.29361	-4.29361	-4.29361	-4.29361	-4.29361	mir430b-6	microRNA 430b-6	NA
ENSDARG00000087942	-4.29361	-4.29361	-4.29361	-4.29361	-4.29361	-4.29361	-4.29361	-4.29361	-4.29361	-4.29361	-4.29361	-4.29361	-4.29361	-4.29361	-4.29361	-4.29361	-4.29361	-4.29361	-4.29361	-4.29361	-4.29361	-4.29361	-4.29361	-4.29361	-4.29361	-4.29361	-4.29361	-4.29361	-4.29361	-4.29361	-4.29361	-4.29361	-4.29361	-4.29361	-4.29361	-4.29361	mir430a-13	microRNA 430a-13	NA
ENSDARG00000100675	-4.29361	-4.29361	-4.29361	-4.29361	-4.29361	-4.29361	-4.29361	-4.29361	-4.29361	-4.29361	-4.29361	-4.29361	-4.29361	-4.29361	-4.29361	-4.29361	-4.29361	-4.29361	-4.29361	-4.29361	-4.29361	-4.29361	-4.29361	-4.29361	-4.29361	-4.29361	-4.29361	-4.29361	-4.29361	-4.29361	-4.29361	-4.29361	-4.29361	-4.29361	-4.29361	-4.29361	mir430c-6	microRNA 430c-6	GO:0021591
ENSDARG00000087171	-4.29361	-4.29361	-4.29361	-4.29361	-4.29361	-4.29361	-4.29361	-4.29361	-4.29361	-4.29361	-4.29361	-4.29361	-4.29361	-4.29361	-4.29361	-4.29361	-4.29361	-4.29361	-4.29361	-4.29361	-4.29361	-4.29361	-4.29361	-4.29361	-4.29361	-4.29361	-4.29361	-4.29361	-4.29361	-4.29361	-4.29361	-4.29361	-4.29361	-4.29361	-4.29361	-4.29361	mir430b-11	microRNA 430b-11	NA
ENSDARG00000104140	-4.29361	-4.29361	-4.29361	-4.29361	-4.29361	-4.29361	-4.29361	-4.29361	-4.29361	-4.29361	-4.29361	-4.29361	-4.29361	-4.29361	-4.29361	-4.29361	-4.29361	-4.29361	-4.29361	-4.29361	-4.29361	-4.29361	-4.29361	-4.29361	-4.29361	-4.29361	-4.29361	-4.29361	-4.29361	-4.29361	-4.29361	-4.29361	-4.29361	-4.29361	-4.29361	-4.29361	mir430a-16	microRNA 430a-16	NA
ENSDARG00000091664	-4.29361	-4.29361	-4.29361	-4.29361	-4.29361	-4.29361	-4.29361	-4.29361	-4.29361	-4.29361	-4.29361	-4.29361	-4.29361	-4.29361	-4.29361	-4.29361	-4.29361	-4.29361	-4.29361	-4.29361	-4.29361	-4.29361	-4.29361	-4.29361	-4.29361	-4.29361	-4.29361	-4.29361	-4.29361	-4.29361	-4.29361	-4.29361	-4.29361	-4.29361	-4.29361	-4.29361	mir430b-9	microRNA 430b-9	NA
ENSDARG00000101016	-4.29361	-4.29361	-4.29361	-4.29361	-4.29361	-4.29361	-4.29361	-4.29361	-4.29361	-4.29361	-4.29361	-4.29361	-4.29361	-4.29361	-4.29361	-4.29361	-4.29361	-4.29361	-4.29361	-4.29361	-4.29361	-4.29361	-4.29361	-4.29361	-4.29361	-4.29361	-4.29361	-4.29361	-4.29361	-4.29361	-4.29361	-4.29361	-4.29361	-4.29361	-4.29361	-4.29361	mir430a-5	microRNA 430a-5	GO:0003730
ENSDARG00000102876	-4.29361	-4.29361	-4.29361	-4.29361	-4.29361	-4.29361	-4.29361	-4.29361	-4.29361	-4.29361	-4.29361	-4.29361	-4.29361	-4.29361	-4.29361	-4.29361	-4.29361	-4.29361	-4.29361	-4.29361	-4.29361	-4.29361	-4.29361	-4.29361	-4.29361	-4.29361	-4.29361	-4.29361	-4.29361	-4.29361	-4.29361	-4.29361	-4.29361	-4.29361	-4.29361	-4.29361	mir430c-7	microRNA 430c-7	GO:0021591
ENSDARG00000088076	-4.29361	-4.29361	-4.29361	-4.29361	-4.29361	-4.29361	-4.29361	-4.29361	-4.29361	-4.29361	-4.29361	-4.29361	-4.29361	-4.29361	-4.29361	-4.29361	-4.29361	-4.29361	-4.29361	-4.29361	-4.29361	-4.29361	-4.29361	-4.29361	-4.29361	-4.29361	-4.29361	-4.29361	-4.29361	-4.29361	-4.29361	-4.29361	-4.29361	-4.29361	-4.29361	-4.29361	mir430b-12	microRNA 430b-12	NA
ENSDARG00000101837	-4.29361	-4.29361	-4.29361	-4.29361	-4.29361	-4.29361	-4.29361	-4.29361	-4.29361	-4.29361	-4.29361	-4.29361	-4.29361	-4.29361	-4.29361	-4.29361	-4.29361	-4.29361	-4.29361	-4.29361	-4.29361	-4.29361	-4.29361	-4.29361	-4.29361	-4.29361	-4.29361	-4.29361	-4.29361	-4.29361	-4.29361	-4.29361	-4.29361	-4.29361	-4.29361	-4.29361	NA	NA	NA
ENSDARG00000104209	-4.29361	-4.29361	-4.29361	-4.29361	-4.29361	-4.29361	-4.29361	-4.29361	-4.29361	-4.29361	-4.29361	-4.29361	-4.29361	-4.29361	-4.29361	-4.29361	-4.29361	-4.29361	-4.29361	-4.29361	-4.29361	-4.29361	-4.29361	-4.29361	-1.70246	-4.29361	-4.29361	-4.29361	-4.29361	-4.29361	-4.29361	-4.29361	-4.29361	-4.29361	-4.29361	-4.29361	mir430b-2	microRNA 430b-2	NA
ENSDARG00000098830	-4.29361	-4.29361	-4.29361	-4.29361	-4.29361	-4.29361	-4.29361	-4.29361	-4.29361	-4.29361	-4.29361	-4.29361	-4.29361	-4.29361	-4.29361	-4.29361	-4.29361	-4.29361	-4.29361	-4.29361	-4.29361	-4.29361	-4.29361	-4.29361	-4.29361	-4.29361	-4.29361	-4.29361	-4.29361	-4.29361	-4.29361	-4.29361	-4.29361	-4.29361	-4.29361	-4.29361	mir430a-6	microRNA 430a-6	NA
ENSDARG00000104671	-4.29361	-4.29361	-4.29361	-4.29361	-4.29361	-4.29361	-4.29361	-4.29361	-4.29361	-4.29361	-4.29361	-4.29361	-4.29361	-4.29361	-4.29361	-4.29361	-4.29361	-4.29361	-4.29361	-4.29361	-4.29361	-4.29361	-4.29361	-4.29361	-4.29361	-4.29361	-4.29361	-4.29361	-4.29361	-4.29361	-4.29361	-4.29361	-4.29361	-4.29361	-4.29361	-4.29361	mir430c-10	microRNA 430c-10	GO:0021591
ENSDARG00000086436	-4.29361	-4.29361	-4.29361	-4.29361	-4.29361	-4.29361	-4.29361	-4.29361	-4.29361	-4.29361	-4.29361	-4.29361	-4.29361	-4.29361	-4.29361	-4.29361	-4.29361	-4.29361	-4.29361	-4.29361	-4.29361	-4.29361	-4.29361	-4.29361	-4.29361	-4.29361	-4.29361	-4.29361	-4.29361	-4.29361	-4.29361	-4.29361	-4.29361	-4.29361	-4.29361	-4.29361	mir430b-7	microRNA 430b-7	NA
ENSDARG00000104044	-4.29361	-4.29361	-4.29361	-4.29361	-4.29361	-4.29361	-4.29361	-4.29361	-4.29361	-4.29361	-4.29361	-4.29361	-4.29361	-4.29361	-4.29361	-4.29361	-4.29361	-4.29361	-4.29361	-4.29361	-4.29361	-4.29361	-4.29361	-4.29361	-4.29361	-4.29361	-4.29361	-4.29361	-4.29361	-4.29361	-4.29361	-4.29361	-4.29361	-4.29361	-4.29361	-4.29361	mir430a-11	microRNA 430a-11	NA
ENSDARG00000100393	-4.29361	-4.29361	-4.29361	-4.29361	-4.29361	-4.29361	-4.29361	-4.29361	-4.29361	-4.29361	-4.29361	-4.29361	-4.29361	-4.29361	-4.29361	-4.29361	-4.29361	-4.29361	-4.29361	-4.29361	-4.29361	-4.29361	-4.29361	-4.29361	-4.29361	-4.29361	-4.29361	-4.29361	-4.29361	-4.29361	-4.29361	-4.29361	-4.29361	-4.29361	-4.29361	-4.29361	mir430c-11	microRNA 430c-11	GO:0021591
ENSDARG00000090397	-4.29361	-4.29361	-4.29361	-4.29361	-4.29361	-4.29361	-4.29361	-4.29361	-4.29361	-4.29361	-4.29361	-4.29361	-4.29361	-4.29361	-4.29361	-4.29361	-4.29361	-4.29361	-4.29361	-4.29361	-4.29361	-4.29361	-4.29361	-4.29361	-4.29361	-4.29361	-4.29361	-4.29361	-4.29361	-4.29361	-4.29361	-4.29361	-4.29361	-4.29361	-4.29361	-4.29361	mir430b-13	microRNA 430b-13	NA
ENSDARG00000104627	-4.29361	-4.29361	-4.29361	-4.29361	-4.29361	-4.29361	-4.29361	-4.29361	-4.29361	-4.29361	-4.29361	-4.29361	-4.29361	-4.29361	-4.29361	-4.29361	-4.29361	-4.29361	-4.29361	-4.29361	-4.29361	-4.29361	-4.29361	-4.29361	-4.29361	-4.29361	-4.29361	-4.29361	-4.29361	-4.29361	-4.29361	-4.29361	-4.29361	-4.29361	-4.29361	-4.29361	mir430c-12	microRNA 430c-12	GO:0021591
ENSDARG00000091115	-4.29361	-4.29361	-4.29361	-4.29361	-4.29361	-4.29361	-4.29361	-4.29361	-4.29361	-4.29361	-4.29361	-4.29361	-4.29361	-4.29361	-4.29361	-4.29361	-4.29361	-4.29361	-4.29361	-4.29361	-4.29361	-4.29361	-4.29361	-4.29361	-4.29361	-4.29361	-4.29361	-4.29361	-4.29361	-4.29361	-4.29361	-4.29361	-4.29361	-4.29361	-4.29361	-4.29361	mir430b-18	microRNA 430b-18	NA
ENSDARG00000103729	-4.29361	-4.29361	-4.29361	-4.29361	-4.29361	-4.29361	-4.29361	-4.29361	-4.29361	-4.29361	-4.29361	-4.29361	-4.29361	-4.29361	-4.29361	-4.29361	-4.29361	-4.29361	-4.29361	-4.29361	-4.29361	-4.29361	-4.29361	-4.29361	-4.29361	-4.29361	-4.29361	-4.29361	-4.29361	-4.29361	-4.29361	-4.29361	-4.29361	-4.29361	-4.29361	-4.29361	mir430a-7	microRNA 430a-7	NA
ENSDARG00000098704	-4.29361	-4.29361	-4.29361	-4.29361	-4.29361	-4.29361	-4.29361	-4.29361	-4.29361	-4.29361	-4.29361	-4.29361	-4.29361	-4.29361	-4.29361	-4.29361	-4.29361	-4.29361	-4.29361	-4.29361	-4.29361	-4.29361	-4.29361	-4.29361	-4.29361	-4.29361	-4.29361	-4.29361	-4.29361	-4.29361	-4.29361	-4.29361	-4.29361	-4.29361	-4.29361	-4.29361	mir430c-13	microRNA 430c-13	GO:0021591
ENSDARG00000091423	-4.29361	-4.29361	-4.29361	-4.29361	-4.29361	-4.29361	-4.29361	-4.29361	-4.29361	-4.29361	-4.29361	-4.29361	-4.29361	-4.29361	-4.29361	-4.29361	-4.29361	-4.29361	-4.29361	-4.29361	-4.29361	-4.29361	-4.29361	-4.29361	-4.29361	-4.29361	-4.29361	-4.29361	-4.29361	-4.29361	-4.29361	-4.29361	-4.29361	-4.29361	-4.29361	-4.29361	mir430b-14	microRNA 430b-14	NA
ENSDARG00000102954	-4.29361	-4.29361	-4.29361	-4.29361	-4.29361	-4.29361	-4.29361	-4.29361	-4.29361	-4.29361	-4.29361	-4.29361	-4.29361	-4.29361	-4.29361	-4.29361	-4.29361	-4.29361	-4.29361	-4.29361	-4.29361	-4.29361	-4.29361	-4.29361	-4.29361	-4.29361	-4.29361	-4.29361	-4.29361	-4.29361	-4.29361	-4.29361	-4.29361	-4.29361	-4.29361	-4.29361	mir430a-17	microRNA 430a-17	NA
ENSDARG00000087609	-4.29361	-4.29361	-4.29361	-4.29361	-4.29361	-4.29361	-4.29361	-4.29361	-4.29361	-4.29361	-4.29361	-4.29361	-4.29361	-4.29361	-4.29361	-4.29361	-4.29361	-4.29361	-4.29361	-4.29361	-4.29361	-4.29361	-4.29361	-4.29361	-4.29361	-4.29361	-4.29361	-4.29361	-4.29361	-4.29361	-4.29361	-4.29361	-4.29361	-4.29361	-4.29361	-4.29361	NA	NA	NA
ENSDARG00000101466	-4.29361	-4.29361	-4.29361	-4.29361	-4.29361	-4.29361	-4.29361	-4.29361	-4.29361	-4.29361	-4.29361	-4.29361	-4.29361	-4.29361	-4.29361	-4.29361	-4.29361	-4.29361	-4.29361	-4.29361	-4.29361	-4.29361	-4.29361	-4.29361	-4.29361	-4.29361	-4.29361	-4.29361	-4.29361	-4.29361	-4.29361	-4.29361	-4.29361	-4.29361	-4.29361	-4.29361	mir430a-8	microRNA 430a-8	NA
ENSDARG00000101496	-4.29361	-4.29361	-4.29361	-4.29361	-4.29361	-4.29361	-4.29361	-4.29361	-4.29361	-4.29361	-4.29361	-4.29361	-4.29361	-4.29361	-4.29361	-4.29361	-4.29361	-4.29361	-4.29361	-4.29361	-4.29361	-4.29361	-4.29361	-4.29361	-4.29361	-4.29361	-4.29361	-4.29361	-4.29361	-4.29361	-4.29361	-4.29361	-4.29361	-4.29361	-4.29361	-4.29361	mir430c-14	microRNA 430c-14	GO:0021591
ENSDARG00000087964	-4.29361	-4.29361	-4.29361	-4.29361	-4.29361	-4.29361	-4.29361	-4.29361	-4.29361	-4.29361	-4.29361	-4.29361	-4.29361	-4.29361	-4.29361	-4.29361	-4.29361	-4.29361	-4.29361	-4.29361	-4.29361	-4.29361	-4.29361	-4.29361	-4.29361	-4.29361	-4.29361	-4.29361	-4.29361	-4.29361	-4.29361	-4.29361	-4.29361	-4.29361	-4.29361	-4.29361	mir430b-15	microRNA 430b-15	NA
ENSDARG00000098833	-4.29361	-4.29361	-4.29361	-4.29361	-4.29361	-4.29361	-4.29361	-4.29361	-4.29361	-4.29361	-4.29361	-4.29361	-4.29361	-4.29361	-4.29361	-4.29361	-4.29361	-4.29361	-4.29361	-4.29361	-4.29361	-4.29361	-4.29361	-4.29361	-4.29361	-4.29361	-4.29361	-4.29361	-4.29361	-4.29361	-4.29361	-4.29361	-4.29361	-4.29361	-4.29361	-4.29361	mir430c-15	microRNA 430c-15	GO:0021591
ENSDARG00000088093	-4.29361	-4.29361	-4.29361	-4.29361	-4.29361	-4.29361	-4.29361	-4.29361	-4.29361	-4.29361	-4.29361	-4.29361	-4.29361	-4.29361	-4.29361	-4.29361	-4.29361	-4.29361	-4.29361	-4.29361	-4.29361	-4.29361	-4.29361	-4.29361	-4.29361	-4.29361	-4.29361	-4.29361	-4.29361	-4.29361	-4.29361	-4.29361	-4.29361	-4.29361	-4.29361	-4.29361	mir430b-19	microRNA 430b-19	NA
ENSDARG00000099490	-4.29361	-4.29361	-4.29361	-4.29361	-4.29361	-4.29361	-4.29361	-4.29361	-4.29361	-4.29361	-4.29361	-4.29361	-4.29361	-4.29361	-4.29361	-4.29361	-4.29361	-4.29361	-4.29361	-4.29361	-4.29361	-4.29361	-4.29361	-4.29361	-4.29361	-4.29361	-4.29361	-4.29361	-4.29361	-4.29361	-4.29361	-4.29361	-4.29361	-4.29361	-4.29361	-4.29361	NA	NA	NA
ENSDARG00000099472	-4.29361	-4.29361	-4.29361	-4.29361	-4.29361	-4.29361	-4.29361	-4.29361	-4.29361	-4.29361	-4.29361	-4.29361	-4.29361	-4.29361	-4.29361	-4.29361	-4.29361	-4.29361	-4.29361	-4.29361	-4.29361	-4.29361	-4.29361	-4.29361	-4.29361	-4.29361	-4.29361	-4.29361	-4.29361	-4.29361	-4.29361	-4.29361	-4.29361	-4.29361	-4.29361	-4.29361	NA	NA	NA
ENSDARG00000086081	-4.29361	-4.29361	-4.29361	-4.29361	-4.29361	-4.29361	-4.29361	-4.29361	-4.29361	-4.29361	-4.29361	-4.29361	-4.29361	-4.29361	-4.29361	-4.29361	-4.29361	-4.29361	-4.29361	-4.29361	-4.29361	-4.29361	-4.29361	-4.29361	-4.29361	-4.29361	-4.29361	-4.29361	-4.29361	-4.29361	-4.29361	-4.29361	-4.29361	-4.29361	-4.29361	-4.29361	mir430b-16	microRNA 430b-16	NA
ENSDARG00000086968	-4.29361	-4.29361	-4.29361	-4.29361	-4.29361	-4.29361	-4.29361	-4.29361	-4.29361	-4.29361	-4.29361	-4.29361	-4.29361	-4.29361	-4.29361	-4.29361	-4.29361	-4.29361	-4.29361	-4.29361	-4.29361	-4.29361	-4.29361	-4.29361	-4.29361	-4.29361	-4.29361	-4.29361	-4.29361	-4.29361	-4.29361	-4.29361	-4.29361	-4.29361	-4.29361	-4.29361	mir430a-14	microRNA 430a-14	NA
ENSDARG00000103803	-4.29361	-4.29361	-4.29361	-4.29361	-4.29361	-4.29361	-4.29361	-4.29361	-4.29361	-4.29361	-4.29361	-4.29361	-4.29361	-4.29361	-4.29361	-4.29361	-4.29361	-4.29361	-4.29361	-4.29361	-4.29361	-4.29361	-4.29361	-4.29361	-4.29361	-4.29361	-4.29361	-4.29361	-4.29361	-4.29361	-4.29361	-4.29361	-4.29361	-4.29361	-4.29361	-4.29361	mir430c-16	microRNA 430c-16	GO:0021591
ENSDARG00000098446	-4.29361	-4.29361	-4.29361	-4.29361	-4.29361	-4.29361	-4.29361	-4.29361	-4.29361	-4.29361	-4.29361	-4.29361	-4.29361	-4.29361	-4.29361	-4.29361	-4.29361	-4.29361	-4.29361	-4.29361	-4.29361	-4.29361	-4.29361	-4.29361	-4.29361	-4.29361	-4.29361	-4.29361	-4.29361	-4.29361	-4.29361	-4.29361	-4.29361	-4.29361	-4.29361	-4.29361	mir430b-3	microRNA 430b-3	NA
ENSDARG00000103698	-4.29361	-4.29361	-4.29361	-4.29361	-4.29361	-4.29361	-4.29361	-4.29361	-4.29361	-4.29361	-4.29361	-4.29361	-4.29361	-4.29361	-4.29361	-4.29361	-4.29361	-4.29361	-4.29361	-4.29361	-4.29361	-4.29361	-4.29361	-4.29361	-4.29361	-4.29361	-4.29361	-4.29361	-4.29361	-4.29361	-4.29361	-4.29361	-4.29361	-4.29361	-4.29361	-4.29361	mir430a-10	microRNA 430a-10	NA
ENSDARG00000099310	-4.29361	-4.29361	-4.29361	-4.29361	-4.29361	-4.29361	-4.29361	-4.29361	-4.29361	-4.29361	-4.29361	-4.29361	-4.29361	-4.29361	-4.29361	-4.29361	-4.29361	-4.29361	-4.29361	-4.29361	-4.29361	-4.29361	-4.29361	-4.29361	-4.29361	-4.29361	-4.29361	-4.29361	-4.29361	-4.29361	-4.29361	-4.29361	-4.29361	-4.29361	-4.29361	-4.29361	mir430c-17	microRNA 430c-17	GO:0021591
ENSDARG00000089613	-4.29361	-4.29361	-4.29361	-4.29361	-4.29361	-4.29361	-4.29361	-4.29361	-4.29361	-4.29361	-4.29361	-4.29361	-4.29361	-4.29361	-4.29361	-4.29361	-4.29361	-4.29361	-4.29361	-4.29361	-4.29361	-4.29361	-4.29361	-4.29361	-4.29361	-4.29361	-4.29361	-4.29361	-4.29361	-4.29361	-4.29361	-4.29361	-4.29361	-4.29361	-4.29361	-4.29361	mir430b-8	microRNA 430b-8	NA
ENSDARG00000090085	-4.29361	-4.29361	-4.29361	-4.29361	-4.29361	-4.29361	-4.29361	-4.29361	-4.29361	-4.29361	-4.29361	-4.29361	-4.29361	-4.29361	-4.29361	-4.29361	-4.29361	-4.29361	-4.29361	-4.29361	-4.29361	-4.29361	-4.29361	-4.29361	-4.29361	-4.29361	-4.29361	-4.29361	-4.29361	-4.29361	-4.29361	-4.29361	-4.29361	-4.29361	-4.29361	-4.29361	mir430a-15	microRNA 430a-15	NA
ENSDARG00000100490	-4.29361	-4.29361	-4.29361	-4.29361	-4.29361	-4.29361	-4.29361	-4.29361	-4.29361	-4.29361	-4.29361	-4.29361	-4.29361	-4.29361	-4.29361	-4.29361	-4.29361	-4.29361	-4.29361	-4.29361	-4.29361	-4.29361	-4.29361	-4.29361	-4.29361	-4.29361	-4.29361	-4.29361	-4.29361	-4.29361	-4.29361	-4.29361	-4.29361	-4.29361	-4.29361	-4.29361	mir430c-18	microRNA 430c-18	GO:0021591
ENSDARG00000090983	-4.29361	-4.29361	-4.29361	-4.29361	-4.29361	-4.29361	-4.29361	-4.29361	-4.29361	-4.29361	-4.29361	-4.29361	-4.29361	-4.29361	-4.29361	-4.29361	-4.29361	-4.29361	-4.29361	-4.29361	-4.29361	-4.29361	-4.29361	-4.29361	-4.29361	-4.29361	-4.29361	-4.29361	-4.29361	-4.29361	-4.29361	-4.29361	-4.29361	-4.29361	-4.29361	-4.29361	mir430b-17	microRNA 430b-17	NA
ENSDARG00000074009	5.30372	6.49721	6.50341	4.60097	-4.29361	-4.29361	6.48518	6.47422	6.55729	4.31853	4.11974	4.43719	3.31074	3.53767	3.30891	4.48552	4.5243	4.48063	5.53627	5.76336	5.58393	5.18278	5.28467	5.09341	7.05443	7.07237	7.08179	5.17927	5.17224	5.18337	5.78734	5.82894	5.78547	4.60526	4.60072	4.56777	znf1059	zinc finger protein 1059	GO:0003676
ENSDARG00000089318	0.489387	-2.23887	-2.05811	-4.29361	-4.29361	-4.29361	-1.61743	-1.63953	-1.05661	0.777941	0.811687	0.106013	-2.11852	-2.96902	-2.49236	0.943047	0.164349	0.489864	2.30563	2.02979	1.68547	2.19575	2.15606	1.96516	1.71369	1.93014	1.38063	1.16184	1.01043	1.04291	-4.29361	-4.29361	-2.87225	1.45334	1.52359	0.886729	NA	NA	NA
ENSDARG00000079222	1.93207	2.01606	2.06519	-4.29361	-4.29361	-4.29361	1.81777	1.82297	2.05475	0.591412	0.376311	1.07143	0.352665	0.354503	0.0286558	-0.426289	-0.996029	0.655837	2.04557	1.44307	1.43715	1.31799	1.31973	1.22404	3.71378	3.90536	3.72226	1.22548	1.13164	0.834484	0.992264	1.08831	1.45694	1.90276	1.88235	1.57411	zgc:174315	zgc:174315	GO:0003676
ENSDARG00000088214	3.47345	4.93091	4.89495	-4.29361	-4.29361	-4.29361	5.00436	4.98628	5.04649	1.34853	1.46094	-0.198927	-1.83212	-0.0414813	-0.470157	2.07385	2.16005	2.02208	2.2164	2.80483	2.70119	2.55624	2.74228	2.38148	3.82309	3.93383	4.27429	3.091	3.03974	3.02252	4.47644	4.34846	4.46118	0.42427	0.590051	0.763128	NA	NA	NA
ENSDARG00000101488	-4.29361	-4.29361	-4.29361	-4.29361	-4.29361	-4.29361	-3.4934	-4.29361	-4.29361	-4.29361	-4.29361	-4.29361	-4.29361	-4.29361	-4.29361	-4.29361	-4.29361	-4.29361	-4.29361	-4.29361	-4.29361	-4.29361	-4.29361	-4.29361	-4.29361	-4.29361	-4.29361	-4.29361	-2.43638	-4.29361	-4.29361	-4.29361	-4.29361	-4.29361	-4.29361	-4.29361	LOC100332883	uncharacterized LOC100332883	NA
ENSDARG00000070203	-4.29361	-4.29361	-4.29361	-4.29361	-4.29361	-4.29361	-4.29361	-4.29361	-4.29361	-4.29361	-4.29361	-4.29361	-4.29361	-4.29361	-4.29361	-4.29361	-4.29361	-4.29361	-4.29361	-4.29361	-4.29361	-2.97358	-2.97252	-4.29361	-4.29361	-4.29361	-4.29361	-4.29361	-4.29361	-4.29361	-4.29361	-4.29361	-4.29361	-4.29361	-4.29361	-4.29361	si:dkey-13e3.1	si:dkey-13e3.1	GO:0006508
ENSDARG00000099486	2.45291	3.82546	3.89418	-4.29361	-4.29361	-4.29361	3.87154	3.81111	3.92322	0.591412	0.376311	1.20574	2.3088	2.35464	2.10433	-0.0361788	-0.0713222	-0.406169	2.82655	3.14033	2.93396	1.27314	1.47294	1.26886	4.33089	4.24671	4.22394	1.34492	1.13164	1.12629	3.50561	3.42937	3.3307	-1.08891	-1.36141	-0.976356	NA	NA	NA
ENSDARG00000023036	0.662231	2.7869	2.8509	-4.29361	-4.29361	-4.29361	2.59093	2.61346	2.5831	0.943091	0.942257	-0.0878626	-0.825344	-1.15218	-0.748647	0.12534	-0.0713222	0.544246	2.74912	3.02347	2.94822	0.585967	0.815231	-0.0961725	0.413963	1.29334	1.6969	1.55768	1.48869	1.5765	0.694028	-1.6878	-0.969728	1.10206	1.05676	1.38499	si:dkey-23a23.2	si:dkey-23a23.2	NA
ENSDARG00000101782	4.30054	4.06107	4.04869	-4.29361	-4.29361	-4.29361	4.15434	4.14203	4.1462	0.777941	1.75548	2.31389	-2.29172	-2.29028	-2.32136	2.75526	2.66821	2.50591	4.18697	4.31255	4.19137	2.86815	2.58765	2.85788	3.65629	3.74245	3.79039	4.40733	4.23262	4.37187	1.84983	0.832182	1.68739	3.30137	3.08853	3.33785	NA	NA	NA
ENSDARG00000097728	-4.29361	-4.29361	-4.29361	-4.29361	-4.29361	-4.29361	-4.29361	-4.29361	-4.29361	-4.29361	-4.29361	-4.29361	-4.29361	-4.29361	-4.29361	-4.29361	-4.29361	-4.29361	-4.29361	-4.29361	-4.29361	-4.29361	-4.29361	-4.29361	-4.29361	-4.29361	-4.29361	-4.29361	-4.29361	-4.29361	-4.29361	-4.29361	-4.29361	-4.29361	-4.29361	-2.09604	NA	NA	NA
ENSDARG00000101395	5.32647	-1.76094	-1.84941	-4.29361	-4.29361	-4.29361	-3.75825	-0.705035	-2.58083	1.42427	1.75548	1.32861	-4.29361	-4.29361	-4.29361	1.20404	1.05501	1.01519	4.09608	4.4697	4.0662	2.54497	2.32706	2.38148	-1.70246	-0.77518	0.408613	2.71233	3.24906	2.95966	1.10489	1.08831	2.02735	2.83305	2.45843	2.95105	NA	NA	NA
ENSDARG00000094824	-4.29361	-4.29361	-4.29361	-4.29361	-4.29361	-4.29361	-4.29361	-4.29361	-4.29361	-4.29361	-4.29361	-4.29361	-4.29361	-4.29361	-4.29361	-4.29361	-4.29361	-4.29361	-4.29361	-4.29361	-4.29361	-4.29361	-4.29361	-4.29361	-4.29361	-4.29361	-4.29361	-4.29361	-4.29361	-4.29361	-4.29361	-4.29361	-4.29361	-4.29361	-4.29361	-4.29361	NA	NA	NA
ENSDARG00000096684	-0.591602	-1.20513	-0.709305	-4.29361	2.98724	-4.29361	-1.45005	-2.66334	-0.597718	1.76518	3.12397	2.68899	-4.29361	-4.29361	-4.29361	3.78118	3.27907	3.65122	2.01414	1.22518	1.01768	1.435	1.45857	1.31233	-0.531853	-0.232806	-0.677197	0.536358	0.350326	0.704857	-4.29361	-4.29361	-4.29361	2.29162	1.75804	2.94593	si:dkeyp-122d12.1	si:dkeyp-122d12.1	NA
ENSDARG00000104041	4.40705	1.81104	1.92162	-4.29361	-4.29361	-4.29361	2.32612	1.54568	1.49515	2.99159	2.65217	2.53417	0.591467	0.664878	1.32823	3.12363	2.92505	3.34147	3.5744	3.25995	2.86046	3.09125	3.30863	2.77237	6.72293	6.70787	6.77427	3.43496	3.6858	3.61783	-0.500652	-1.33327	0.934799	2.34496	2.71404	2.39613	NA	NA	NA
ENSDARG00000101105	4.16516	6.26966	6.25845	-4.29361	-4.29361	-4.29361	6.37082	6.3302	6.24159	2.44837	2.5868	2.89392	5.37513	5.3903	5.31408	1.90611	2.0372	2.20933	4.4459	4.5657	4.50624	3.8581	3.81358	4.20004	4.06251	4.00457	4.14287	3.2484	3.0017	2.70344	5.04915	4.74404	4.39034	2.52383	2.76876	2.82639	LOC101885897	gastrula zinc finger protein XlCGF8.2DB-like	NA
ENSDARG00000076054	5.53821	5.02387	4.93101	4.33592	4.56601	3.60501	4.75467	4.90557	4.9439	4.13091	4.35859	3.88175	3.02893	3.0913	2.93658	3.81899	4.07336	4.18009	5.10018	4.98819	5.12584	5.11418	5.04433	5.16984	3.6089	3.52241	3.73946	4.69049	4.68736	4.60972	3.76894	3.72638	3.58469	4.80363	4.64605	4.51034	LOC103910465	gastrula zinc finger protein XlCGF8.2DB-like	NA
ENSDARG00000099043	1.71537	0.775465	0.538025	-4.29361	-4.29361	-4.29361	0.910151	0.868719	0.51692	2.00081	1.46094	0.758222	-1.07258	-0.434489	-0.987881	-0.172292	-0.416787	-0.35334	1.47078	0.256305	0.250535	0.633585	0.484304	0.692956	0.487006	0.716302	0.502594	1.53643	1.84619	1.71176	0.682459	0.760355	1.18055	-4.29361	-1.01728	-1.54101	NA	NA	NA
ENSDARG00000099224	1.59863	-1.87372	-1.84941	-4.29361	2.98724	-4.29361	-4.29361	-3.22115	-3.1967	-1.09877	-0.180589	0.106013	0.168226	0.203122	0.908671	-1.82597	-2.61186	-0.943194	0.0523821	-0.0848813	-0.554171	1.11234	0.91799	1.11338	-4.29361	-4.29361	-4.29361	-0.938114	-0.71608	-1.99503	-0.638958	-0.968583	-0.545955	0.561705	0.304197	0.91079	NA	NA	NA
ENSDARG00000101492	2.57381	3.37596	3.36341	2.47373	-4.29361	-4.29361	3.30979	3.31468	3.42454	0.943091	1.56595	1.20574	1.74229	1.61788	1.58278	1.37443	1.46117	1.68587	2.4555	2.24923	2.12271	2.66614	2.77647	3.01084	-4.29361	-4.29361	-4.29361	1.06496	1.00947	1.27271	1.20936	1.20113	1.07814	2.72013	2.20691	2.18023	LOC101886222	gastrula zinc finger protein XlCGF49.1-like	NA
ENSDARG00000088082	4.13466	5.60791	5.66374	4.04984	2.98724	4.18796	5.65388	5.63045	5.54806	2.8997	2.85477	3.12035	3.15167	2.98123	2.86458	3.83005	3.68406	3.54187	3.00634	3.40613	3.40943	4.34166	4.4137	4.33104	2.63856	2.42373	2.7071	3.93287	4.05571	4.01466	3.85809	3.77238	3.90195	3.46669	3.10138	3.23818	NA	NA	NA
ENSDARG00000100661	4.01107	5.5731	5.61963	4.04984	2.98724	4.18796	5.61657	5.58975	5.50362	2.88921	2.85477	2.95852	2.5827	2.45292	2.4812	3.67557	3.64044	3.43642	2.71206	3.24147	3.3025	4.24973	4.29146	4.2621	2.51464	2.22741	2.61992	3.78243	3.98325	3.88052	3.50274	3.67924	3.69755	3.40067	3.04337	3.13682	NA	NA	NA
ENSDARG00000093489	4.3495	4.37457	4.34487	-4.29361	-4.29361	-4.29361	4.40495	4.47079	4.12561	2.41725	2.55347	2.23188	4.72944	4.74627	4.85409	3.42273	2.9323	3.31145	4.01571	4.32796	4.23098	4.05933	4.09929	4.13677	5.14456	5.02348	4.98285	3.21492	3.50826	3.3993	4.31839	4.13814	3.89151	3.07124	3.25187	3.16534	znf1119	zinc finger protein 1119	GO:0000978
ENSDARG00000091381	-3.29276	-4.0891	-4.29361	-4.29361	-4.29361	-4.29361	-4.29361	-3.38103	-4.29361	-4.29361	-4.29361	-4.29361	-4.01816	-2.83662	-4.02498	-4.29361	-4.29361	-4.29361	-4.29361	-2.29727	-4.29361	-2.70596	-2.70478	-2.73925	-4.29361	-3.84358	-4.29361	-3.38998	-3.13472	-2.83375	-4.29361	-2.59832	-4.29361	-4.29361	-4.29361	-4.29361	NA	NA	NA
ENSDARG00000104762	5.41221	4.57219	4.53596	-4.29361	-4.29361	-4.29361	4.61497	4.65759	4.35205	3.35219	3.50397	3.60277	5.06174	5.09702	5.23095	3.77437	3.76563	3.8438	4.9222	5.11133	5.08835	4.85677	4.90954	4.89811	5.17558	5.07027	5.05354	4.39049	4.48698	4.56437	4.30831	4.18553	4.06902	3.5871	3.57148	3.62491	NA	NA	NA
ENSDARG00000096063	-4.29361	-4.29361	-4.29361	-4.29361	-4.29361	-4.29361	-4.29361	-4.29361	-4.29361	-4.29361	-4.29361	-4.29361	-4.29361	-4.29361	-4.29361	-4.29361	-4.29361	-4.29361	-1.75812	-4.29361	-4.29361	-3.30242	-3.30154	-3.32713	-4.29361	-4.29361	-2.88646	-4.29361	-3.39395	-4.29361	-4.29361	-4.29361	-4.29361	-4.29361	-3.22707	-4.29361	NA	NA	NA
ENSDARG00000104750	5.5129	2.37965	2.28797	-4.29361	-4.29361	-4.29361	2.32348	2.32303	2.21383	2.91411	3.05204	3.42138	3.2301	3.29697	3.50618	3.36922	3.33873	3.14509	4.98264	5.15982	5.18785	4.849	4.9055	4.95257	2.99453	3.12524	3.26666	4.40312	4.40337	4.55704	4.05936	4.1279	3.8266	3.71601	3.46327	3.69444	NA	NA	NA
ENSDARG00000092140	-4.29361	-4.29361	-4.29361	-4.29361	-4.29361	-4.29361	-4.29361	-4.29361	-4.29361	-4.29361	-4.29361	-4.29361	-4.29361	-4.29361	-4.29361	-4.29361	-4.29361	-4.29361	-4.29361	-1.21045	-4.29361	-4.29361	-4.29361	-4.29361	-4.29361	-4.29361	-4.29361	-4.29361	-4.29361	-4.29361	-4.29361	-4.29361	-4.29361	-4.29361	-4.29361	-4.29361	NA	NA	NA
ENSDARG00000094903	-2.1796	-1.87372	-4.29361	-4.29361	-4.29361	-4.29361	-4.29361	-2.18625	-4.29361	-4.29361	-4.29361	-4.29361	-2.97017	-4.29361	-2.99384	-4.29361	-4.29361	-4.29361	-0.335821	-4.29361	-4.29361	-4.29361	-4.29361	-1.0196	-4.29361	-4.29361	-4.29361	-2.43019	-1.65063	-2.27305	-4.29361	-4.29361	-4.29361	-4.29361	-4.29361	-4.29361	NA	NA	NA
ENSDARG00000093831	2.09522	-0.861934	-1.5815	-4.29361	-4.29361	-4.29361	-1.83601	-0.997289	-0.116936	-0.567307	-0.180589	0.923307	-3.48517	-3.48435	-4.29361	0.270583	0.702521	0.145927	2.58056	1.9495	1.6264	1.31799	1.43267	1.68729	1.65385	1.5006	1.02108	0.71608	1.33654	1.42938	0.57393	0.33521	-0.925629	0.533576	1.05676	0.378794	NA	NA	NA
ENSDARG00000093361	1.88299	0.24867	0.588883	-4.29361	3.9826	-4.29361	0.235161	-0.254286	0.0813998	0.377134	-1.09953	1.32861	2.17812	2.31069	2.24709	-0.0361788	-0.252968	1.72017	1.18588	2.08527	2.12271	1.76935	1.22859	1.75187	1.86345	1.86827	2.13449	0.172984	0.839802	0.53615	2.0318	2.72741	2.99554	1.49427	1.32367	1.85507	NA	NA	NA
ENSDARG00000094147	0.974831	-0.0363641	0.486475	-4.29361	-4.29361	-4.29361	-0.167057	-0.500642	-0.92989	1.22562	1.34769	1.44184	1.84863	2.14139	1.8495	0.35901	0.089989	0.145927	0.217856	0.968421	0.250535	1.48463	0.792498	1.39552	-2.48095	-0.94995	-1.43403	2.09303	2.35359	2.40988	2.87178	3.42937	3.22071	0.922302	0.653466	0.199677	NA	NA	NA
ENSDARG00000101091	4.04012	-0.480715	0.436641	-4.29361	-4.29361	-4.29361	-0.047804	0.0102543	0.0542206	2.20981	2.72926	2.25314	-0.590845	-0.289452	-1.00505	2.18798	2.69354	2.17227	3.52879	2.86645	3.25396	3.23851	3.34163	3.52666	1.23721	0.46916	1.30812	2.29124	2.5532	2.53124	-0.315266	-0.127079	0.00275442	3.36143	3.83912	3.84893	NA	NA	NA
ENSDARG00000092968	2.73044	0.0152259	1.27047	-4.29361	-4.29361	-4.29361	0.904865	0.931329	1.07115	1.70204	0.888202	0.758222	2.19511	1.95184	1.90339	0.402532	0.037142	1.4211	2.6673	2.5281	2.31764	1.90489	1.79227	1.98463	0.413963	-0.350499	-1.29199	2.00727	1.98574	2.03295	1.7769	1.52966	0.843457	0.511689	0.729005	1.04473	NA	NA	NA
ENSDARG00000088870	3.82923	2.7173	2.75323	-4.29361	-4.29361	-4.29361	2.81577	2.26208	2.92	2.55432	2.45629	2.6954	2.96156	2.9728	2.99143	2.17697	1.8453	2.6584	3.67412	3.08048	3.04428	3.33397	3.60888	3.12494	2.85688	2.34262	2.51236	2.89304	2.60328	2.77174	1.75359	2.04454	2.2015	3.25221	2.92533	3.10006	NA	NA	NA
ENSDARG00000043792	-4.29361	-3.66702	-4.29361	-4.29361	-4.29361	-4.29361	-4.29361	-4.29361	-4.29361	-4.29361	-4.29361	-4.29361	-4.29361	-4.29361	-4.29361	-4.29361	-4.29361	-4.29361	-4.29361	-4.29361	-4.29361	-4.29361	-4.29361	-3.00345	-4.29361	-4.29361	-4.29361	-4.29361	-4.29361	-4.29361	-4.29361	-4.29361	-4.29361	-2.61426	-2.00668	-2.52666	si:rp71-7l19.2	si:rp71-7l19.2	GO:0000166
ENSDARG00000089582	-2.8331	-0.777205	-1.35563	-4.29361	-4.29361	-4.29361	-1.18289	-1.74438	-1.7059	-1.09877	-2.89834	-2.21737	-0.106156	0.388723	0.0286558	-2.39876	-2.11312	-1.5388	0.616992	-0.298187	1.86456	-1.11057	-1.36882	-1.0196	-4.29361	-4.29361	-1.20451	-1.05424	0.248423	-0.104031	0.992264	-0.901799	0.710047	1.6966	1.47176	1.85507	si:dkey-233e3.2	si:dkey-233e3.2	NA
ENSDARG00000099440	0.390315	2.86433	2.74277	-4.29361	-4.29361	-4.29361	2.7374	2.66477	2.63932	-4.29361	-4.29361	-4.29361	-0.947931	-0.546422	-0.546637	-0.382175	-1.63835	-0.943194	0.685096	1.35982	1.26557	-0.0418722	-0.00215306	0.848692	2.68126	3.19622	3.18721	-0.330882	-0.804311	-0.914073	0.509912	-1.95167	0.681818	-0.282475	-0.0526526	-1.02923	NA	NA	NA
ENSDARG00000101460	3.81543	4.95856	4.99938	-4.29361	3.9826	-4.29361	4.7913	4.7999	5.02256	1.3949	2.3272	2.19618	4.22263	4.34021	3.87836	1.415	1.16776	1.28886	3.38571	2.42947	2.87248	2.6772	2.70793	2.61012	5.46518	5.50647	5.43727	2.56888	2.57538	2.7341	3.99592	3.90387	3.75829	2.08026	2.27805	2.33886	NA	NA	NA
ENSDARG00000099837	5.20184	4.05838	4.12484	3.4671	3.9826	3.60501	4.06425	4.16347	4.04008	2.32446	2.32361	2.50841	3.06952	2.98487	3.09097	2.89984	3.00896	2.86201	4.5668	4.60148	4.81444	4.41141	4.31846	4.36611	4.50934	4.47352	4.30406	4.61558	4.60388	4.64833	3.25091	3.30564	3.15959	2.91775	3.29973	3.43107	NA	NA	NA
ENSDARG00000101497	-0.116081	-4.29361	-4.29361	-4.29361	-4.29361	-4.29361	-4.29361	-3.22115	-4.29361	-1.94924	-4.29361	-4.29361	-4.29361	-4.29361	-4.29361	-2.58622	-2.61186	-0.649837	-0.335821	0.256305	-0.303835	-0.167319	-0.680182	0.114942	-4.29361	-4.29361	-4.29361	-1.98384	-0.474401	-0.775999	-4.29361	-4.29361	-4.29361	-1.37224	-1.71478	-1.4302	NA	NA	NA
ENSDARG00000100142	2.5959	3.41969	3.40766	-4.29361	-4.29361	-4.29361	3.36505	3.34422	3.42063	-4.29361	-1.94993	-1.11687	2.2994	2.19072	2.11281	1.06437	0.889504	0.0929768	1.95744	1.90026	1.79367	1.6104	1.49969	1.73599	4.13269	3.98648	3.82328	2.48573	1.73928	2.38544	2.47399	2.63965	2.40082	0.447513	0.586806	0.6963	NA	NA	NA
ENSDARG00000103471	4.51665	3.19275	3.14475	-4.29361	-4.29361	-4.29361	3.32356	3.25779	3.31346	3.19988	2.94553	3.27931	2.1101	2.32136	2.46844	2.88592	2.82544	3.07213	4.3273	4.5108	4.28479	3.71199	3.49968	3.75522	3.56833	3.57436	3.63809	3.66446	3.64519	3.79072	2.78451	2.87619	2.63895	3.34534	3.54977	3.55052	zgc:173716	zgc:173716	GO:0003676
ENSDARG00000104239	-4.29361	-4.0891	-3.26227	-4.29361	-4.29361	-4.29361	-3.25387	-4.08644	-4.08016	-4.29361	-4.29361	-4.29361	-3.81782	-3.02198	-3.52662	-3.62542	-3.63906	-4.29361	-4.29361	-4.29361	-4.29361	-4.29361	-3.30154	-3.55813	-3.85872	-4.29361	-4.29361	-4.29361	-4.05041	-4.29361	-4.29361	-4.29361	-3.25323	-3.23358	-3.07542	-3.60673	NA	NA	NA
ENSDARG00000103202	-4.29361	-4.29361	-4.29361	-4.29361	-4.29361	-4.29361	-4.29361	-4.29361	-4.29361	-4.29361	-4.29361	-4.29361	-4.29361	-4.29361	-4.29361	-4.29361	-4.29361	-4.29361	-4.29361	-4.29361	-4.29361	-4.29361	-4.29361	-4.29361	-4.29361	-2.4397	-2.48493	-4.29361	-4.29361	-4.29361	-4.29361	-2.86291	-2.94082	-4.29361	-3.42248	-4.29361	NA	NA	NA
ENSDARG00000102799	4.26765	3.6286	3.42465	-4.29361	-4.29361	-4.29361	3.71825	3.67646	3.80806	1.81719	1.99997	2.5032	2.89921	2.70831	2.72809	2.03696	1.62812	1.76963	3.78767	4.03914	3.88238	3.00336	2.91767	3.23	3.84872	3.66146	3.69607	3.35639	3.04956	3.29387	3.46356	3.54418	3.2212	3.04979	3.53617	3.30645	NA	NA	NA
ENSDARG00000098876	-0.200311	1.73422	1.79785	-4.29361	-4.29361	-4.29361	2.07041	2.00137	1.9777	-0.159534	-0.747762	0.138626	0.62339	0.741025	0.87974	-2.11267	-1.85629	-1.71644	1.23668	-0.0732643	0.194216	-0.838375	-1.15243	-0.287977	-1.1996	0.0862967	-0.243108	0.134598	-0.393596	0.208666	-2.37232	-2.03102	-1.7455	-0.71486	-0.459151	-0.905442	NA	NA	NA
ENSDARG00000098190	-0.451566	-2.62656	-2.87902	-4.29361	-4.29361	-4.29361	-2.04517	-2.18625	-1.59038	-4.29361	-1.94993	-0.198927	-4.29361	-2.96902	-4.29361	-1.92376	-2.18517	-2.57121	-2.08115	-2.04954	-2.05429	-3.48761	-1.77371	-2.33343	-3.11956	-1.5607	-2.48493	-1.98384	-2.19638	-1.34091	-1.99261	-2.86291	-2.94082	-1.72516	-2.60567	-1.76484	NA	NA	NA
ENSDARG00000104074	0.00446008	-0.120859	-0.777689	-4.29361	-4.29361	-4.29361	-0.518266	-0.660748	-0.665207	-4.29361	-2.6905	-2.16337	-4.29361	-4.29361	-3.62935	-4.29361	-4.29361	-3.35255	-2.49802	-0.648487	-1.21577	-2.70596	-4.29361	-2.73925	-4.29361	-1.65447	-2.48493	-3.56271	-3.08475	-2.90395	-4.29361	-4.29361	-3.59617	-3.42812	-2.60567	-3.37007	NA	NA	NA
ENSDARG00000101149	3.38104	1.69225	1.87783	-4.29361	-4.29361	-4.29361	1.91607	1.80776	1.6633	1.69649	0.390105	1.21342	-1.64764	-1.87046	-2.09315	1.07073	0.736067	0.465565	3.10038	2.84058	3.13434	2.14138	2.38223	1.74363	3.47433	3.54796	3.63097	2.50569	2.58345	2.96163	-0.900854	-1.13395	-4.29361	1.06439	0.912578	0.683213	NA	NA	NA
ENSDARG00000104586	-1.43416	-4.29361	-4.29361	-4.29361	-4.29361	-4.29361	-3.20733	-3.50452	-3.1967	-4.29361	-4.29361	-4.29361	-4.29361	-1.48245	-2.32136	-4.29361	-4.29361	-4.29361	-4.29361	-4.29361	-4.29361	-0.974538	-2.29466	-1.0196	-4.29361	-2.84695	-4.29361	-4.29361	-4.29361	-4.29361	-4.29361	-4.29361	-4.29361	-4.29361	-4.29361	-4.29361	NA	NA	NA
ENSDARG00000101202	-0.142259	-4.29361	-4.29361	-4.29361	-4.29361	-4.29361	-4.29361	-4.29361	-4.29361	-4.29361	-4.29361	-4.29361	-4.29361	-4.29361	-4.29361	-1.82597	-3.38037	-3.35255	-4.29361	-1.34366	-1.21577	-1.91766	-3.61606	-1.56294	-2.7037	-4.29361	-2.70741	-3.07989	-2.43638	-4.29361	-4.29361	-2.86291	-2.94082	-2.11794	-1.69885	-2.11878	NA	NA	NA
ENSDARG00000104741	2.92191	-1.65634	-1.02123	-4.29361	-4.29361	-4.29361	-3.36867	-3.17645	-1.44187	-0.0812704	0.295551	1.13477	-3.29959	-3.29863	-4.29361	0.427533	-0.67753	-1.5388	1.8811	2.35619	1.83109	1.19642	1.9037	1.46805	-0.178097	0.0157483	-0.749656	1.013	1.18947	1.08611	-4.29361	-1.95167	-2.68416	1.33273	1.51081	1.08634	zgc:173619	zgc:173619	GO:0000978
ENSDARG00000101278	0.100326	-3.0886	-1.44179	-4.29361	-4.29361	-4.29361	-2.40772	-3.76634	-3.75201	-1.09877	-1.09953	-1.11687	-4.29361	-4.29361	-4.29361	-4.29361	-1.85629	-2.57121	0.217856	0.256305	-1.21577	-1.65242	-1.20738	-0.343565	-0.827433	-4.29361	-4.29361	-0.607212	-1.99066	-1.65523	0.589501	-1.33327	-4.29361	-1.37224	0.304197	-0.737648	NA	NA	NA
ENSDARG00000101775	3.29342	0.304167	-0.197424	-4.29361	-4.29361	-4.29361	0.85091	0.937273	0.595545	0.256743	-1.94993	-0.880669	-1.29864	-1.33555	-1.15503	0.483443	-0.340759	0.271779	2.27944	2.97113	2.40914	1.39788	0.977427	1.31404	0.5962	1.92001	1.25201	1.25993	0.79824	0.882197	1.43297	1.53828	-0.614314	1.08278	0.74656	1.47981	zgc:172014	zgc:172014	GO:0003674
ENSDARG00000098115	0.453532	-0.58489	0.318447	-4.29361	-4.29361	-4.29361	-0.282919	0.307699	0.106521	-0.726978	-0.568099	-0.418568	-2.0166	-1.27002	-2.28946	-1.82597	-2.99648	-0.0750695	-0.50764	-4.29361	-1.72979	-0.811073	-0.504133	-1.53186	0.435994	-0.232806	-0.204401	0.259849	-0.873333	-0.139589	-0.36242	-0.811456	0.194779	-0.809183	-3.55958	-0.694305	si:dkey-178j11.5	si:dkey-178j11.5	NA
ENSDARG00000101117	-4.29361	-4.29361	-3.1565	-4.29361	-4.29361	-4.29361	-4.29361	-4.29361	-4.29361	-4.29361	-4.29361	-4.29361	-4.29361	-4.29361	-4.29361	-4.29361	-4.29361	-4.29361	-2.99855	-4.29361	-4.29361	-4.29361	-4.29361	-4.29361	-4.29361	-4.29361	-4.29361	-2.92444	-3.08475	-3.95868	-4.29361	-4.29361	-4.29361	-3.8835	-4.29361	-3.51337	NA	NA	NA
ENSDARG00000102484	-4.29361	-4.29361	-4.29361	-4.29361	-4.29361	-4.29361	-4.29361	-4.29361	-4.29361	-4.29361	-4.29361	-4.29361	-4.29361	-4.29361	-4.29361	-4.29361	-4.29361	-4.29361	-4.29361	-4.29361	-4.29361	-4.29361	-4.29361	-4.29361	-4.29361	-4.29361	-4.29361	-4.29361	-4.29361	-4.29361	-4.29361	-4.29361	-4.29361	-4.29361	-4.29361	-4.29361	NA	NA	NA
ENSDARG00000103233	-4.29361	-4.29361	-4.29361	-4.29361	-4.29361	-4.29361	-4.29361	-4.29361	-4.29361	-4.29361	-4.29361	-4.29361	-4.29361	-4.29361	-4.29361	-4.29361	-4.29361	-4.29361	-4.29361	-4.29361	-4.29361	-4.29361	-4.29361	-4.29361	-4.29361	-4.29361	-4.29361	-4.29361	-4.29361	-4.29361	-4.29361	-4.29361	-4.29361	-3.56454	-4.29361	-3.51337	NA	NA	NA
ENSDARG00000082790	-4.29361	-4.29361	-4.29361	-4.29361	-4.29361	-4.29361	-4.29361	-4.29361	-4.29361	-4.29361	-4.29361	-4.29361	-4.29361	-4.29361	-4.29361	-4.29361	-4.29361	-4.29361	-4.29361	-4.29361	-4.29361	-4.29361	-4.29361	-4.29361	-4.29361	-4.29361	-4.29361	-4.29361	-4.29361	-4.29361	-4.29361	-4.29361	-4.29361	-4.29361	-3.55958	-4.29361	NA	NA	NA
ENSDARG00000103901	-4.29361	-4.29361	-4.29361	-4.29361	-4.29361	-4.29361	-4.29361	-4.29361	-4.29361	-4.29361	-4.29361	-4.29361	-4.29361	-4.29361	-4.29361	-4.29361	-4.29361	-4.29361	-4.29361	-4.29361	-4.29361	-4.29361	-4.29361	-4.29361	-4.29361	-4.29361	-4.29361	-4.29361	-4.29361	-4.29361	-4.29361	-4.29361	-4.29361	-4.29361	-4.29361	-4.29361	NA	NA	NA
ENSDARG00000104604	2.08875	-0.951951	-1.07874	-4.29361	-4.29361	-4.29361	-0.699623	-0.78108	-0.667867	0.363206	1.15109	1.33566	1.14214	0.533398	1.08429	-0.762772	-1.33811	-0.19003	1.78196	1.85538	2.50679	0.80974	1.01936	0.794543	-0.915348	-0.350499	-0.537005	1.50052	1.38906	1.30652	0.459962	-1.0284	0.467049	0.400646	0.19548	0.0973281	NA	NA	NA
ENSDARG00000101699	-4.29361	-4.29361	-4.29361	-4.29361	-4.29361	-4.29361	-4.29361	-4.29361	-4.29361	-4.29361	-4.29361	-4.29361	-4.29361	-4.29361	-4.29361	-4.29361	-4.29361	-4.29361	-4.29361	-4.29361	-4.29361	-4.29361	-4.29361	-4.29361	-4.29361	-4.29361	-4.29361	-4.29361	-4.29361	-4.29361	-4.29361	-4.29361	-4.29361	-4.29361	-4.29361	-4.29361	NA	NA	NA
ENSDARG00000103090	-4.29361	-4.29361	-4.29361	-4.29361	-4.29361	-4.29361	-4.29361	-4.29361	-4.29361	-4.29361	-4.29361	-4.29361	-4.29361	-4.29361	-4.29361	-4.29361	-4.29361	-4.29361	-4.29361	-4.29361	-4.29361	-4.29361	-4.29361	-4.29361	-4.29361	-4.29361	-4.29361	-4.29361	-4.29361	-4.29361	-4.29361	-4.29361	-4.29361	-4.29361	-4.29361	-4.29361	NA	NA	NA
ENSDARG00000098229	-4.29361	-4.29361	-4.29361	-4.29361	-4.29361	-4.29361	-4.29361	-4.29361	-4.29361	-4.29361	-4.29361	-4.29361	-4.29361	-4.29361	-4.29361	-4.29361	-4.29361	-4.29361	-4.29361	-4.29361	-4.29361	-4.29361	-4.29361	-4.29361	-4.29361	-4.29361	-4.29361	-4.29361	-4.29361	-4.29361	-4.29361	-4.29361	-4.29361	-4.29361	-4.29361	-4.29361	NA	NA	NA
ENSDARG00000104673	-4.29361	-4.29361	-4.29361	-4.29361	-4.29361	-4.29361	-4.29361	-4.29361	-4.29361	-4.29361	-4.29361	-4.29361	-4.29361	-4.29361	-4.29361	-4.29361	-4.29361	-4.29361	-4.29361	-4.29361	-4.29361	-4.29361	-4.29361	-4.29361	-4.29361	-4.29361	-4.29361	-4.29361	-4.29361	-4.29361	-4.29361	-4.29361	-4.29361	-4.29361	-4.29361	-4.29361	NA	NA	NA
ENSDARG00000102629	-4.29361	-4.29361	-4.29361	-4.29361	-4.29361	-4.29361	-4.29361	-4.29361	-4.29361	-4.29361	-4.29361	-4.29361	-4.29361	-4.29361	-4.29361	-4.29361	-4.29361	-4.29361	-4.29361	-4.29361	-4.29361	-4.29361	-4.29361	-4.29361	-4.29361	-4.29361	-4.29361	-4.29361	-4.29361	-4.29361	-4.29361	-4.29361	-4.29361	-4.29361	-4.29361	-4.29361	NA	NA	NA
ENSDARG00000100205	-4.29361	-4.29361	-4.29361	-4.29361	-4.29361	-4.29361	-4.29361	-4.29361	-4.29361	-4.29361	-4.29361	-4.29361	-4.29361	-4.29361	-4.29361	-4.29361	-4.29361	-4.29361	-4.29361	-4.29361	-4.29361	-4.29361	-4.29361	-4.29361	-4.29361	-4.29361	-4.29361	-4.29361	-4.29361	-4.29361	-4.29361	-4.29361	-4.29361	-4.29361	-4.29361	-4.29361	NA	NA	NA
ENSDARG00000100064	-4.29361	-4.29361	-4.29361	-4.29361	-4.29361	-4.29361	-4.29361	-4.29361	-4.29361	-4.29361	-4.29361	-4.29361	-4.29361	-4.29361	-4.29361	-4.29361	-4.29361	-4.29361	-4.29361	-4.29361	-4.29361	-4.29361	-4.29361	-4.29361	-4.29361	-4.29361	-4.29361	-4.29361	-4.29361	-4.29361	-4.29361	-4.29361	-4.29361	-4.29361	-4.29361	-4.29361	NA	NA	NA
ENSDARG00000098285	-4.29361	-4.29361	-4.29361	-4.29361	-4.29361	-4.29361	-4.29361	-4.29361	-4.29361	-4.29361	-4.29361	-4.29361	-4.29361	-4.29361	-4.29361	-4.29361	-4.29361	-4.29361	-4.29361	-4.29361	-4.29361	-4.29361	-4.29361	-4.29361	-4.29361	-4.29361	-4.29361	-4.29361	-4.29361	-4.29361	-4.29361	-4.29361	-4.29361	-4.29361	-4.29361	-4.29361	NA	NA	NA
ENSDARG00000102988	-4.29361	-4.29361	-4.29361	-4.29361	-4.29361	-4.29361	-4.29361	-4.29361	-4.29361	-4.29361	-4.29361	-4.29361	-4.29361	-4.29361	-4.29361	-4.29361	-4.29361	-4.29361	-4.29361	-4.29361	-4.29361	-4.29361	-4.29361	-4.29361	-4.29361	-4.29361	-4.29361	-4.29361	-4.29361	-4.29361	-4.29361	-4.29361	-4.29361	-4.29361	-4.29361	-4.29361	NA	NA	NA
ENSDARG00000100676	-4.29361	-4.29361	-4.29361	-4.29361	-4.29361	-4.29361	-4.29361	-4.29361	-4.29361	-4.29361	-4.29361	-4.29361	-4.29361	-4.29361	-4.29361	-4.29361	-4.29361	-4.29361	-4.29361	-4.29361	-4.29361	-4.29361	-4.29361	-4.29361	-4.29361	-4.29361	-4.29361	-4.29361	-4.29361	-4.29361	-4.29361	-4.29361	-4.29361	-4.29361	-4.29361	-4.29361	NA	NA	NA
ENSDARG00000099369	-4.29361	-4.29361	-4.29361	-4.29361	-4.29361	-4.29361	-4.29361	-4.29361	-4.29361	-4.29361	-4.29361	-4.29361	-4.29361	-4.29361	-4.29361	-4.29361	-4.29361	-4.29361	-4.29361	-4.29361	-4.29361	-4.29361	-4.29361	-4.29361	-4.29361	-4.29361	-4.29361	-4.29361	-4.29361	-4.29361	-4.29361	-4.29361	-4.29361	-4.29361	-4.29361	-4.29361	NA	NA	NA
ENSDARG00000103116	-4.29361	-4.29361	-4.29361	-4.29361	-4.29361	-4.29361	-4.29361	-4.29361	-4.29361	-4.29361	-4.29361	-4.29361	-4.29361	-4.29361	-4.29361	-4.29361	-4.29361	-4.29361	-4.29361	-4.29361	-4.29361	-4.29361	-4.29361	-4.29361	-4.29361	-4.29361	-4.29361	-4.29361	-4.29361	-4.29361	-4.29361	-4.29361	-4.29361	-4.29361	-4.29361	-4.29361	NA	NA	NA
ENSDARG00000103877	-4.29361	-4.29361	-4.29361	-4.29361	-4.29361	-4.29361	-4.29361	-4.29361	-4.29361	-4.29361	-4.29361	-4.29361	-4.29361	-4.29361	-4.29361	-4.29361	-4.29361	-4.29361	-4.29361	-4.29361	-4.29361	-4.29361	-4.29361	-4.29361	-4.29361	-4.29361	-4.29361	-4.29361	-4.29361	-4.29361	-4.29361	-4.29361	-4.29361	-4.29361	-4.29361	-4.29361	NA	NA	NA
ENSDARG00000103593	-4.29361	-4.29361	-4.29361	-4.29361	-4.29361	-4.29361	-4.29361	-4.29361	-4.29361	-4.29361	-4.29361	-4.29361	-4.29361	-4.29361	-4.29361	-4.29361	-4.29361	-4.29361	-4.29361	-4.29361	-4.29361	-4.29361	-4.29361	-4.29361	-4.29361	-4.29361	-4.29361	-4.29361	-4.29361	-4.29361	-4.29361	-4.29361	-4.29361	-4.29361	-4.29361	-4.29361	NA	NA	NA
ENSDARG00000105149	-4.29361	-4.29361	-4.29361	-4.29361	-4.29361	-4.29361	-4.29361	-4.29361	-4.29361	-4.29361	-4.29361	-4.29361	-4.29361	-4.29361	-4.29361	-4.29361	-4.29361	-4.29361	-4.29361	-4.29361	-4.29361	-4.29361	-4.29361	-4.29361	-4.29361	-4.29361	-4.29361	-4.29361	-4.29361	-4.29361	-4.29361	-4.29361	-4.29361	-4.29361	-4.29361	-4.29361	NA	NA	NA
ENSDARG00000098504	-4.29361	-4.29361	-4.29361	-4.29361	-4.29361	-4.29361	-4.29361	-4.29361	-4.29361	-4.29361	-4.29361	-4.29361	-4.29361	-4.29361	-4.29361	-4.29361	-4.29361	-4.29361	-4.29361	-4.29361	-4.29361	-4.29361	-4.29361	-4.29361	-4.29361	-4.29361	-4.29361	-4.29361	-4.29361	-4.29361	-4.29361	-4.29361	-4.29361	-4.29361	-4.29361	-4.29361	NA	NA	NA
ENSDARG00000103363	-4.29361	-4.29361	-4.29361	-4.29361	-4.29361	-4.29361	-4.29361	-4.29361	-4.29361	-4.29361	-4.29361	-4.29361	-4.29361	-4.29361	-4.29361	-4.29361	-4.29361	-4.29361	-4.29361	-4.29361	-4.29361	-4.29361	-4.29361	-4.29361	-4.29361	-4.29361	-4.29361	-4.29361	-4.29361	-4.29361	-4.29361	-4.29361	-4.29361	-4.29361	-4.29361	-4.29361	NA	NA	NA
ENSDARG00000105025	-4.29361	-4.29361	-4.29361	-4.29361	-4.29361	-4.29361	-4.29361	-4.29361	-4.29361	-4.29361	-4.29361	-4.29361	-4.29361	-4.29361	-4.29361	-4.29361	-4.29361	-4.29361	-4.29361	-4.29361	-4.29361	-4.29361	-4.29361	-4.29361	-4.29361	-4.29361	-4.29361	-4.29361	-4.29361	-4.29361	-4.29361	-4.29361	-4.29361	-4.29361	-4.29361	-4.29361	NA	NA	NA
ENSDARG00000101811	-4.29361	-4.29361	-4.29361	-4.29361	-4.29361	-4.29361	-4.29361	-4.29361	-4.29361	-4.29361	-4.29361	-4.29361	-4.29361	-4.29361	-4.29361	-4.29361	-4.29361	-4.29361	-4.29361	-4.29361	-4.29361	-4.29361	-4.29361	-4.29361	-4.29361	-4.29361	-4.29361	-4.29361	-4.29361	-4.29361	-4.29361	-4.29361	-4.29361	-4.29361	-4.29361	-4.29361	NA	NA	NA
ENSDARG00000101068	-4.29361	-4.29361	-4.29361	-4.29361	-4.29361	-4.29361	-4.29361	-4.29361	-4.29361	-4.29361	-4.29361	-4.29361	-4.29361	-4.29361	-4.29361	-4.29361	-4.29361	-4.29361	-4.29361	-4.29361	-4.29361	-4.29361	-4.29361	-4.29361	-4.29361	-4.29361	-4.29361	-4.29361	-4.29361	-4.29361	-4.29361	-4.29361	-4.29361	-4.29361	-4.29361	-4.29361	NA	NA	NA
ENSDARG00000098381	-4.29361	-4.29361	-4.29361	-4.29361	-4.29361	-4.29361	-4.29361	-4.29361	-4.29361	-4.29361	-4.29361	-4.29361	-4.29361	-4.29361	-4.29361	-4.29361	-4.29361	-4.29361	-4.29361	-4.29361	-4.29361	-4.29361	-4.29361	-4.29361	-4.29361	-4.29361	-4.29361	-4.29361	-4.29361	-4.29361	-4.29361	-4.29361	-4.29361	-4.29361	-4.29361	-4.29361	NA	NA	NA
ENSDARG00000103084	-4.29361	-4.29361	-4.29361	-4.29361	-4.29361	-4.29361	-4.29361	-4.29361	-4.29361	-4.29361	-4.29361	-4.29361	-4.29361	-4.29361	-4.29361	-4.29361	-4.29361	-4.29361	-4.29361	-4.29361	-4.29361	-4.29361	-4.29361	-4.29361	-4.29361	-4.29361	-4.29361	-4.29361	-4.29361	-4.29361	-4.29361	-4.29361	-4.29361	-4.29361	-4.29361	-4.29361	NA	NA	NA
ENSDARG00000103182	-4.29361	-4.29361	-4.29361	-4.29361	-4.29361	-4.29361	-4.29361	-4.29361	-4.29361	-4.29361	-4.29361	-4.29361	-4.29361	-4.29361	-4.29361	-4.29361	-4.29361	-4.29361	-4.29361	-4.29361	-4.29361	-4.29361	-4.29361	-4.29361	-4.29361	-4.29361	-4.29361	-4.29361	-4.29361	-4.29361	-4.29361	-4.29361	-4.29361	-4.29361	-4.29361	-4.29361	NA	NA	NA
ENSDARG00000101610	-4.29361	-4.29361	-4.29361	-4.29361	-4.29361	-4.29361	-4.29361	-4.29361	-4.29361	-4.29361	-4.29361	-4.29361	-4.29361	-4.29361	-4.29361	-4.29361	-4.29361	-4.29361	-4.29361	-4.29361	-4.29361	-4.29361	-4.29361	-4.29361	-4.29361	-4.29361	-4.29361	-4.29361	-4.29361	-4.29361	-4.29361	-4.29361	-4.29361	-4.29361	-4.29361	-4.29361	NA	NA	NA
ENSDARG00000100286	-4.29361	-4.29361	-4.29361	-4.29361	-4.29361	-4.29361	-4.29361	-4.29361	-4.29361	-4.29361	-4.29361	-4.29361	-4.29361	-4.29361	-4.29361	-4.29361	-4.29361	-4.29361	-4.29361	-4.29361	-4.29361	-4.29361	-4.29361	-4.29361	-4.29361	-4.29361	-4.29361	-4.29361	-4.29361	-4.29361	-4.29361	-4.29361	-4.29361	-4.29361	-4.29361	-4.29361	NA	NA	NA
ENSDARG00000099649	-4.29361	-4.29361	-4.29361	-4.29361	-4.29361	-4.29361	-4.29361	-4.29361	-4.29361	-4.29361	-4.29361	-4.29361	-4.29361	-4.29361	-4.29361	-4.29361	-4.29361	-4.29361	-4.29361	-4.29361	-4.29361	-4.29361	-4.29361	-4.29361	-4.29361	-4.29361	-4.29361	-4.29361	-4.29361	-4.29361	-4.29361	-4.29361	-4.29361	-4.29361	-4.29361	-4.29361	NA	NA	NA
ENSDARG00000101573	-4.29361	-4.29361	-4.29361	-4.29361	-4.29361	-4.29361	-4.29361	-4.29361	-4.29361	-4.29361	-4.29361	-4.29361	-4.29361	-4.29361	-4.29361	-4.29361	-4.29361	-4.29361	-4.29361	-4.29361	-4.29361	-4.29361	-4.29361	-4.29361	-4.29361	-4.29361	-4.29361	-4.29361	-4.29361	-4.29361	-4.29361	-4.29361	-4.29361	-4.29361	-4.29361	-4.29361	NA	NA	NA
ENSDARG00000098388	-4.29361	-4.29361	-4.29361	-4.29361	-4.29361	-4.29361	-4.29361	-4.29361	-4.29361	-4.29361	-4.29361	-4.29361	-4.29361	-4.29361	-4.29361	-4.29361	-4.29361	-4.29361	-4.29361	-4.29361	-4.29361	-4.29361	-4.29361	-4.29361	-4.29361	-4.29361	-4.29361	-4.29361	-4.29361	-4.29361	-4.29361	-4.29361	-4.29361	-4.29361	-4.29361	-4.29361	NA	NA	NA
ENSDARG00000099013	-4.29361	-4.29361	-4.29361	-4.29361	-4.29361	-4.29361	-4.29361	-4.29361	-4.29361	-4.29361	-4.29361	-4.29361	-4.29361	-4.29361	-4.29361	-4.29361	-4.29361	-4.29361	-4.29361	-4.29361	-4.29361	-4.29361	-4.29361	-4.29361	-4.29361	-4.29361	-4.29361	-4.29361	-4.29361	-4.29361	-4.29361	-4.29361	-4.29361	-4.29361	-4.29361	-4.29361	NA	NA	NA
ENSDARG00000102597	-4.29361	-4.29361	-4.29361	-4.29361	-4.29361	-4.29361	-4.29361	-4.29361	-4.29361	-4.29361	-4.29361	-4.29361	-4.29361	-4.29361	-4.29361	-4.29361	-4.29361	-4.29361	-4.29361	-4.29361	-4.29361	-4.29361	-4.29361	-4.29361	-4.29361	-4.29361	-4.29361	-4.29361	-4.29361	-4.29361	-4.29361	-4.29361	-4.29361	-4.29361	-4.29361	-4.29361	NA	NA	NA
ENSDARG00000103881	-4.29361	-4.29361	-4.29361	-4.29361	-4.29361	-4.29361	-4.29361	-4.29361	-4.29361	-4.29361	-4.29361	-4.29361	-4.29361	-4.29361	-4.29361	-4.29361	-4.29361	-4.29361	-4.29361	-4.29361	-4.29361	-4.29361	-4.29361	-4.29361	-4.29361	-4.29361	-4.29361	-4.29361	-4.29361	-4.29361	-4.29361	-4.29361	-4.29361	-4.29361	-4.29361	-4.29361	NA	NA	NA
ENSDARG00000098517	-4.29361	-4.29361	-4.29361	-4.29361	-4.29361	-4.29361	-4.29361	-4.29361	-4.29361	-4.29361	-4.29361	-4.29361	-4.29361	-4.29361	-4.29361	-4.29361	-4.29361	-4.29361	-4.29361	-4.29361	-4.29361	-4.29361	-4.29361	-4.29361	-4.29361	-4.29361	-4.29361	-4.29361	-4.29361	-4.29361	-4.29361	-4.29361	-4.29361	-4.29361	-4.29361	-4.29361	NA	NA	NA
ENSDARG00000099210	-4.29361	-4.29361	-4.29361	-4.29361	-4.29361	-4.29361	-4.29361	-4.29361	-4.29361	-4.29361	-4.29361	-4.29361	-4.29361	-4.29361	-4.29361	-4.29361	-4.29361	-4.29361	-4.29361	-4.29361	-4.29361	-4.29361	-4.29361	-4.29361	-4.29361	-4.29361	-4.29361	-4.29361	-4.29361	-4.29361	-4.29361	-4.29361	-4.29361	-4.29361	-4.29361	-4.29361	NA	NA	NA
ENSDARG00000099360	-4.29361	-4.29361	-4.29361	-4.29361	-4.29361	-4.29361	-4.29361	-4.29361	-4.29361	-4.29361	-4.29361	-4.29361	-4.29361	-4.29361	-4.29361	-4.29361	-4.29361	-4.29361	-4.29361	-4.29361	-4.29361	-4.29361	-4.29361	-4.29361	-4.29361	-4.29361	-4.29361	-4.29361	-4.29361	-4.29361	-4.29361	-4.29361	-4.29361	-4.29361	-4.29361	-4.29361	NA	NA	NA
ENSDARG00000104610	-4.29361	-4.29361	-4.29361	-4.29361	-4.29361	-4.29361	-4.29361	-4.29361	-4.29361	-4.29361	-4.29361	-4.29361	-4.29361	-4.29361	-4.29361	-4.29361	-4.29361	-4.29361	-4.29361	-4.29361	-4.29361	-4.29361	-4.29361	-4.29361	-4.29361	-4.29361	-4.29361	-4.29361	-4.29361	-4.29361	-4.29361	-4.29361	-4.29361	-4.29361	-4.29361	-4.29361	NA	NA	NA
ENSDARG00000099288	-4.29361	-4.29361	-4.29361	-4.29361	-4.29361	-4.29361	-4.29361	-4.29361	-4.29361	-4.29361	-4.29361	-4.29361	-4.29361	-4.29361	-4.29361	-4.29361	-4.29361	-4.29361	-4.29361	-4.29361	-4.29361	-4.29361	-4.29361	-4.29361	-4.29361	-4.29361	-4.29361	-4.29361	-4.29361	-4.29361	-4.29361	-4.29361	-4.29361	-4.29361	-4.29361	-4.29361	NA	NA	NA
ENSDARG00000098340	-4.29361	-4.29361	-4.29361	-4.29361	-4.29361	-4.29361	-4.29361	-4.29361	-4.29361	-4.29361	-4.29361	-4.29361	-4.29361	-4.29361	-4.29361	-4.29361	-4.29361	-4.29361	-4.29361	-4.29361	-4.29361	-4.29361	-4.29361	-4.29361	-4.29361	-4.29361	-4.29361	-4.29361	-4.29361	-4.29361	-4.29361	-4.29361	-4.29361	-4.29361	-4.29361	-4.29361	NA	NA	NA
ENSDARG00000101374	-2.70751	-0.166833	0.466511	-4.29361	-4.29361	-4.29361	0.027092	0.412615	-0.120575	-2.8978	-1.38258	-0.198927	-1.91306	-2.80533	-1.04887	-0.723712	-0.60162	-3.35255	-1.24584	-0.298187	-1.21577	-2.4439	-1.42692	-1.85442	-1.24269	-1.74184	-2.12224	-1.10345	-1.24642	-0.512014	-4.29361	-1.33327	-4.29361	0.491186	-0.978303	-2.09604	si:dkey-11n14.1	si:dkey-11n14.1	GO:0000166
ENSDARG00000103741	3.24491	2.55955	2.41779	-4.29361	-4.29361	-4.29361	2.65005	2.39174	2.70555	0.52207	-0.361372	-0.0384152	4.38348	4.40548	4.23291	1.0435	0.966339	0.525562	3.8289	4.09491	3.53473	1.88893	2.2317	2.03584	1.93094	1.41375	2.2176	2.08802	2.16639	2.39278	3.84356	3.85436	4.00153	2.06935	1.32367	1.14717	NA	NA	NA
ENSDARG00000101548	2.49565	-3.23161	-4.29361	-4.29361	-4.29361	-4.29361	-2.59472	-2.24658	-4.29361	0.475357	0.508653	0.765201	-2.29172	-4.29361	-4.29361	0.0787545	0.33632	0.769374	1.29014	1.96929	2.09222	1.50805	1.55477	1.84775	-1.3517	-1.00293	-0.375401	1.31168	1.34872	0.943456	-0.874981	-0.743045	-1.13063	0.667518	0.626854	0.733279	NA	NA	NA
ENSDARG00000099699	0.799739	-2.39848	-2.12069	-4.29361	-4.29361	-4.29361	-3.16225	-1.74438	-3.27564	-0.975663	-0.708034	-0.119651	-1.16375	-1.33555	-0.341948	-0.191197	0.289241	0.44085	1.65186	1.41034	2.24557	1.0089	1.19238	1.14161	-0.874105	-0.478654	-0.630836	0.640891	0.408183	0.130041	-2.66568	-2.59832	-4.29361	0.808145	1.00665	-0.221595	NA	NA	NA
ENSDARG00000102771	3.56295	-2.27715	-1.22385	-4.29361	-4.29361	-4.29361	-3.75825	-3.76634	-4.29361	1.78621	2.33317	2.46406	-4.29361	-4.29361	-4.29361	2.69579	2.9357	3.02344	2.85195	2.32361	2.4235	2.24535	2.13463	2.63464	0.105773	-1.30169	1.03013	3.04282	3.04909	2.90039	-3.11277	-4.29361	-4.29361	3.88056	3.90363	2.92349	NA	NA	NA
ENSDARG00000087567	-4.29361	-4.29361	-4.29361	-4.29361	-4.29361	-4.29361	-4.29361	-4.29361	-4.29361	-4.29361	-4.29361	-4.29361	-4.29361	-4.29361	-4.29361	-4.29361	-4.29361	-4.29361	-4.29361	-4.29361	-4.29361	-3.61673	-3.61606	-3.63531	-4.29361	-4.29361	-3.29268	-4.29361	-4.29361	-4.29361	-4.29361	-4.29361	-4.29361	-4.29361	-4.29361	-4.29361	NA	NA	NA
ENSDARG00000091097	-4.29361	-4.29361	-4.29361	-4.29361	-4.29361	-4.29361	-4.29361	-4.29361	-4.29361	-4.29361	-4.29361	-4.29361	-4.29361	-4.29361	-4.29361	-4.29361	-4.29361	-4.29361	-4.29361	-4.29361	-4.29361	-4.29361	-4.29361	-4.29361	-4.29361	-4.29361	-4.29361	-4.29361	-4.29361	-4.29361	-4.29361	-4.29361	-4.29361	-4.29361	-4.29361	-4.29361	NA	NA	NA
ENSDARG00000086208	-4.29361	-4.29361	-4.29361	-4.29361	-4.29361	-4.29361	-4.29361	-4.29361	-4.29361	-4.29361	-4.29361	-4.29361	-4.29361	-4.29361	-4.29361	-4.29361	-4.29361	-4.29361	-4.29361	-4.29361	-4.29361	-4.29361	-4.29361	-4.29361	-4.29361	-4.29361	-4.29361	-4.29361	-4.29361	-4.29361	-4.29361	-4.29361	-4.29361	-4.29361	-4.29361	-4.29361	NA	NA	NA
ENSDARG00000089178	-4.29361	-4.29361	-4.29361	-4.29361	-4.29361	-4.29361	-4.29361	-4.29361	-4.29361	-4.29361	-4.29361	-4.29361	-4.29361	-4.29361	-4.29361	-4.29361	-4.29361	-4.29361	-4.29361	-4.29361	-4.29361	-4.29361	-4.29361	-4.29361	-4.29361	-4.29361	-4.29361	-4.29361	-4.29361	-4.29361	-4.29361	-4.29361	-4.29361	-4.29361	-4.29361	-4.29361	NA	NA	NA
ENSDARG00000087240	-4.29361	-4.29361	-4.29361	-4.29361	-4.29361	-4.29361	-4.29361	-4.29361	-4.29361	-4.29361	-4.29361	-4.29361	-4.29361	-4.29361	-4.29361	-4.29361	-4.29361	-4.29361	-4.29361	-4.29361	-4.29361	-4.29361	-4.29361	-4.29361	-4.29361	-4.29361	-4.29361	-4.29361	-4.29361	-4.29361	-4.29361	-4.29361	-4.29361	-4.29361	-4.29361	-4.29361	NA	NA	NA
ENSDARG00000088770	-4.29361	-4.29361	-4.29361	-4.29361	-4.29361	-4.29361	-4.29361	-4.29361	-4.29361	-4.29361	-4.29361	-4.29361	-4.29361	-4.29361	-4.29361	-4.29361	-4.29361	-4.29361	-4.29361	-4.29361	-4.29361	-4.29361	-4.29361	-4.29361	-4.29361	-4.29361	-4.29361	-4.29361	-4.29361	-4.29361	-4.29361	-4.29361	-4.29361	-4.29361	-4.29361	-4.29361	NA	NA	NA
ENSDARG00000091447	-4.29361	-4.29361	-4.29361	-4.29361	-4.29361	-4.29361	-4.29361	-4.29361	-4.29361	-4.29361	-4.29361	-4.29361	-4.29361	-4.29361	-4.29361	-4.29361	-4.29361	-4.29361	-4.29361	-4.29361	-4.29361	-4.29361	-4.29361	-4.29361	-4.29361	-4.29361	-4.29361	-4.29361	-4.29361	-4.29361	-4.29361	-4.29361	-4.29361	-4.29361	-4.29361	-4.29361	NA	NA	NA
ENSDARG00000086438	-4.29361	-4.29361	-4.29361	-4.29361	-4.29361	-4.29361	-4.29361	-4.29361	-4.29361	-4.29361	-4.29361	-4.29361	-4.29361	-4.29361	-4.29361	-4.29361	-4.29361	-4.29361	-4.29361	-4.29361	-4.29361	-4.29361	-4.29361	-4.29361	-4.29361	-4.29361	-4.29361	-4.29361	-4.29361	-4.29361	-4.29361	-4.29361	-4.29361	-4.29361	-4.29361	-4.29361	NA	NA	NA
ENSDARG00000091787	-4.29361	-4.29361	-4.29361	-4.29361	-4.29361	-4.29361	-4.29361	-4.29361	-4.29361	-4.29361	-4.29361	-4.29361	-4.29361	-4.29361	-4.29361	-4.29361	-4.29361	-4.29361	-4.29361	-4.29361	-4.29361	-4.29361	-4.29361	-4.29361	-4.29361	-4.29361	-4.29361	-4.29361	-4.29361	-4.29361	-4.29361	-4.29361	-4.29361	-4.29361	-4.29361	-4.29361	NA	NA	NA
ENSDARG00000103620	-4.29361	-4.29361	-4.29361	-4.29361	-4.29361	-4.29361	-4.29361	-4.29361	-4.29361	-4.29361	-4.29361	-4.29361	-4.29361	-4.29361	-4.29361	-4.29361	-4.29361	-4.29361	-4.29361	-4.29361	-4.29361	-4.29361	-4.29361	-4.29361	-4.29361	-4.29361	-4.29361	-4.29361	-4.29361	-4.29361	-4.29361	-4.29361	-4.29361	-4.29361	-4.29361	-4.29361	NA	NA	NA
ENSDARG00000102768	-4.29361	-4.29361	-4.29361	-4.29361	-4.29361	-4.29361	-4.29361	-4.29361	-4.29361	-4.29361	-4.29361	-4.29361	-4.29361	-4.29361	-4.29361	-4.29361	-4.29361	-4.29361	-4.29361	-4.29361	-4.29361	-4.29361	-4.29361	-4.29361	-4.29361	-4.29361	-4.29361	-4.29361	-4.29361	-4.29361	-4.29361	-4.29361	-4.29361	-4.29361	-4.29361	-4.29361	NA	NA	NA
ENSDARG00000105138	-4.29361	-4.29361	-4.29361	-4.29361	-4.29361	-4.29361	-4.29361	-4.29361	-4.29361	-4.29361	-4.29361	-4.29361	-4.29361	-4.29361	-4.29361	-4.29361	-4.29361	-4.29361	-4.29361	-4.29361	-4.29361	-4.29361	-4.29361	-4.29361	-4.29361	-4.29361	-4.29361	-4.29361	-4.29361	-4.29361	-4.29361	-4.29361	-4.29361	-4.29361	-4.29361	-4.29361	NA	NA	NA
ENSDARG00000099157	-4.29361	-4.29361	-4.29361	-4.29361	-4.29361	-4.29361	-4.29361	-4.29361	-4.29361	-4.29361	-4.29361	-4.29361	-4.29361	-4.29361	-4.29361	-4.29361	-4.29361	-4.29361	-4.29361	-4.29361	-4.29361	-4.29361	-4.29361	-4.29361	-4.29361	-4.29361	-4.29361	-4.29361	-4.29361	-4.29361	-4.29361	-4.29361	-4.29361	-4.29361	-4.29361	-4.29361	NA	NA	NA
ENSDARG00000103611	-4.29361	-4.29361	-4.29361	-4.29361	-4.29361	-4.29361	-4.29361	-4.29361	-4.29361	-4.29361	-4.29361	-4.29361	-4.29361	-4.29361	-4.29361	-4.29361	-4.29361	-4.29361	-4.29361	-4.29361	-4.29361	-4.29361	-4.29361	-4.29361	-4.29361	-4.29361	-4.29361	-4.29361	-4.29361	-4.29361	-4.29361	-4.29361	-4.29361	-4.29361	-4.29361	-4.29361	NA	NA	NA
ENSDARG00000102821	-4.29361	-4.29361	-4.29361	-4.29361	-4.29361	-4.29361	-4.29361	-4.29361	-4.29361	-4.29361	-4.29361	-4.29361	-4.29361	-4.29361	-4.29361	-4.29361	-4.29361	-4.29361	-4.29361	-4.29361	-4.29361	-4.29361	-4.29361	-4.29361	-4.29361	-4.29361	-4.29361	-4.29361	-4.29361	-4.29361	-4.29361	-4.29361	-4.29361	-4.29361	-4.29361	-4.29361	NA	NA	NA
ENSDARG00000098210	-4.29361	-4.29361	-4.29361	-4.29361	-4.29361	-4.29361	-4.29361	-4.29361	-4.29361	-4.29361	-4.29361	-4.29361	-4.29361	-4.29361	-4.29361	-4.29361	-4.29361	-4.29361	-4.29361	-4.29361	-4.29361	-4.29361	-4.29361	-4.29361	-4.29361	-4.29361	-4.29361	-4.29361	-4.29361	-4.29361	-4.29361	-4.29361	-4.29361	-4.29361	-4.29361	-4.29361	NA	NA	NA
ENSDARG00000100418	-4.29361	-4.29361	-4.29361	-4.29361	-4.29361	-4.29361	-4.29361	-4.29361	-4.29361	-4.29361	-4.29361	-4.29361	-4.29361	-4.29361	-4.29361	-4.29361	-4.29361	-4.29361	-4.29361	-4.29361	-4.29361	-4.29361	-4.29361	-4.29361	-4.29361	-4.29361	-4.29361	-4.29361	-4.29361	-4.29361	-4.29361	-4.29361	-4.29361	-4.29361	-4.29361	-4.29361	NA	NA	NA
ENSDARG00000101608	-4.29361	-4.29361	-4.29361	-4.29361	-4.29361	-4.29361	-4.29361	-4.29361	-4.29361	-4.29361	-4.29361	-4.29361	-4.29361	-4.29361	-4.29361	-4.29361	-4.29361	-4.29361	-4.29361	-4.29361	-4.29361	-4.29361	-4.29361	-4.29361	-4.29361	-4.29361	-4.29361	-4.29361	-4.29361	-4.29361	-4.29361	-4.29361	-4.29361	-4.29361	-4.29361	-4.29361	NA	NA	NA
ENSDARG00000103005	-4.29361	-4.29361	-4.29361	-4.29361	-4.29361	-4.29361	-4.29361	-4.29361	-4.29361	-4.29361	-4.29361	-4.29361	-4.29361	-4.29361	-4.29361	-4.29361	-4.29361	-4.29361	-4.29361	-4.29361	-4.29361	-4.29361	-4.29361	-4.29361	-4.29361	-4.29361	-4.29361	-4.29361	-4.29361	-4.29361	-4.29361	-4.29361	-4.29361	-4.29361	-4.29361	-4.29361	NA	NA	NA
ENSDARG00000099713	-4.29361	-4.29361	-4.29361	-4.29361	-4.29361	-4.29361	-4.29361	-4.29361	-4.29361	-4.29361	-4.29361	-4.29361	-4.29361	-4.29361	-4.29361	-4.29361	-4.29361	-4.29361	-4.29361	-4.29361	-4.29361	-4.29361	-4.29361	-4.29361	-4.29361	-4.29361	-4.29361	-4.29361	-4.29361	-4.29361	-4.29361	-4.29361	-4.29361	-4.29361	-4.29361	-4.29361	NA	NA	NA
ENSDARG00000099166	-4.29361	-4.29361	-4.29361	-4.29361	-4.29361	-4.29361	-4.29361	-4.29361	-4.29361	-4.29361	-4.29361	-4.29361	-4.29361	-4.29361	-4.29361	-4.29361	-4.29361	-4.29361	-4.29361	-4.29361	-4.29361	-4.29361	-4.29361	-4.29361	-4.29361	-4.29361	-4.29361	-4.29361	-4.29361	-4.29361	-4.29361	-4.29361	-4.29361	-4.29361	-4.29361	-4.29361	NA	NA	NA
ENSDARG00000104236	-4.29361	-4.29361	-4.29361	-4.29361	-4.29361	-4.29361	-4.29361	-4.29361	-4.29361	-4.29361	-4.29361	-4.29361	-4.29361	-4.29361	-4.29361	-4.29361	-4.29361	-4.29361	-4.29361	-4.29361	-4.29361	-4.29361	-4.29361	-4.29361	-4.29361	-4.29361	-4.29361	-4.29361	-4.29361	-4.29361	-4.29361	-4.29361	-4.29361	-4.29361	-4.29361	-4.29361	NA	NA	NA
ENSDARG00000105026	-4.29361	-4.29361	-4.29361	-4.29361	-4.29361	-4.29361	-4.29361	-4.29361	-4.29361	-4.29361	-4.29361	-4.29361	-4.29361	-4.29361	-4.29361	-4.29361	-4.29361	-4.29361	-4.29361	-4.29361	-4.29361	-4.29361	-4.29361	-4.29361	-4.29361	-4.29361	-4.29361	-4.29361	-4.29361	-4.29361	-4.29361	-4.29361	-4.29361	-4.29361	-4.29361	-4.29361	NA	NA	NA
ENSDARG00000104757	-4.29361	-4.29361	-4.29361	-4.29361	-4.29361	-4.29361	-4.29361	-4.29361	-4.29361	-4.29361	-4.29361	-4.29361	-4.29361	-4.29361	-4.29361	-4.29361	-4.29361	-4.29361	-4.29361	-4.29361	-4.29361	-4.29361	-4.29361	-4.29361	-4.29361	-4.29361	-4.29361	-4.29361	-4.29361	-4.29361	-4.29361	-4.29361	-4.29361	-4.29361	-4.29361	-4.29361	NA	NA	NA
ENSDARG00000100016	-4.29361	-4.29361	-4.29361	-4.29361	-4.29361	-4.29361	-4.29361	-4.29361	-4.29361	-4.29361	-4.29361	-4.29361	-4.29361	-4.29361	-4.29361	-4.29361	-4.29361	-4.29361	-4.29361	-4.29361	-4.29361	-4.29361	-4.29361	-4.29361	-4.29361	-4.29361	-4.29361	-4.29361	-4.29361	-4.29361	-4.29361	-4.29361	-4.29361	-4.29361	-4.29361	-4.29361	NA	NA	NA
ENSDARG00000098346	-4.29361	-4.29361	-4.29361	-4.29361	-4.29361	-4.29361	-4.29361	-4.29361	-4.29361	-4.29361	-4.29361	-4.29361	-4.29361	-4.29361	-4.29361	-4.29361	-4.29361	-4.29361	-4.29361	-4.29361	-4.29361	-4.29361	-4.29361	-4.29361	-4.29361	-4.29361	-4.29361	-4.29361	-4.29361	-4.29361	-4.29361	-4.29361	-4.29361	-4.29361	-4.29361	-4.29361	NA	NA	NA
ENSDARG00000102562	-4.29361	-4.29361	-4.29361	-4.29361	-4.29361	-4.29361	-4.29361	-4.29361	-4.29361	-4.29361	-4.29361	-4.29361	-4.29361	-4.29361	-4.29361	-4.29361	-4.29361	-4.29361	-4.29361	-4.29361	-4.29361	-4.29361	-4.29361	-4.29361	-4.29361	-4.29361	-4.29361	-4.29361	-4.29361	-4.29361	-4.29361	-4.29361	-4.29361	-4.29361	-4.29361	-4.29361	NA	NA	NA
ENSDARG00000101468	-4.29361	-4.29361	-4.29361	-4.29361	-4.29361	-4.29361	-4.29361	-4.29361	-4.29361	-4.29361	-4.29361	-4.29361	-4.29361	-4.29361	-4.29361	-4.29361	-4.29361	-4.29361	-4.29361	-4.29361	-4.29361	-4.29361	-4.29361	-4.29361	-4.29361	-4.29361	-4.29361	-4.29361	-4.29361	-4.29361	-4.29361	-4.29361	-4.29361	-4.29361	-4.29361	-4.29361	NA	NA	NA
ENSDARG00000100895	-4.29361	-4.29361	-4.29361	-4.29361	-4.29361	-4.29361	-4.29361	-4.29361	-4.29361	-4.29361	-4.29361	-4.29361	-4.29361	-4.29361	-4.29361	-4.29361	-4.29361	-4.29361	-4.29361	-4.29361	-4.29361	-4.29361	-4.29361	-4.29361	-4.29361	-4.29361	-4.29361	-4.29361	-4.29361	-4.29361	-4.29361	-4.29361	-4.29361	-4.29361	-4.29361	-4.29361	NA	NA	NA
ENSDARG00000091591	-4.29361	-4.29361	-4.29361	-4.29361	-4.29361	-4.29361	-4.29361	-4.29361	-4.29361	-4.29361	-4.29361	-4.29361	-4.29361	-4.29361	-4.29361	-4.29361	-4.29361	-4.29361	-4.29361	-4.29361	-4.29361	-4.29361	-4.29361	-4.29361	-4.29361	-4.29361	-4.29361	-4.29361	-4.29361	-4.29361	-4.29361	-4.29361	-4.29361	-4.29361	-4.29361	-4.29361	NA	NA	NA
ENSDARG00000098773	-4.29361	-4.29361	-4.29361	-4.29361	-4.29361	-4.29361	-4.29361	-4.29361	-4.29361	-4.29361	-4.29361	-4.29361	-4.29361	-4.29361	-4.29361	-4.29361	-4.29361	-4.29361	-4.29361	-4.29361	-4.29361	-4.29361	-4.29361	-4.29361	-4.29361	-4.29361	-4.29361	-4.29361	-4.29361	-4.29361	-4.29361	-4.29361	-4.29361	-4.29361	-4.29361	-4.29361	NA	NA	NA
ENSDARG00000104534	-4.29361	-4.29361	-4.29361	-4.29361	-4.29361	-4.29361	-4.29361	-4.29361	-4.29361	-4.29361	-4.29361	-4.29361	-4.29361	-4.29361	-4.29361	-4.29361	-4.29361	-4.29361	-4.29361	-4.29361	-4.29361	-4.29361	-4.29361	-4.29361	-4.29361	-4.29361	-4.29361	-4.29361	-4.29361	-4.29361	-4.29361	-4.29361	-4.29361	-4.29361	-4.29361	-4.29361	NA	NA	NA
ENSDARG00000098559	-4.29361	-4.29361	-4.29361	-4.29361	-4.29361	-4.29361	-4.29361	-4.29361	-4.29361	-4.29361	-4.29361	-4.29361	-4.29361	-4.29361	-4.29361	-4.29361	-4.29361	-4.29361	-4.29361	-4.29361	-4.29361	-4.29361	-4.29361	-4.29361	-4.29361	-4.29361	-4.29361	-4.29361	-4.29361	-4.29361	-4.29361	-4.29361	-4.29361	-4.29361	-4.29361	-4.29361	NA	NA	NA
ENSDARG00000101852	-4.29361	-4.29361	-4.29361	-4.29361	-4.29361	-4.29361	-4.29361	-4.29361	-4.29361	-4.29361	-4.29361	-4.29361	-4.29361	-4.29361	-4.29361	-4.29361	-4.29361	-4.29361	-4.29361	-4.29361	-4.29361	-4.29361	-4.29361	-4.29361	-4.29361	-4.29361	-4.29361	-4.29361	-4.29361	-4.29361	-4.29361	-4.29361	-4.29361	-4.29361	-4.29361	-4.29361	NA	NA	NA
ENSDARG00000103061	-4.29361	-4.29361	-4.29361	-4.29361	-4.29361	-4.29361	-4.29361	-4.29361	-4.29361	-4.29361	-4.29361	-4.29361	-4.29361	-4.29361	-4.29361	-4.29361	-4.29361	-4.29361	-4.29361	-4.29361	-4.29361	-4.29361	-4.29361	-4.29361	-4.29361	-4.29361	-4.29361	-4.29361	-4.29361	-4.29361	-4.29361	-4.29361	-4.29361	-4.29361	-4.29361	-4.29361	NA	NA	NA
ENSDARG00000100837	-4.29361	-4.29361	-4.29361	-4.29361	-4.29361	-4.29361	-4.29361	-4.29361	-4.29361	-4.29361	-4.29361	-4.29361	-4.29361	-4.29361	-4.29361	-4.29361	-4.29361	-4.29361	-4.29361	-4.29361	-4.29361	-4.29361	-4.29361	-4.29361	-4.29361	-4.29361	-4.29361	-4.29361	-4.29361	-4.29361	-4.29361	-4.29361	-4.29361	-4.29361	-4.29361	-4.29361	NA	NA	NA
ENSDARG00000099212	-4.29361	-4.29361	-4.29361	-4.29361	-4.29361	-4.29361	-4.29361	-4.29361	-4.29361	-4.29361	-4.29361	-4.29361	-4.29361	-4.29361	-4.29361	-4.29361	-4.29361	-4.29361	-4.29361	-4.29361	-4.29361	-4.29361	-4.29361	-4.29361	-4.29361	-4.29361	-4.29361	-4.29361	-4.29361	-4.29361	-4.29361	-4.29361	-4.29361	-4.29361	-4.29361	-4.29361	NA	NA	NA
ENSDARG00000090217	-4.29361	-4.29361	-4.29361	-4.29361	-4.29361	-4.29361	-4.29361	-4.29361	-4.29361	-4.29361	-4.29361	-4.29361	-4.29361	-4.29361	-4.29361	-4.29361	-4.29361	-4.29361	-4.29361	-4.29361	-4.29361	-4.29361	-4.29361	-4.29361	-4.29361	-4.29361	-4.29361	-4.29361	-4.29361	-4.29361	-4.29361	-4.29361	-4.29361	-4.29361	-4.29361	-4.29361	NA	NA	NA
ENSDARG00000099977	-4.29361	-4.29361	-4.29361	-4.29361	-4.29361	-4.29361	-4.29361	-4.29361	-4.29361	-4.29361	-4.29361	-4.29361	-4.29361	-4.29361	-4.29361	-4.29361	-4.29361	-4.29361	-4.29361	-4.29361	-4.29361	-4.29361	-4.29361	-4.29361	-4.29361	-4.29361	-4.29361	-4.29361	-4.29361	-4.29361	-4.29361	-4.29361	-4.29361	-4.29361	-4.29361	-4.29361	NA	NA	NA
ENSDARG00000104405	-4.29361	-4.29361	-4.29361	-4.29361	-4.29361	-4.29361	-4.29361	-4.29361	-4.29361	-4.29361	-4.29361	-4.29361	-4.29361	-4.29361	-4.29361	-4.29361	-4.29361	-4.29361	-4.29361	-4.29361	-4.29361	-4.29361	-4.29361	-4.29361	-4.29361	-4.29361	-4.29361	-4.29361	-4.29361	-4.29361	-4.29361	-4.29361	-4.29361	-4.29361	-4.29361	-4.29361	NA	NA	NA
ENSDARG00000091565	-4.29361	-4.29361	-4.29361	-4.29361	-4.29361	-4.29361	-4.29361	-4.29361	-4.29361	-4.29361	-4.29361	-4.29361	-4.29361	-4.29361	-4.29361	-4.29361	-4.29361	-4.29361	-4.29361	-4.29361	-4.29361	-4.29361	-4.29361	-4.29361	-4.29361	-4.29361	-4.29361	-4.29361	-4.29361	-4.29361	-4.29361	-4.29361	-4.29361	-4.29361	-4.29361	-4.29361	NA	NA	NA
ENSDARG00000099029	-4.29361	-4.29361	-4.29361	-4.29361	-4.29361	-4.29361	-4.29361	-4.29361	-4.29361	-4.29361	-4.29361	-4.29361	-4.29361	-4.29361	-4.29361	-4.29361	-4.29361	-4.29361	-4.29361	-4.29361	-4.29361	-4.29361	-4.29361	-4.29361	-4.29361	-4.29361	-4.29361	-4.29361	-4.29361	-4.29361	-4.29361	-4.29361	-4.29361	-4.29361	-4.29361	-4.29361	NA	NA	NA
ENSDARG00000103258	-4.29361	-4.29361	-4.29361	-4.29361	-4.29361	-4.29361	-4.29361	-4.29361	-4.29361	-4.29361	-4.29361	-4.29361	-4.29361	-4.29361	-4.29361	-4.29361	-4.29361	-4.29361	-4.29361	-4.29361	-4.29361	-4.29361	-4.29361	-4.29361	-4.29361	-4.29361	-4.29361	-4.29361	-4.29361	-4.29361	-4.29361	-4.29361	-4.29361	-4.29361	-4.29361	-4.29361	NA	NA	NA
ENSDARG00000103633	-4.29361	-4.29361	-4.29361	-4.29361	-4.29361	-4.29361	-4.29361	-4.29361	-4.29361	-4.29361	-4.29361	-4.29361	-4.29361	-4.29361	-4.29361	-4.29361	-4.29361	-4.29361	-4.29361	-4.29361	-4.29361	-4.29361	-4.29361	-4.29361	-4.29361	-4.29361	-4.29361	-4.29361	-4.29361	-4.29361	-4.29361	-4.29361	-4.29361	-4.29361	-4.29361	-4.29361	NA	NA	NA
ENSDARG00000099853	-4.29361	-4.29361	-4.29361	-4.29361	-4.29361	-4.29361	-4.29361	-4.29361	-4.29361	-4.29361	-4.29361	-4.29361	-4.29361	-4.29361	-4.29361	-4.29361	-4.29361	-4.29361	-4.29361	-4.29361	-4.29361	-4.29361	-4.29361	-4.29361	-4.29361	-4.29361	-4.29361	-4.29361	-4.29361	-4.29361	-4.29361	-4.29361	-4.29361	-4.29361	-4.29361	-4.29361	NA	NA	NA
ENSDARG00000102739	-4.29361	-4.29361	-4.29361	-4.29361	-4.29361	-4.29361	-4.29361	-4.29361	-4.29361	-4.29361	-4.29361	-4.29361	-4.29361	-4.29361	-4.29361	-4.29361	-4.29361	-4.29361	-4.29361	-4.29361	-4.29361	-4.29361	-4.29361	-4.29361	-4.29361	-4.29361	-4.29361	-4.29361	-4.29361	-4.29361	-4.29361	-4.29361	-4.29361	-4.29361	-4.29361	-4.29361	NA	NA	NA
ENSDARG00000087590	-4.29361	-4.29361	-4.29361	-4.29361	-4.29361	-4.29361	-4.29361	-4.29361	-4.29361	-4.29361	-4.29361	-4.29361	-4.29361	-4.29361	-4.29361	-4.29361	-4.29361	-4.29361	-4.29361	-4.29361	-4.29361	-4.29361	-4.29361	-4.29361	-4.29361	-4.29361	-4.29361	-4.29361	-4.29361	-4.29361	-4.29361	-4.29361	-4.29361	-4.29361	-4.29361	-4.29361	NA	NA	NA
ENSDARG00000088135	-4.29361	-4.29361	-4.29361	-4.29361	-4.29361	-4.29361	-4.29361	-4.29361	-4.29361	-4.29361	-4.29361	-4.29361	-4.29361	-4.29361	-4.29361	-4.29361	-4.29361	-4.29361	-4.29361	-4.29361	-4.29361	-4.29361	-4.29361	-4.29361	-4.29361	-4.29361	-4.29361	-4.29361	-4.29361	-4.29361	-4.29361	-4.29361	-4.29361	-4.29361	-4.29361	-4.29361	NA	NA	NA
ENSDARG00000089430	-4.29361	-4.29361	-4.29361	-4.29361	-4.29361	-4.29361	-4.29361	-4.29361	-4.29361	-4.29361	-4.29361	-4.29361	-4.29361	-4.29361	-4.29361	-4.29361	-4.29361	-4.29361	-4.29361	-4.29361	-4.29361	-4.29361	-4.29361	-4.29361	-4.29361	-4.29361	-4.29361	-4.29361	-4.29361	-4.29361	-4.29361	-4.29361	-4.29361	-4.29361	-4.29361	-4.29361	NA	NA	NA
ENSDARG00000086967	-4.29361	-4.29361	-4.29361	-4.29361	-4.29361	-4.29361	-4.29361	-4.29361	-4.29361	-4.29361	-4.29361	-4.29361	-4.29361	-4.29361	-4.29361	-4.29361	-4.29361	-4.29361	-4.29361	-4.29361	-4.29361	-4.29361	-4.29361	-4.29361	-4.29361	-4.29361	-4.29361	-4.29361	-4.29361	-4.29361	-4.29361	-4.29361	-4.29361	-4.29361	-4.29361	-4.29361	NA	NA	NA
ENSDARG00000104827	-4.29361	-4.29361	-4.29361	-4.29361	-4.29361	-4.29361	-4.29361	-4.29361	-4.29361	-4.29361	-4.29361	-4.29361	-4.29361	-4.29361	-4.29361	-4.29361	-4.29361	-4.29361	-4.29361	-4.29361	-4.29361	-4.29361	-4.29361	-4.29361	-4.29361	-4.29361	-4.29361	-4.29361	-4.29361	-4.29361	-4.29361	-4.29361	-4.29361	-4.29361	-4.29361	-4.29361	NA	NA	NA
ENSDARG00000102205	-4.29361	-4.29361	-4.29361	-4.29361	-4.29361	-4.29361	-4.29361	-4.29361	-4.29361	-4.29361	-4.29361	-4.29361	-4.29361	-4.29361	-4.29361	-4.29361	-4.29361	-4.29361	-4.29361	-4.29361	-4.29361	-4.29361	-4.29361	-4.29361	-4.29361	-4.29361	-4.29361	-4.29361	-4.29361	-4.29361	-4.29361	-4.29361	-4.29361	-4.29361	-4.29361	-4.29361	NA	NA	NA
ENSDARG00000088580	-4.29361	-4.29361	-4.29361	-4.29361	-4.29361	-4.29361	-4.29361	-4.29361	-4.29361	-4.29361	-4.29361	-4.29361	-4.29361	-4.29361	-4.29361	-4.29361	-4.29361	-4.29361	-4.29361	-4.29361	-4.29361	-4.29361	-4.29361	-4.29361	-4.29361	-4.29361	-4.29361	-4.29361	-4.29361	-4.29361	-4.29361	-4.29361	-4.29361	-4.29361	-4.29361	-4.29361	NA	NA	NA
ENSDARG00000088270	-4.29361	-4.29361	-4.29361	-4.29361	-4.29361	-4.29361	-4.29361	-4.29361	-4.29361	-4.29361	-4.29361	-4.29361	-4.29361	-4.29361	-4.29361	-4.29361	-4.29361	-4.29361	-4.29361	-4.29361	-4.29361	-4.29361	-4.29361	-4.29361	-4.29361	-4.29361	-4.29361	-4.29361	-4.29361	-4.29361	-4.29361	-4.29361	-4.29361	-4.29361	-4.29361	-4.29361	NA	NA	NA
ENSDARG00000088448	-4.29361	-4.29361	-4.29361	-4.29361	-4.29361	-4.29361	-4.29361	-4.29361	-4.29361	-4.29361	-4.29361	-4.29361	-4.29361	-4.29361	-4.29361	-4.29361	-4.29361	-4.29361	-4.29361	-4.29361	-4.29361	-4.29361	-4.29361	-4.29361	-4.29361	-4.29361	-4.29361	-4.29361	-4.29361	-4.29361	-4.29361	-4.29361	-4.29361	-4.29361	-4.29361	-4.29361	NA	NA	NA
ENSDARG00000090205	-4.29361	-4.29361	-4.29361	-4.29361	-4.29361	-4.29361	-4.29361	-4.29361	-4.29361	-4.29361	-4.29361	-4.29361	-4.29361	-4.29361	-4.29361	-4.29361	-4.29361	-4.29361	-4.29361	-4.29361	-4.29361	-4.29361	-4.29361	-4.29361	-4.29361	-4.29361	-4.29361	-4.29361	-4.29361	-4.29361	-4.29361	-4.29361	-4.29361	-4.29361	-4.29361	-4.29361	NA	NA	NA
ENSDARG00000089857	-4.29361	-4.29361	-4.29361	-4.29361	-4.29361	-4.29361	-4.29361	-4.29361	-4.29361	-4.29361	-4.29361	-4.29361	-4.29361	-4.29361	-4.29361	-4.29361	-4.29361	-4.29361	-4.29361	-4.29361	-4.29361	-4.29361	-4.29361	-4.29361	-4.29361	-4.29361	-4.29361	-4.29361	-4.29361	-4.29361	-4.29361	-4.29361	-4.29361	-4.29361	-4.29361	-4.29361	NA	NA	NA
ENSDARG00000090825	-4.29361	-4.29361	-4.29361	-4.29361	-4.29361	-4.29361	-4.29361	-4.29361	-4.29361	-4.29361	-4.29361	-4.29361	-4.29361	-4.29361	-4.29361	-4.29361	-4.29361	-4.29361	-4.29361	-4.29361	-4.29361	-4.29361	-4.29361	-4.29361	-4.29361	-4.29361	-4.29361	-4.29361	-4.29361	-4.29361	-4.29361	-4.29361	-4.29361	-4.29361	-4.29361	-4.29361	NA	NA	NA
ENSDARG00000090678	-4.29361	-4.29361	-4.29361	-4.29361	-4.29361	-4.29361	-4.29361	-4.29361	-4.29361	-4.29361	-4.29361	-4.29361	-4.29361	-4.29361	-4.29361	-4.29361	-4.29361	-4.29361	-4.29361	-4.29361	-4.29361	-4.29361	-4.29361	-4.29361	-4.29361	-4.29361	-4.29361	-4.29361	-4.29361	-4.29361	-4.29361	-4.29361	-4.29361	-4.29361	-4.29361	-4.29361	NA	NA	NA
ENSDARG00000099567	-4.29361	-4.29361	-4.29361	-4.29361	-4.29361	-4.29361	-4.29361	-4.29361	-4.29361	-4.29361	-4.29361	-4.29361	-4.29361	-4.29361	-4.29361	-4.29361	-4.29361	-4.29361	-4.29361	-4.29361	-4.29361	-4.29361	-4.29361	-4.29361	-4.29361	-4.29361	-4.29361	-4.29361	-4.29361	-4.29361	-4.29361	-4.29361	-4.29361	-4.29361	-4.29361	-4.29361	NA	NA	NA
ENSDARG00000082006	-4.29361	-4.29361	-4.29361	-4.29361	-4.29361	-4.29361	-4.29361	-4.29361	-4.29361	-4.29361	-4.29361	-4.29361	-4.29361	-4.29361	-4.29361	-4.29361	-4.29361	-4.29361	-4.29361	-4.29361	-4.29361	-4.29361	-4.29361	-4.29361	-4.29361	-4.29361	-4.29361	-4.29361	-4.29361	-4.29361	-4.29361	-4.29361	-4.29361	-4.29361	-4.29361	-4.29361	NA	NA	NA
ENSDARG00000080902	-4.29361	-4.29361	-4.29361	-4.29361	-4.29361	-4.29361	-4.29361	-4.29361	-4.29361	-4.29361	-4.29361	-4.29361	-4.29361	-4.29361	-4.29361	-4.29361	-4.29361	-4.29361	-4.29361	-4.29361	-4.29361	-4.29361	-4.29361	-4.29361	-4.29361	-4.29361	-4.29361	-4.29361	-4.29361	-4.29361	-4.29361	-4.29361	-4.29361	-4.29361	-4.29361	-4.29361	NA	NA	NA
ENSDARG00000100187	-4.29361	-4.29361	-4.29361	-4.29361	-4.29361	-4.29361	-4.29361	-4.29361	-4.29361	-4.29361	-4.29361	-4.29361	-4.29361	-4.29361	-4.29361	-4.29361	-4.29361	-4.29361	-4.29361	-4.29361	-4.29361	-4.29361	-4.29361	-4.29361	-4.29361	-4.29361	-4.29361	-4.29361	-4.29361	-4.29361	-4.29361	-4.29361	-4.29361	-4.29361	-4.29361	-4.29361	NA	NA	NA
ENSDARG00000100479	3.94649	3.96256	4.04938	1.48692	-4.29361	-4.29361	3.88357	3.86713	3.9999	2.7292	2.52041	2.60006	4.29199	4.37583	4.35995	2.87461	3.04563	2.93506	3.66993	4.29808	4.21633	3.20928	2.98744	3.22523	2.63856	2.08868	2.41834	2.59289	2.57214	2.48185	2.14044	3.17361	2.5851	3.27887	2.95678	3.23902	zgc:173720	zgc:173720	GO:0003676
ENSDARG00000105132	-4.29361	-4.29361	-4.29361	-4.29361	-4.29361	-4.29361	-4.29361	-4.29361	-4.29361	-4.29361	-4.29361	-4.29361	-4.29361	-4.29361	-4.29361	-4.29361	-4.29361	-4.29361	-4.29361	-4.29361	-4.29361	-4.29361	-4.29361	-4.29361	-4.29361	-4.29361	-4.29361	-4.29361	-4.29361	-4.29361	-4.29361	-4.29361	-4.29361	-4.29361	-4.29361	-4.29361	NA	NA	NA
ENSDARG00000098953	-4.29361	-4.29361	-4.29361	-4.29361	-4.29361	-4.29361	-4.29361	-4.29361	-4.29361	-4.29361	-4.29361	-4.29361	-4.29361	-4.29361	-4.29361	-4.29361	-4.29361	-4.29361	-4.29361	-4.29361	-4.29361	-4.29361	-4.29361	-4.29361	-4.29361	-4.29361	-4.29361	-4.29361	-4.29361	-4.29361	-4.29361	-4.29361	-4.29361	-4.29361	-4.29361	-4.29361	NA	NA	NA
ENSDARG00000104680	-4.29361	-4.29361	-4.29361	-4.29361	-4.29361	-4.29361	-4.29361	-4.29361	-4.29361	-4.29361	-4.29361	-4.29361	-4.29361	-4.29361	-4.29361	-4.29361	-4.29361	-4.29361	-4.29361	-4.29361	-4.29361	-4.29361	-4.29361	-4.29361	-4.29361	-4.29361	-4.29361	-4.29361	-4.29361	-4.29361	-4.29361	-4.29361	-4.29361	-4.29361	-4.29361	-4.29361	NA	NA	NA
ENSDARG00000104599	-4.29361	-4.29361	-4.29361	-4.29361	-4.29361	-4.29361	-4.29361	-4.29361	-4.29361	-4.29361	-4.29361	-4.29361	-4.29361	-4.29361	-4.29361	-4.29361	-4.29361	-4.29361	-4.29361	-4.29361	-4.29361	-4.29361	-4.29361	-4.29361	-4.29361	-4.29361	-4.29361	-4.29361	-4.29361	-4.29361	-4.29361	-4.29361	-4.29361	-4.29361	-4.29361	-4.29361	NA	NA	NA
ENSDARG00000103269	-4.29361	-4.29361	-4.29361	-4.29361	-4.29361	-4.29361	-4.29361	-4.29361	-4.29361	-4.29361	-4.29361	-4.29361	-4.29361	-4.29361	-4.29361	-4.29361	-4.29361	-4.29361	-4.29361	-4.29361	-4.29361	-4.29361	-4.29361	-4.29361	-4.29361	-4.29361	-4.29361	-4.29361	-4.29361	-4.29361	-4.29361	-4.29361	-4.29361	-4.29361	-4.29361	-4.29361	NA	NA	NA
ENSDARG00000103291	-4.29361	-4.29361	-4.29361	-4.29361	-4.29361	-4.29361	-4.29361	-4.29361	-4.29361	-4.29361	-4.29361	-4.29361	-4.29361	-4.29361	-4.29361	-4.29361	-4.29361	-4.29361	-4.29361	-4.29361	-4.29361	-4.29361	-4.29361	-4.29361	-4.29361	-4.29361	-4.29361	-4.29361	-4.29361	-4.29361	-4.29361	-4.29361	-4.29361	-4.29361	-4.29361	-4.29361	NA	NA	NA
ENSDARG00000101287	-4.29361	-4.29361	-4.29361	-4.29361	-4.29361	-4.29361	-4.29361	-4.29361	-4.29361	-4.29361	-4.29361	-4.29361	-4.29361	-4.29361	-4.29361	-4.29361	-4.29361	-4.29361	-4.29361	-4.29361	-4.29361	-4.29361	-4.29361	-4.29361	-4.29361	-4.29361	-4.29361	-4.29361	-4.29361	-4.29361	-4.29361	-4.29361	-4.29361	-4.29361	-4.29361	-4.29361	NA	NA	NA
ENSDARG00000103561	-4.29361	-4.29361	-4.29361	-4.29361	-4.29361	-4.29361	-4.29361	-4.29361	-4.29361	-4.29361	-4.29361	-4.29361	-4.29361	-4.29361	-4.29361	-4.29361	-4.29361	-4.29361	-4.29361	-4.29361	-4.29361	-4.29361	-4.29361	-4.29361	-4.29361	-4.29361	-4.29361	-4.29361	-4.29361	-4.29361	-4.29361	-4.29361	-4.29361	-4.29361	-4.29361	-4.29361	NA	NA	NA
ENSDARG00000101529	-4.29361	-4.29361	-4.29361	-4.29361	-4.29361	-4.29361	-4.29361	-4.29361	-4.29361	-4.29361	-4.29361	-4.29361	-4.29361	-4.29361	-4.29361	-4.29361	-4.29361	-4.29361	-4.29361	-4.29361	-4.29361	-4.29361	-4.29361	-4.29361	-4.29361	-4.29361	-4.29361	-4.29361	-4.29361	-4.29361	-4.29361	-4.29361	-4.29361	-4.29361	-4.29361	-4.29361	NA	NA	NA
ENSDARG00000103374	-4.29361	-4.29361	-4.29361	-4.29361	-4.29361	-4.29361	-4.29361	-4.29361	-4.29361	-4.29361	-4.29361	-4.29361	-4.29361	-4.29361	-4.29361	-4.29361	-4.29361	-4.29361	-4.29361	-4.29361	-4.29361	-4.29361	-4.29361	-4.29361	-4.29361	-4.29361	-4.29361	-4.29361	-4.29361	-4.29361	-4.29361	-4.29361	-4.29361	-4.29361	-4.29361	-4.29361	NA	NA	NA
ENSDARG00000104452	-4.29361	-4.29361	-4.29361	-4.29361	-4.29361	-4.29361	-4.29361	-4.29361	-4.29361	-4.29361	-4.29361	-4.29361	-4.29361	-4.29361	-4.29361	-4.29361	-4.29361	-4.29361	-4.29361	-4.29361	-4.29361	-4.29361	-4.29361	-4.29361	-4.29361	-4.29361	-4.29361	-4.29361	-4.29361	-4.29361	-4.29361	-4.29361	-4.29361	-4.29361	-4.29361	-4.29361	NA	NA	NA
ENSDARG00000098055	-4.29361	-4.29361	-4.29361	-4.29361	-4.29361	-4.29361	-4.29361	-4.29361	-4.29361	-4.29361	-4.29361	-4.29361	-4.29361	-4.29361	-4.29361	-4.29361	-4.29361	-4.29361	-4.29361	-4.29361	-4.29361	-4.29361	-4.29361	-4.29361	-4.29361	-4.29361	-4.29361	-4.29361	-4.29361	-4.29361	-4.29361	-4.29361	-4.29361	-4.29361	-4.29361	-4.29361	NA	NA	NA
ENSDARG00000103421	-4.29361	-4.29361	-4.29361	-4.29361	-4.29361	-4.29361	-4.29361	-4.29361	-4.29361	-4.29361	-4.29361	-4.29361	-4.29361	-4.29361	-4.29361	-4.29361	-4.29361	-4.29361	-4.29361	-4.29361	-4.29361	-4.29361	-4.29361	-4.29361	-4.29361	-4.29361	-4.29361	-4.29361	-4.29361	-4.29361	-4.29361	-4.29361	-4.29361	-4.29361	-4.29361	-4.29361	NA	NA	NA
ENSDARG00000104646	-4.29361	-4.29361	-4.29361	-4.29361	-4.29361	-4.29361	-4.29361	-4.29361	-4.29361	-4.29361	-4.29361	-4.29361	-4.29361	-4.29361	-4.29361	-4.29361	-4.29361	-4.29361	-4.29361	-4.29361	-4.29361	-4.29361	-4.29361	-4.29361	-4.29361	-4.29361	-4.29361	-4.29361	-4.29361	-4.29361	-4.29361	-4.29361	-4.29361	-4.29361	-4.29361	-4.29361	NA	NA	NA
ENSDARG00000100713	-4.29361	-4.29361	-4.29361	-4.29361	-4.29361	-4.29361	-4.29361	-4.29361	-4.29361	-4.29361	-4.29361	-4.29361	-4.29361	-4.29361	-4.29361	-4.29361	-4.29361	-4.29361	-4.29361	-4.29361	-4.29361	-4.29361	-4.29361	-4.29361	-4.29361	-4.29361	-4.29361	-4.29361	-4.29361	-4.29361	-4.29361	-4.29361	-4.29361	-4.29361	-4.29361	-4.29361	NA	NA	NA
ENSDARG00000101003	-4.29361	-4.29361	-4.29361	-4.29361	-4.29361	-4.29361	-4.29361	-4.29361	-4.29361	-4.29361	-4.29361	-4.29361	-4.29361	-4.29361	-4.29361	-4.29361	-4.29361	-4.29361	-4.29361	-4.29361	-4.29361	-4.29361	-4.29361	-4.29361	-4.29361	-4.29361	-4.29361	-4.29361	-4.29361	-4.29361	-4.29361	-4.29361	-4.29361	-4.29361	-4.29361	-4.29361	NA	NA	NA
ENSDARG00000103448	-4.29361	-4.29361	-4.29361	-4.29361	-4.29361	-4.29361	-4.29361	-4.29361	-4.29361	-4.29361	-4.29361	-4.29361	-4.29361	-4.29361	-4.29361	-4.29361	-4.29361	-4.29361	-4.29361	-4.29361	-4.29361	-4.29361	-4.29361	-4.29361	-4.29361	-4.29361	-4.29361	-4.29361	-4.29361	-4.29361	-4.29361	-4.29361	-4.29361	-4.29361	-4.29361	-4.29361	NA	NA	NA
ENSDARG00000102685	-4.29361	-4.29361	-4.29361	-4.29361	-4.29361	-4.29361	-4.29361	-4.29361	-4.29361	-4.29361	-4.29361	-4.29361	-4.29361	-4.29361	-4.29361	-4.29361	-4.29361	-4.29361	-4.29361	-4.29361	-4.29361	-4.29361	-4.29361	-4.29361	-4.29361	-4.29361	-4.29361	-4.29361	-4.29361	-4.29361	-4.29361	-4.29361	-4.29361	-4.29361	-4.29361	-4.29361	NA	NA	NA
ENSDARG00000098891	-4.29361	-4.29361	-4.29361	-4.29361	-4.29361	-4.29361	-4.29361	-4.29361	-4.29361	-4.29361	-4.29361	-4.29361	-4.29361	-4.29361	-4.29361	-4.29361	-4.29361	-4.29361	-4.29361	-4.29361	-4.29361	-4.29361	-4.29361	-4.29361	-4.29361	-4.29361	-4.29361	-4.29361	-4.29361	-4.29361	-4.29361	-4.29361	-4.29361	-4.29361	-4.29361	-4.29361	NA	NA	NA
ENSDARG00000104509	-4.29361	-4.29361	-4.29361	-4.29361	-4.29361	-4.29361	-4.29361	-4.29361	-4.29361	-4.29361	-4.29361	-4.29361	-4.29361	-4.29361	-4.29361	-4.29361	-4.29361	-4.29361	-4.29361	-4.29361	-4.29361	-4.29361	-4.29361	-4.29361	-4.29361	-4.29361	-4.29361	-4.29361	-4.29361	-4.29361	-4.29361	-4.29361	-4.29361	-4.29361	-4.29361	-4.29361	NA	NA	NA
ENSDARG00000099879	-4.29361	-4.29361	-4.29361	-4.29361	-4.29361	-4.29361	-4.29361	-4.29361	-4.29361	-4.29361	-4.29361	-4.29361	-4.29361	-4.29361	-4.29361	-4.29361	-4.29361	-4.29361	-4.29361	-4.29361	-4.29361	-4.29361	-4.29361	-4.29361	-4.29361	-4.29361	-4.29361	-4.29361	-4.29361	-4.29361	-4.29361	-4.29361	-4.29361	-4.29361	-4.29361	-4.29361	NA	NA	NA
ENSDARG00000103931	-4.29361	-4.29361	-4.29361	-4.29361	-4.29361	-4.29361	-4.29361	-4.29361	-4.29361	-4.29361	-4.29361	-4.29361	-4.29361	-4.29361	-4.29361	-4.29361	-4.29361	-4.29361	-4.29361	-4.29361	-4.29361	-4.29361	-4.29361	-4.29361	-4.29361	-4.29361	-4.29361	-4.29361	-4.29361	-4.29361	-4.29361	-4.29361	-4.29361	-4.29361	-4.29361	-4.29361	NA	NA	NA
ENSDARG00000102351	-4.29361	-4.29361	-4.29361	-4.29361	-4.29361	-4.29361	-4.29361	-4.29361	-4.29361	-4.29361	-4.29361	-4.29361	-4.29361	-4.29361	-4.29361	-4.29361	-4.29361	-4.29361	-4.29361	-4.29361	-4.29361	-4.29361	-4.29361	-4.29361	-4.29361	-4.29361	-4.29361	-4.29361	-4.29361	-4.29361	-4.29361	-4.29361	-4.29361	-4.29361	-4.29361	-4.29361	NA	NA	NA
ENSDARG00000098143	-2.13849	-4.29361	-4.29361	-4.29361	-4.29361	-4.29361	-3.56984	-4.29361	-4.29361	-1.46222	-1.94993	-4.29361	-2.97017	-3.48435	-3.21565	-2.28067	-4.29361	-1.27862	-4.29361	-4.29361	0.250535	-3.48761	-3.48685	-2.81206	-4.29361	-4.29361	-4.29361	-4.29361	-4.29361	-4.29361	-3.47782	-1.18977	-2.94082	-1.57349	-2.24031	-2.40987	NA	NA	NA
ENSDARG00000099444	2.05547	1.14468	1.23897	-4.29361	-4.29361	-4.29361	0.873637	1.27432	1.47841	1.55459	1.7608	1.82415	2.16289	2.2095	1.91085	1.42745	1.59946	1.6806	1.94638	1.94093	2.29996	1.24925	0.977427	1.12805	-0.413868	-0.736207	-0.282882	0.93697	1.42903	1.42366	1.13915	0.854432	0.863702	2.38302	2.03957	2.28248	NA	NA	NA
ENSDARG00000104064	0.542185	0.295065	0.435433	-4.29361	-4.29361	-4.29361	0.0416157	0.175996	0.798977	1.38804	1.46746	1.23871	1.5661	1.47628	1.35706	0.660485	0.605499	0.927173	-0.010868	0.669755	0.556324	0.620753	0.108328	0.0811627	-1.99492	-2.84695	-2.31037	-0.0221485	0.2139	0.679875	0.0604092	-0.00689038	-0.245669	1.43735	1.14104	1.46364	NA	NA	NA
ENSDARG00000099603	-3.63764	-4.29361	-4.29361	-4.29361	-4.29361	-4.29361	-4.29361	-4.29361	-4.29361	-4.29361	-4.29361	-4.29361	-3.75677	-4.01783	-4.02498	-3.36285	-3.90499	-4.29361	-4.29361	-4.29361	-4.29361	-4.01915	-4.01884	-4.29361	-4.29361	-4.29361	-4.29361	-4.29361	-4.05041	-4.05125	-4.29361	-4.29361	-4.29361	-3.99478	-3.99244	-3.97042	NA	NA	NA
ENSDARG00000099681	1.31168	0.684782	0.40614	-4.29361	-4.29361	-4.29361	0.841718	1.16639	0.830415	-0.146192	-0.00183032	0.078261	0.850025	1.42361	0.219929	-1.07755	-0.56271	-1.35446	0.769081	0.996253	0.105387	0.588898	0.0262704	0.0174517	0.84905	0.160456	1.12268	0.0878753	-0.17306	0.0926715	0.0196119	-0.100086	0.647198	-0.123843	0.671959	-0.440465	NA	NA	NA
ENSDARG00000104211	-2.76894	-3.39037	-3.76332	-4.29361	-4.29361	-4.29361	-4.29361	-4.29361	-3.35915	-0.862238	-4.29361	-4.29361	1.36707	1.19615	1.68331	-1.50894	-1.51252	-4.29361	-4.29361	-2.29727	0.65003	-4.29361	-4.29361	-4.29361	-3.2899	-4.29361	-4.29361	-4.29361	-1.65063	-2.93302	-0.816355	-1.60958	-2.49183	-1.37224	-0.756016	-2.21351	LOC103910488	uncharacterized LOC103910488	NA
ENSDARG00000101103	4.66286	0.393385	0.396241	-4.29361	3.9826	-4.29361	0.508104	0.285236	0.0892972	1.07711	1.01824	0.715623	2.86563	2.31648	2.67013	1.95249	1.94907	1.80201	3.15543	3.17362	3.40634	3.12244	3.08862	2.9411	0.422264	0.0421428	0.253516	3.08072	2.82098	3.15035	1.99369	2.17402	2.07697	2.95753	2.87134	2.36317	NA	NA	NA
ENSDARG00000103998	-2.27441	-4.29361	-4.29361	-4.29361	-4.29361	-4.29361	-3.75825	-4.00602	-3.99754	-2.68992	-3.43349	-3.4422	-4.29361	-4.29361	-3.57707	-3.20083	-4.29361	-4.29361	-4.29361	-2.29727	-2.97822	-3.91583	-3.91542	-3.5834	-2.96723	-3.68673	-3.70803	-2.2348	-2.52246	-3.00836	-3.5856	-4.29361	-3.12802	-2.69027	-2.88317	-3.37007	NA	NA	NA
ENSDARG00000103229	-0.217335	-4.29361	-3.97825	-4.29361	-4.29361	-4.29361	-3.75825	-4.00602	-3.99754	-0.0812704	0.295551	0.579716	-3.81782	-3.29863	-2.56687	0.306068	-0.137682	-0.163259	-0.585746	-0.912593	-1.14141	1.5096	1.69552	1.92147	-1.04666	-1.53818	-1.18763	1.01011	0.746271	0.331385	-1.64781	-4.29361	-1.7455	0.563343	0.100829	0.0749556	NA	NA	NA
ENSDARG00000103143	4.54003	2.44135	2.57083	-4.29361	-4.29361	-4.29361	2.47771	2.44099	2.63797	0.998202	0.629869	2.27408	2.96354	2.84152	2.84555	1.31538	1.12669	1.38398	4.10667	3.64375	3.34945	3.19107	3.20245	2.72523	0.901452	1.73246	1.60666	2.80939	2.60169	2.55694	2.86348	2.35561	2.97184	3.80193	3.67577	3.68072	NA	NA	NA
ENSDARG00000100061	-0.797006	-4.29361	-3.97825	-4.29361	-4.29361	-4.29361	-4.29361	-4.29361	-4.29361	-0.399617	-0.376863	0.320188	-3.81782	-3.29863	-2.87863	-0.237607	-1.08972	-0.201657	-0.585746	-2.40965	-2.41404	0.949708	1.00735	0.942422	-1.38994	-3.54528	-2.38536	0.660673	0.237007	0.164754	-1.80179	-4.29361	-2.09028	-0.00986984	-0.845243	-0.79144	LOC103910498	protein NLRC3-like	NA
ENSDARG00000102603	-4.29361	-4.29361	-4.29361	-4.29361	-4.29361	-4.29361	-4.29361	-4.29361	-4.29361	-4.29361	-4.29361	-4.29361	-4.29361	-4.29361	-4.29361	-4.29361	-4.29361	-4.29361	-4.29361	-4.29361	-4.29361	-4.29361	-4.29361	-4.29361	-4.29361	-4.29361	-4.29361	-4.29361	-4.29361	-4.29361	-4.29361	-4.29361	-4.29361	-4.29361	-4.29361	-4.29361	NA	NA	NA
ENSDARG00000100800	-4.29361	-4.29361	-4.29361	-4.29361	-4.29361	-4.29361	-4.29361	-4.29361	-4.29361	-4.29361	-4.29361	-4.29361	-4.29361	-4.29361	-4.29361	-4.29361	-4.29361	-4.29361	-4.29361	-4.29361	-4.29361	-4.29361	-4.29361	-4.29361	-4.29361	-4.29361	-4.29361	-4.29361	-4.29361	-4.29361	-4.29361	-4.29361	-4.29361	-4.29361	-4.29361	-4.29361	NA	NA	NA
ENSDARG00000104412	1.35191	1.41638	1.96788	-4.29361	-4.29361	-4.29361	2.41246	1.92863	2.32904	0.846286	-0.440545	-0.113237	1.26406	1.26225	1.27323	1.29243	1.13411	1.48293	2.5259	2.36048	2.0319	2.91765	2.94341	2.96935	1.49503	1.6806	2.14035	2.37969	2.41639	2.41782	1.39094	0.104051	1.50768	2.09448	1.89553	1.88539	NA	NA	NA
ENSDARG00000100632	-3.12274	-0.827443	-0.250862	-4.29361	-4.29361	-4.29361	0.568414	0.17312	0.0166142	-4.29361	-2.34756	-4.29361	0.564812	0.458047	0.500949	-4.29361	-3.76591	-4.29361	-2.99855	-2.04954	-2.19764	-3.61673	-2.73382	-1.81647	0.97477	1.36529	2.0056	-2.78413	-3.05237	-3.95868	0.236882	-0.504922	-0.382042	-3.10315	-2.79587	-3.23972	NA	NA	NA
ENSDARG00000101475	-4.29361	-4.29361	-4.29361	-4.29361	-4.29361	-4.29361	-4.29361	-4.29361	-4.29361	-4.29361	-4.29361	-4.29361	-4.29361	-4.29361	-4.29361	-4.29361	-4.29361	-4.29361	-4.29361	-4.29361	-4.29361	-4.29361	-4.29361	-4.29361	-4.29361	-4.29361	-4.29361	-4.29361	-4.29361	-4.29361	-4.29361	-4.29361	-4.29361	-4.29361	-4.29361	-4.29361	NA	NA	NA
ENSDARG00000101962	2.55576	0.74523	0.0514825	-4.29361	-4.29361	-4.29361	-1.72258	-1.39373	-0.610454	-0.567307	-0.400415	-0.418568	-0.259144	-0.0369318	-0.199299	-1.55717	-0.9451	-0.789072	-1.75812	1.1429	0.556324	0.329784	0.714026	0.782229	-0.701846	0.537016	-1.7071	0.560251	1.15349	0.997412	-1.41872	-0.85592	-2.94082	-1.004	0.186933	-1.3141	NA	NA	NA
ENSDARG00000102008	4.71069	-3.23161	-2.60605	-4.29361	-4.29361	-4.29361	-4.29361	-4.29361	-3.1967	2.27325	2.65217	2.05382	0.817779	1.52478	1.42512	1.27187	2.08928	1.48897	3.5744	3.82306	3.89273	3.03406	3.18874	3.33637	3.27334	3.66419	3.44396	2.97433	2.82698	2.87047	1.10489	2.61787	2.05732	3.19234	2.89875	3.10834	zgc:113135	zgc:113135	GO:0003676
ENSDARG00000100793	3.38879	-3.23161	-4.29361	-4.29361	-4.29361	-4.29361	-4.29361	-4.29361	-3.1967	1.09126	1.34769	0.923307	0.817779	1.2182	1.37043	0.835073	0.79904	0.291266	1.76002	1.63233	1.79367	1.02522	1.06223	1.59667	2.99916	2.88027	2.95474	1.59028	1.29783	1.08157	0.932471	1.40331	1.24757	1.98632	1.96779	2.09014	NA	NA	NA
ENSDARG00000103879	3.30483	-1.87372	-3.76332	-4.29361	-4.29361	-4.29361	-3.16225	-4.29361	-2.85615	0.767404	0.618195	1.00812	-0.169391	0.676005	0.645454	-0.395268	0.310355	-0.0503313	2.10396	2.01354	2.36518	1.63259	1.55926	1.6952	-4.29361	-1.65447	-1.51592	0.425101	1.10228	0.471072	0.823447	0.478189	0.743209	1.12442	1.16735	1.69477	NA	NA	NA
ENSDARG00000083105	-4.29361	-4.29361	-4.29361	-4.29361	-4.29361	-4.29361	-4.29361	-4.29361	-4.29361	-4.29361	-4.29361	-4.29361	-4.29361	-4.29361	-4.29361	-4.29361	-4.29361	-4.29361	-4.29361	-4.29361	-4.29361	-4.29361	-4.29361	-4.29361	-4.29361	-4.29361	-4.29361	-4.29361	-4.29361	-4.29361	-4.29361	-4.29361	-4.29361	-4.29361	-4.29361	-4.29361	NA	NA	NA
ENSDARG00000083527	-4.29361	-4.29361	-4.29361	-4.29361	-4.29361	-4.29361	-4.29361	-4.29361	-4.29361	-4.29361	-4.29361	-4.29361	-4.29361	-4.29361	-4.29361	-4.29361	-4.29361	-4.29361	-4.29361	-4.29361	-4.29361	-4.29361	-4.29361	-4.29361	-4.29361	-4.29361	-4.29361	-4.29361	-4.29361	-4.29361	-4.29361	-4.29361	-4.29361	-4.29361	-4.29361	-3.51337	NA	NA	NA
ENSDARG00000084499	-4.29361	-4.29361	-4.29361	-4.29361	-4.29361	-4.29361	-4.29361	-4.29361	-4.29361	-2.8978	-4.29361	-4.29361	-4.29361	-4.29361	-4.29361	-4.29361	-4.29361	-4.29361	-4.29361	-4.29361	-4.29361	-4.29361	-4.29361	-4.29361	-4.29361	-4.29361	-4.29361	-4.29361	-4.29361	-4.29361	-4.29361	-4.29361	-4.29361	-4.29361	-4.29361	-4.29361	NA	NA	NA
ENSDARG00000090739	-4.29361	-4.29361	-4.29361	-4.29361	-4.29361	-4.29361	-4.29361	-4.29361	-4.29361	-4.29361	-4.29361	-4.29361	-4.29361	-4.29361	-4.29361	-4.29361	-4.29361	-4.29361	-4.29361	-4.29361	-4.29361	-4.29361	-4.29361	-4.29361	-4.29361	-4.29361	-4.29361	-4.29361	-4.29361	-4.29361	-4.29361	-4.29361	-4.29361	-4.29361	-4.29361	-4.29361	NA	NA	NA
ENSDARG00000089542	-4.29361	-4.29361	-4.29361	-4.29361	-4.29361	-4.29361	-4.29361	-4.29361	-4.29361	-4.29361	-4.29361	-4.29361	-4.29361	-4.29361	-4.29361	-4.29361	-4.29361	-4.29361	-4.29361	-4.29361	-4.29361	-4.29361	-4.29361	-4.29361	-4.29361	-4.29361	-4.29361	-4.29361	-4.29361	-4.29361	-4.29361	-4.29361	-4.29361	-4.29361	-4.29361	-4.29361	NA	NA	NA
ENSDARG00000088992	-4.29361	-4.29361	-4.29361	-4.29361	-4.29361	-4.29361	-4.29361	-4.29361	-4.29361	-4.29361	-4.29361	-4.29361	-4.29361	-4.29361	-4.29361	-4.29361	-4.29361	-4.29361	-4.29361	-4.29361	-4.29361	-4.29361	-4.29361	-4.29361	-4.29361	-4.29361	-4.29361	-4.29361	-4.29361	-4.29361	-4.29361	-4.29361	-4.29361	-4.29361	-4.29361	-4.29361	NA	NA	NA
ENSDARG00000086962	-4.29361	-4.29361	-4.29361	-4.29361	-4.29361	-4.29361	-4.29361	-4.29361	-4.29361	-4.29361	-4.29361	-4.29361	-4.29361	-4.29361	-4.29361	-4.29361	-4.29361	-4.29361	-4.29361	-4.29361	-4.29361	-4.29361	-4.29361	-4.29361	-4.29361	-4.29361	-4.29361	-4.29361	-4.29361	-4.29361	-4.29361	-4.29361	-4.29361	-4.29361	-4.29361	-4.29361	NA	NA	NA
ENSDARG00000102527	-4.29361	-4.29361	-4.29361	-4.29361	-4.29361	-4.29361	-4.29361	-4.29361	-4.29361	-4.29361	-4.29361	-4.29361	-4.29361	-4.29361	-4.29361	-4.29361	-4.29361	-4.29361	-4.29361	-4.29361	-4.29361	-4.29361	-4.29361	-4.29361	-4.29361	-4.29361	-4.29361	-4.29361	-4.29361	-4.29361	-4.29361	-4.29361	-4.29361	-4.29361	-4.29361	-4.29361	NA	NA	NA
ENSDARG00000101151	-4.29361	-4.29361	-4.29361	-4.29361	-4.29361	-4.29361	-4.29361	-4.29361	-4.29361	-4.29361	-4.29361	-4.29361	-4.29361	-4.29361	-4.29361	-4.29361	-4.29361	-4.29361	-4.29361	-4.29361	-4.29361	-4.29361	-4.29361	-4.29361	-4.29361	-4.29361	-4.29361	-4.29361	-4.29361	-4.29361	-4.29361	-4.29361	-4.29361	-4.29361	-4.29361	-4.29361	NA	NA	NA
ENSDARG00000103062	-4.29361	-4.29361	-4.29361	-4.29361	-4.29361	-4.29361	-4.29361	-4.29361	-4.29361	-4.29361	-4.29361	-4.29361	-4.29361	-4.29361	-4.29361	-4.29361	-4.29361	-4.29361	-4.29361	-4.29361	-4.29361	-4.29361	-4.29361	-4.29361	-4.29361	-4.29361	-4.29361	-4.29361	-4.29361	-4.29361	-4.29361	-4.29361	-4.29361	-4.29361	-4.29361	-4.29361	NA	NA	NA
ENSDARG00000104513	-4.29361	-4.29361	-4.29361	-4.29361	-4.29361	-4.29361	-4.29361	-4.29361	-4.29361	-4.29361	-4.29361	-4.29361	-4.29361	-4.29361	-4.29361	-4.29361	-4.29361	-4.29361	-4.29361	-4.29361	-4.29361	-4.29361	-4.29361	-4.29361	-4.29361	-4.29361	-4.29361	-4.29361	-4.29361	-4.29361	-4.29361	-4.29361	-4.29361	-4.29361	-4.29361	-4.29361	NA	NA	NA
ENSDARG00000104245	-4.29361	-4.29361	-4.29361	-4.29361	-4.29361	-4.29361	-4.29361	-4.29361	-4.29361	-4.29361	-4.29361	-4.29361	-4.29361	-4.29361	-4.29361	-4.29361	-4.29361	-4.29361	-4.29361	-4.29361	-4.29361	-4.29361	-4.29361	-4.29361	-4.29361	-4.29361	-4.29361	-4.29361	-4.29361	-4.29361	-4.29361	-4.29361	-4.29361	-4.29361	-4.29361	-4.29361	NA	NA	NA
ENSDARG00000098819	-4.29361	-4.29361	-4.29361	-4.29361	-4.29361	-4.29361	-4.29361	-4.29361	-4.29361	-4.29361	-4.29361	-4.29361	-4.29361	-4.29361	-4.29361	-4.29361	-4.29361	-4.29361	-4.29361	-4.29361	-4.29361	-4.29361	-4.29361	-4.29361	-4.29361	-4.29361	-4.29361	-4.29361	-4.29361	-4.29361	-4.29361	-4.29361	-4.29361	-4.29361	-4.29361	-4.29361	NA	NA	NA
ENSDARG00000101177	-4.29361	-4.29361	-4.29361	-4.29361	-4.29361	-4.29361	-4.29361	-4.29361	-4.29361	-4.29361	-4.29361	-4.29361	-4.29361	-4.29361	-4.29361	-4.29361	-4.29361	-4.29361	-4.29361	-4.29361	-4.29361	-4.29361	-4.29361	-4.29361	-4.29361	-4.29361	-4.29361	-4.29361	-4.29361	-4.29361	-4.29361	-4.29361	-4.29361	-4.29361	-4.29361	-4.29361	NA	NA	NA
ENSDARG00000101396	-4.29361	-4.29361	-4.29361	-4.29361	-4.29361	-4.29361	-4.29361	-4.29361	-4.29361	-4.29361	-4.29361	-4.29361	-4.29361	-4.29361	-4.29361	-4.29361	-4.29361	-4.29361	-4.29361	-4.29361	-4.29361	-4.29361	-4.29361	-4.29361	-4.29361	-4.29361	-4.29361	-4.29361	-4.29361	-4.29361	-4.29361	-4.29361	-4.29361	-4.29361	-4.29361	-4.29361	NA	NA	NA
ENSDARG00000098276	-4.29361	-4.29361	-4.29361	-4.29361	-4.29361	-4.29361	-4.29361	-4.29361	-4.29361	-4.29361	-4.29361	-4.29361	-4.29361	-4.29361	-4.29361	-4.29361	-4.29361	-4.29361	-4.29361	-4.29361	-4.29361	-4.29361	-4.29361	-4.29361	-4.29361	-4.29361	-4.29361	-4.29361	-4.29361	-4.29361	-4.29361	-4.29361	-4.29361	-4.29361	-4.29361	-4.29361	NA	NA	NA
ENSDARG00000101276	-4.29361	-4.29361	-4.29361	-4.29361	-4.29361	-4.29361	-4.29361	-4.29361	-4.29361	-4.29361	-4.29361	-4.29361	-4.29361	-4.29361	-4.29361	-4.29361	-4.29361	-4.29361	-4.29361	-4.29361	-4.29361	-4.29361	-4.29361	-4.29361	-4.29361	-4.29361	-4.29361	-4.29361	-4.29361	-4.29361	-4.29361	-4.29361	-4.29361	-4.29361	-4.29361	-4.29361	NA	NA	NA
ENSDARG00000103895	-4.29361	-4.29361	-4.29361	-4.29361	-4.29361	-4.29361	-4.29361	-4.29361	-4.29361	-4.29361	-4.29361	-4.29361	-4.29361	-4.29361	-4.29361	-4.29361	-4.29361	-4.29361	-4.29361	-4.29361	-4.29361	-4.29361	-4.29361	-4.29361	-4.29361	-4.29361	-4.29361	-4.29361	-4.29361	-4.29361	-4.29361	-4.29361	-4.29361	-4.29361	-4.29361	-4.29361	NA	NA	NA
ENSDARG00000105168	-4.29361	-4.29361	-4.29361	-4.29361	-4.29361	-4.29361	-4.29361	-4.29361	-4.29361	-4.29361	-4.29361	-4.29361	-4.29361	-4.29361	-4.29361	-4.29361	-4.29361	-4.29361	-4.29361	-4.29361	-4.29361	-4.29361	-4.29361	-4.29361	-4.29361	-4.29361	-4.29361	-4.29361	-4.29361	-4.29361	-4.29361	-4.29361	-4.29361	-4.29361	-4.29361	-4.29361	NA	NA	NA
ENSDARG00000100526	-4.29361	-4.29361	-4.29361	-4.29361	-4.29361	-4.29361	-4.29361	-4.29361	-4.29361	-4.29361	-4.29361	-4.29361	-4.29361	-4.29361	-4.29361	-4.29361	-4.29361	-4.29361	-4.29361	-4.29361	-4.29361	-4.29361	-4.29361	-4.29361	-4.29361	-4.29361	-4.29361	-4.29361	-4.29361	-4.29361	-4.29361	-4.29361	-4.29361	-4.29361	-4.29361	-4.29361	NA	NA	NA
ENSDARG00000099696	-4.29361	-4.29361	-4.29361	-4.29361	-4.29361	-4.29361	-4.29361	-4.29361	-4.29361	-4.29361	-4.29361	-4.29361	-4.29361	-4.29361	-4.29361	-4.29361	-4.29361	-4.29361	-4.29361	-4.29361	-4.29361	-4.29361	-4.29361	-4.29361	-4.29361	-4.29361	-4.29361	-4.29361	-4.29361	-4.29361	-4.29361	-4.29361	-4.29361	-4.29361	-4.29361	-4.29361	NA	NA	NA
ENSDARG00000100720	-4.29361	-4.29361	-4.29361	-4.29361	-4.29361	-4.29361	-4.29361	-4.29361	-4.29361	-4.29361	-4.29361	-4.29361	-4.29361	-4.29361	-4.29361	-4.29361	-4.29361	-4.29361	-4.29361	-4.29361	-4.29361	-4.29361	-4.29361	-4.29361	-4.29361	-4.29361	-4.29361	-4.29361	-4.29361	-4.29361	-4.29361	-4.29361	-4.29361	-4.29361	-4.29361	-4.29361	NA	NA	NA
ENSDARG00000102196	-4.29361	-4.29361	-4.29361	-4.29361	-4.29361	-4.29361	-4.29361	-4.29361	-4.29361	-4.29361	-4.29361	-4.29361	-4.29361	-4.29361	-4.29361	-4.29361	-4.29361	-4.29361	-4.29361	-4.29361	-4.29361	-4.29361	-4.29361	-4.29361	-4.29361	-4.29361	-4.29361	-4.29361	-4.29361	-4.29361	-4.29361	-4.29361	-4.29361	-4.29361	-4.29361	-4.29361	NA	NA	NA
ENSDARG00000101639	-4.29361	-4.29361	-4.29361	-4.29361	-4.29361	-4.29361	-4.29361	-4.29361	-4.29361	-4.29361	-4.29361	-4.29361	-4.29361	-4.29361	-4.29361	-4.29361	-4.29361	-4.29361	-4.29361	-4.29361	-4.29361	-4.29361	-4.29361	-4.29361	-4.29361	-4.29361	-4.29361	-4.29361	-4.29361	-4.29361	-4.29361	-4.29361	-4.29361	-4.29361	-4.29361	-4.29361	NA	NA	NA
ENSDARG00000102323	-4.29361	-4.29361	-4.29361	-4.29361	-4.29361	-4.29361	-4.29361	-4.29361	-4.29361	-4.29361	-4.29361	-4.29361	-4.29361	-4.29361	-4.29361	-4.29361	-4.29361	-4.29361	-4.29361	-4.29361	-4.29361	-4.29361	-4.29361	-4.29361	-4.29361	-4.29361	-4.29361	-4.29361	-4.29361	-4.29361	-4.29361	-4.29361	-4.29361	-4.29361	-4.29361	-4.29361	NA	NA	NA
ENSDARG00000102971	-4.29361	-4.29361	-4.29361	-4.29361	-4.29361	-4.29361	-4.29361	-4.29361	-4.29361	-4.29361	-4.29361	-4.29361	-4.29361	-4.29361	-4.29361	-4.29361	-4.29361	-4.29361	-4.29361	-4.29361	-4.29361	-4.29361	-4.29361	-4.29361	-4.29361	-4.29361	-4.29361	-4.29361	-4.29361	-4.29361	-4.29361	-4.29361	-4.29361	-4.29361	-4.29361	-4.29361	NA	NA	NA
ENSDARG00000102137	-4.29361	-4.29361	-4.29361	-4.29361	-4.29361	-4.29361	-4.29361	-4.29361	-4.29361	-4.29361	-4.29361	-4.29361	-4.29361	-4.29361	-4.29361	-4.29361	-4.29361	-4.29361	-4.29361	-4.29361	-4.29361	-4.29361	-4.29361	-4.29361	-4.29361	-4.29361	-4.29361	-4.29361	-4.29361	-4.29361	-4.29361	-4.29361	-4.29361	-4.29361	-4.29361	-4.29361	NA	NA	NA
ENSDARG00000098797	-4.29361	-4.29361	-4.29361	-4.29361	-4.29361	-4.29361	-4.29361	-4.29361	-4.29361	-4.29361	-4.29361	-4.29361	-4.29361	-4.29361	-4.29361	-4.29361	-4.29361	-4.29361	-4.29361	-4.29361	-4.29361	-4.29361	-4.29361	-4.29361	-4.29361	-4.29361	-4.29361	-4.29361	-4.29361	-4.29361	-4.29361	-4.29361	-4.29361	-4.29361	-4.29361	-4.29361	NA	NA	NA
ENSDARG00000101905	-4.29361	-4.29361	-4.29361	-4.29361	-4.29361	-4.29361	-4.29361	-4.29361	-4.29361	-4.29361	-4.29361	-4.29361	-4.29361	-4.29361	-4.29361	-4.29361	-4.29361	-4.29361	-4.29361	-4.29361	-4.29361	-4.29361	-4.29361	-4.29361	-4.29361	-4.29361	-4.29361	-4.29361	-4.29361	-4.29361	-4.29361	-4.29361	-4.29361	-4.29361	-4.29361	-4.29361	NA	NA	NA
ENSDARG00000102293	-4.29361	-4.29361	-4.29361	-4.29361	-4.29361	-4.29361	-4.29361	-4.29361	-4.29361	-4.29361	-4.29361	-4.29361	-4.29361	-4.29361	-4.29361	-4.29361	-4.29361	-4.29361	-4.29361	-4.29361	-4.29361	-4.29361	-4.29361	-4.29361	-4.29361	-4.29361	-4.29361	-4.29361	-4.29361	-4.29361	-4.29361	-4.29361	-4.29361	-4.29361	-4.29361	-4.29361	NA	NA	NA
ENSDARG00000101739	-4.29361	-4.29361	-4.29361	-4.29361	-4.29361	-4.29361	-4.29361	-4.29361	-4.29361	-4.29361	-4.29361	-4.29361	-4.29361	-4.29361	-4.29361	-4.29361	-4.29361	-4.29361	-4.29361	-4.29361	-4.29361	-4.29361	-4.29361	-4.29361	-4.29361	-4.29361	-4.29361	-4.29361	-4.29361	-4.29361	-4.29361	-4.29361	-4.29361	-4.29361	-4.29361	-4.29361	NA	NA	NA
ENSDARG00000099862	-4.29361	-4.29361	-4.29361	-4.29361	-4.29361	-4.29361	-4.29361	-4.29361	-4.29361	-4.29361	-4.29361	-4.29361	-4.29361	-4.29361	-4.29361	-4.29361	-4.29361	-4.29361	-4.29361	-4.29361	-4.29361	-4.29361	-4.29361	-4.29361	-4.29361	-4.29361	-4.29361	-4.29361	-4.29361	-4.29361	-4.29361	-4.29361	-4.29361	-4.29361	-4.29361	-4.29361	NA	NA	NA
ENSDARG00000102384	-4.29361	-4.29361	-4.29361	-4.29361	-4.29361	-4.29361	-4.29361	-4.29361	-4.29361	-4.29361	-4.29361	-4.29361	-4.29361	-4.29361	-4.29361	-4.29361	-4.29361	-4.29361	-4.29361	-4.29361	-4.29361	-4.29361	-4.29361	-4.29361	-4.29361	-4.29361	-4.29361	-4.29361	-4.29361	-4.29361	-4.29361	-4.29361	-4.29361	-4.29361	-4.29361	-4.29361	NA	NA	NA
ENSDARG00000102222	-4.29361	-4.29361	-4.29361	-4.29361	-4.29361	-4.29361	-4.29361	-4.29361	-4.29361	-4.29361	-4.29361	-4.29361	-4.29361	-4.29361	-4.29361	-4.29361	-4.29361	-4.29361	-4.29361	-4.29361	-4.29361	-4.29361	-4.29361	-4.29361	-4.29361	-4.29361	-4.29361	-4.29361	-4.29361	-4.29361	-4.29361	-4.29361	-4.29361	-4.29361	-4.29361	-4.29361	NA	NA	NA
ENSDARG00000102801	-4.29361	-4.29361	-4.29361	-4.29361	-4.29361	-4.29361	-4.29361	-4.29361	-4.29361	-4.29361	-4.29361	-4.29361	-4.29361	-4.29361	-4.29361	-4.29361	-4.29361	-4.29361	-4.29361	-4.29361	-4.29361	-4.29361	-4.29361	-4.29361	-4.29361	-4.29361	-4.29361	-4.29361	-4.29361	-4.29361	-4.29361	-4.29361	-4.29361	-4.29361	-4.29361	-4.29361	NA	NA	NA
ENSDARG00000101001	-4.29361	-4.29361	-4.29361	-4.29361	-4.29361	-4.29361	-4.29361	-4.29361	-4.29361	-4.29361	-4.29361	-4.29361	-4.29361	-4.29361	-4.29361	-4.29361	-4.29361	-4.29361	-4.29361	-4.29361	-4.29361	-4.29361	-4.29361	-4.29361	-4.29361	-4.29361	-4.29361	-4.29361	-4.29361	-4.29361	-4.29361	-4.29361	-4.29361	-4.29361	-4.29361	-4.29361	NA	NA	NA
ENSDARG00000099286	-4.29361	-4.29361	-4.29361	-4.29361	-4.29361	-4.29361	-4.29361	-4.29361	-4.29361	-4.29361	-4.29361	-4.29361	-4.29361	-4.29361	-4.29361	-4.29361	-4.29361	-4.29361	-4.29361	-4.29361	-4.29361	-4.29361	-4.29361	-4.29361	-4.29361	-4.29361	-4.29361	-4.29361	-4.29361	-4.29361	-4.29361	-4.29361	-4.29361	-4.29361	-4.29361	-4.29361	NA	NA	NA
ENSDARG00000100974	-4.29361	-4.29361	-4.29361	-4.29361	-4.29361	-4.29361	-4.29361	-4.29361	-4.29361	-4.29361	-4.29361	-4.29361	-4.29361	-4.29361	-4.29361	-4.29361	-4.29361	-4.29361	-4.29361	-4.29361	-4.29361	-4.29361	-4.29361	-4.29361	-4.29361	-4.29361	-4.29361	-4.29361	-4.29361	-4.29361	-4.29361	-4.29361	-4.29361	-4.29361	-4.29361	-4.29361	NA	NA	NA
ENSDARG00000101698	-4.29361	-4.29361	-4.29361	-4.29361	-4.29361	-4.29361	-4.29361	-4.29361	-4.29361	-4.29361	-4.29361	-4.29361	-4.29361	-4.29361	-4.29361	-4.29361	-4.29361	-4.29361	-4.29361	-4.29361	-4.29361	-4.29361	-4.29361	-4.29361	-4.29361	-4.29361	-4.29361	-4.29361	-4.29361	-4.29361	-4.29361	-4.29361	-4.29361	-4.29361	-4.29361	-4.29361	NA	NA	NA
ENSDARG00000091165	-4.29361	-4.29361	-4.29361	-4.29361	-4.29361	-4.29361	-4.29361	-4.29361	-4.29361	-4.29361	-4.29361	-4.29361	-4.29361	-4.29361	-4.29361	-4.29361	-4.29361	-4.29361	-4.29361	-4.29361	-4.29361	-4.29361	-4.29361	-4.29361	-4.29361	-4.29361	-4.29361	-4.29361	-4.29361	-4.29361	-4.29361	-4.29361	-4.29361	-4.29361	-4.29361	-4.29361	NA	NA	NA
ENSDARG00000098728	-4.29361	-4.29361	-4.29361	-4.29361	-4.29361	-4.29361	-4.29361	-4.29361	-4.29361	-4.29361	-4.29361	-4.29361	-4.29361	-4.29361	-4.29361	-4.29361	-4.29361	-4.29361	-4.29361	-4.29361	-4.29361	-4.29361	-4.29361	-4.29361	-4.29361	-4.29361	-4.29361	-4.29361	-4.29361	-4.29361	-4.29361	-4.29361	-4.29361	-4.29361	-4.29361	-4.29361	NA	NA	NA
ENSDARG00000088265	-4.29361	-4.29361	-4.29361	-4.29361	-4.29361	-4.29361	-4.29361	-4.29361	-4.29361	-4.29361	-4.29361	-4.29361	-4.29361	-4.29361	-4.29361	-4.29361	-4.29361	-4.29361	-4.29361	-4.29361	-4.29361	-4.29361	-4.29361	-4.29361	-4.29361	-4.29361	-4.29361	-4.29361	-4.29361	-4.29361	-4.29361	-4.29361	-4.29361	-4.29361	-4.29361	-4.29361	NA	NA	NA
ENSDARG00000091645	-4.29361	-4.29361	-4.29361	-4.29361	-4.29361	-4.29361	-4.29361	-4.29361	-4.29361	-4.29361	-4.29361	-4.29361	-4.29361	-4.29361	-4.29361	-4.29361	-4.29361	-4.29361	-4.29361	-4.29361	-4.29361	-4.29361	-4.29361	-4.29361	-4.29361	-4.29361	-4.29361	-4.29361	-4.29361	-4.29361	-4.29361	-4.29361	-4.29361	-4.29361	-4.29361	-4.29361	NA	NA	NA
ENSDARG00000104954	-4.29361	-4.29361	-4.29361	-4.29361	-4.29361	-4.29361	-4.29361	-4.29361	-4.29361	-4.29361	-4.29361	-4.29361	-4.29361	-4.29361	-4.29361	-4.29361	-4.29361	-4.29361	-4.29361	-4.29361	-4.29361	-4.29361	-4.29361	-4.29361	-4.29361	-4.29361	-4.29361	-4.29361	-4.29361	-4.29361	-4.29361	-4.29361	-4.29361	-4.29361	-4.29361	-4.29361	NA	NA	NA
ENSDARG00000101550	-4.29361	-4.29361	-4.29361	-4.29361	-4.29361	-4.29361	-4.29361	-4.29361	-4.29361	-4.29361	-4.29361	-4.29361	-4.29361	-4.29361	-4.29361	-4.29361	-4.29361	-4.29361	-4.29361	-4.29361	-4.29361	-4.29361	-4.29361	-4.29361	-4.29361	-4.29361	-4.29361	-4.29361	-4.29361	-4.29361	-4.29361	-4.29361	-4.29361	-4.29361	-4.29361	-4.29361	NA	NA	NA
ENSDARG00000099110	-4.29361	-4.29361	-4.29361	-4.29361	-4.29361	-4.29361	-4.29361	-4.29361	-4.29361	-4.29361	-4.29361	-4.29361	-4.29361	-4.29361	-4.29361	-4.29361	-4.29361	-4.29361	-4.29361	-4.29361	-4.29361	-4.29361	-4.29361	-4.29361	-4.29361	-4.29361	-4.29361	-4.29361	-4.29361	-4.29361	-4.29361	-4.29361	-4.29361	-4.29361	-4.29361	-4.29361	NA	NA	NA
ENSDARG00000099826	-4.29361	-4.29361	-4.29361	-4.29361	-4.29361	-4.29361	-4.29361	-4.29361	-4.29361	-4.29361	-4.29361	-4.29361	-4.29361	-4.29361	-4.29361	-4.29361	-4.29361	-4.29361	-4.29361	-4.29361	-4.29361	-4.29361	-4.29361	-4.29361	-4.29361	-4.29361	-4.29361	-4.29361	-4.29361	-4.29361	-4.29361	-4.29361	-4.29361	-4.29361	-4.29361	-4.29361	NA	NA	NA
ENSDARG00000104736	-4.29361	-4.29361	-4.29361	-4.29361	-4.29361	-4.29361	-4.29361	-4.29361	-4.29361	-4.29361	-4.29361	-4.29361	-4.29361	-4.29361	-4.29361	-4.29361	-4.29361	-4.29361	-4.29361	-4.29361	-4.29361	-4.29361	-4.29361	-4.29361	-4.29361	-4.29361	-4.29361	-4.29361	-4.29361	-4.29361	-4.29361	-4.29361	-4.29361	-4.29361	-4.29361	-4.29361	NA	NA	NA
ENSDARG00000104612	-4.29361	-4.29361	-4.29361	-4.29361	-4.29361	-4.29361	-4.29361	-4.29361	-4.29361	-4.29361	-4.29361	-4.29361	-4.29361	-4.29361	-4.29361	-4.29361	-4.29361	-4.29361	-4.29361	-4.29361	-4.29361	-4.29361	-4.29361	-4.29361	-4.29361	-4.29361	-4.29361	-4.29361	-4.29361	-4.29361	-4.29361	-4.29361	-4.29361	-4.29361	-4.29361	-4.29361	NA	NA	NA
ENSDARG00000103171	-4.29361	-4.29361	-4.29361	-4.29361	-4.29361	-4.29361	-4.29361	-4.29361	-4.29361	-4.29361	-4.29361	-4.29361	-4.29361	-4.29361	-4.29361	-4.29361	-4.29361	-4.29361	-4.29361	-4.29361	-4.29361	-4.29361	-4.29361	-4.29361	-4.29361	-4.29361	-4.29361	-4.29361	-4.29361	-4.29361	-4.29361	-4.29361	-4.29361	-4.29361	-4.29361	-4.29361	NA	NA	NA
ENSDARG00000102816	-4.29361	-4.29361	-4.29361	-4.29361	-4.29361	-4.29361	-4.29361	-4.29361	-4.29361	-4.29361	-4.29361	-4.29361	-4.29361	-4.29361	-4.29361	-4.29361	-4.29361	-4.29361	-4.29361	-4.29361	-4.29361	-4.29361	-4.29361	-4.29361	-4.29361	-4.29361	-4.29361	-4.29361	-4.29361	-4.29361	-4.29361	-4.29361	-4.29361	-4.29361	-4.29361	-4.29361	NA	NA	NA
ENSDARG00000099135	-4.29361	-4.29361	-4.29361	-4.29361	-4.29361	-4.29361	-4.29361	-4.29361	-4.29361	-4.29361	-4.29361	-4.29361	-4.29361	-4.29361	-4.29361	-4.29361	-4.29361	-4.29361	-4.29361	-4.29361	-4.29361	-4.29361	-4.29361	-4.29361	-4.29361	-4.29361	-4.29361	-4.29361	-4.29361	-4.29361	-4.29361	-4.29361	-4.29361	-4.29361	-4.29361	-4.29361	NA	NA	NA
ENSDARG00000099489	-4.29361	-4.29361	-4.29361	-4.29361	-4.29361	-4.29361	-4.29361	-4.29361	-4.29361	-4.29361	-4.29361	-4.29361	-4.29361	-4.29361	-4.29361	-4.29361	-4.29361	-4.29361	-4.29361	-4.29361	-4.29361	-4.29361	-4.29361	-4.29361	-4.29361	-4.29361	-4.29361	-4.29361	-4.29361	-4.29361	-4.29361	-4.29361	-4.29361	-4.29361	-4.29361	-4.29361	NA	NA	NA
ENSDARG00000102523	-4.29361	-4.29361	-4.29361	-4.29361	-4.29361	-4.29361	-4.29361	-4.29361	-4.29361	-4.29361	-4.29361	-4.29361	-4.29361	-4.29361	-4.29361	-4.29361	-4.29361	-4.29361	-4.29361	-4.29361	-4.29361	-4.29361	-4.29361	-4.29361	-4.29361	-4.29361	-4.29361	-4.29361	-4.29361	-4.29361	-4.29361	-4.29361	-4.29361	-4.29361	-4.29361	-4.29361	NA	NA	NA
ENSDARG00000101875	-4.29361	-4.29361	-4.29361	-4.29361	-4.29361	-4.29361	-4.29361	-4.29361	-4.29361	-4.29361	-4.29361	-4.29361	-4.29361	-4.29361	-4.29361	-4.29361	-4.29361	-4.29361	-4.29361	-4.29361	-4.29361	-4.29361	-4.29361	-4.29361	-4.29361	-4.29361	-4.29361	-4.29361	-4.29361	-4.29361	-4.29361	-4.29361	-4.29361	-4.29361	-4.29361	-4.29361	NA	NA	NA
ENSDARG00000098322	-4.29361	-4.29361	-4.29361	-4.29361	-4.29361	-4.29361	-4.29361	-4.29361	-4.29361	-4.29361	-4.29361	-4.29361	-4.29361	-4.29361	-4.29361	-4.29361	-4.29361	-4.29361	-4.29361	-4.29361	-4.29361	-4.29361	-4.29361	-4.29361	-4.29361	-4.29361	-4.29361	-4.29361	-4.29361	-4.29361	-4.29361	-4.29361	-4.29361	-4.29361	-4.29361	-4.29361	NA	NA	NA
ENSDARG00000099998	-4.29361	-4.29361	-4.29361	-4.29361	-4.29361	-4.29361	-4.29361	-4.29361	-4.29361	-4.29361	-4.29361	-4.29361	-4.29361	-4.29361	-4.29361	-4.29361	-4.29361	-4.29361	-4.29361	-4.29361	-4.29361	-4.29361	-4.29361	-4.29361	-4.29361	-4.29361	-4.29361	-4.29361	-4.29361	-4.29361	-4.29361	-4.29361	-4.29361	-4.29361	-4.29361	-4.29361	NA	NA	NA
ENSDARG00000104923	-4.29361	-4.29361	-4.29361	-4.29361	-4.29361	-4.29361	-4.29361	-4.29361	-4.29361	-4.29361	-4.29361	-4.29361	-4.29361	-4.29361	-4.29361	-4.29361	-4.29361	-4.29361	-4.29361	-4.29361	-4.29361	-4.29361	-4.29361	-4.29361	-4.29361	-4.29361	-4.29361	-4.29361	-4.29361	-4.29361	-4.29361	-4.29361	-4.29361	-4.29361	-4.29361	-4.29361	NA	NA	NA
ENSDARG00000102663	-4.29361	-4.29361	-4.29361	-4.29361	-4.29361	-4.29361	-4.29361	-4.29361	-4.29361	-4.29361	-4.29361	-4.29361	-4.29361	-4.29361	-4.29361	-4.29361	-4.29361	-4.29361	-4.29361	-4.29361	-4.29361	-4.29361	-4.29361	-4.29361	-4.29361	-4.29361	-4.29361	-4.29361	-4.29361	-4.29361	-4.29361	-4.29361	-4.29361	-4.29361	-4.29361	-4.29361	NA	NA	NA
ENSDARG00000100228	-4.29361	-4.29361	-4.29361	-4.29361	-4.29361	-4.29361	-4.29361	-4.29361	-4.29361	-4.29361	-4.29361	-4.29361	-4.29361	-4.29361	-4.29361	-4.29361	-4.29361	-4.29361	-4.29361	-4.29361	-4.29361	-4.29361	-4.29361	-4.29361	-4.29361	-4.29361	-4.29361	-4.29361	-4.29361	-4.29361	-4.29361	-4.29361	-4.29361	-4.29361	-4.29361	-4.29361	NA	NA	NA
ENSDARG00000100763	-4.29361	-4.29361	-4.29361	-4.29361	-4.29361	-4.29361	-4.29361	-4.29361	-4.29361	-4.29361	-4.29361	-4.29361	-4.29361	-4.29361	-4.29361	-4.29361	-4.29361	-4.29361	-4.29361	-4.29361	-4.29361	-4.29361	-4.29361	-4.29361	-4.29361	-4.29361	-4.29361	-4.29361	-4.29361	-4.29361	-4.29361	-4.29361	-4.29361	-4.29361	-4.29361	-4.29361	NA	NA	NA
ENSDARG00000101015	-4.29361	-4.29361	-4.29361	-4.29361	-4.29361	-4.29361	-4.29361	-4.29361	-4.29361	-4.29361	-4.29361	-4.29361	-4.29361	-4.29361	-4.29361	-4.29361	-4.29361	-4.29361	-4.29361	-4.29361	-4.29361	-4.29361	-4.29361	-4.29361	-4.29361	-4.29361	-4.29361	-4.29361	-4.29361	-4.29361	-4.29361	-4.29361	-4.29361	-4.29361	-4.29361	-4.29361	NA	NA	NA
ENSDARG00000101329	-4.29361	-4.29361	-4.29361	-4.29361	-4.29361	-4.29361	-4.29361	-4.29361	-4.29361	-4.29361	-4.29361	-4.29361	-4.29361	-4.29361	-4.29361	-4.29361	-4.29361	-4.29361	-4.29361	-4.29361	-4.29361	-4.29361	-4.29361	-4.29361	-4.29361	-4.29361	-4.29361	-4.29361	-4.29361	-4.29361	-4.29361	-4.29361	-4.29361	-4.29361	-4.29361	-4.29361	NA	NA	NA
ENSDARG00000083250	-4.29361	-4.29361	-4.29361	-4.29361	-4.29361	-4.29361	-4.29361	-4.29361	-4.29361	-4.29361	-4.29361	-4.29361	-4.29361	-4.29361	-4.29361	-4.29361	-4.29361	-4.29361	-4.29361	-4.29361	-4.29361	-4.29361	-4.29361	-4.29361	-4.29361	-4.29361	-4.29361	-4.29361	-4.29361	-4.29361	-4.29361	-4.29361	-4.29361	-4.29361	-4.29361	-4.29361	NA	NA	NA
ENSDARG00000080138	-4.29361	-4.29361	-4.29361	-4.29361	-4.29361	-4.29361	-4.29361	-4.29361	-4.29361	-4.29361	-4.29361	-4.29361	-4.29361	-4.29361	-4.29361	-4.29361	-4.29361	-4.29361	-4.29361	-4.29361	-4.29361	-4.29361	-4.29361	-4.29361	-4.29361	-4.29361	-4.29361	-4.29361	-4.29361	-4.29361	-4.29361	-4.29361	-4.29361	-4.29361	-4.29361	-4.29361	NA	NA	NA
ENSDARG00000084727	-4.29361	-4.29361	-4.29361	-4.29361	-4.29361	-4.29361	-4.29361	-4.29361	-4.29361	-4.29361	-4.29361	-4.29361	-4.29361	-4.29361	-4.29361	-4.29361	-4.29361	-4.29361	-4.29361	-4.29361	-4.29361	-4.29361	-4.29361	-4.29361	-4.29361	-4.29361	-4.29361	-4.29361	-4.29361	-4.29361	-4.29361	-4.29361	-4.29361	-4.29361	-4.29361	-4.29361	NA	NA	NA
ENSDARG00000088578	-4.29361	-4.29361	-4.29361	-4.29361	-4.29361	-4.29361	-4.29361	-4.29361	-4.29361	-4.29361	-4.29361	-4.29361	-4.29361	-4.29361	-4.29361	-4.29361	-4.29361	-4.29361	-4.29361	-4.29361	-4.29361	-4.29361	-4.29361	-4.29361	-4.29361	-4.29361	-4.29361	-4.29361	-4.29361	-4.29361	-4.29361	-4.29361	-4.29361	-4.29361	-4.29361	-4.29361	NA	NA	NA
ENSDARG00000088104	-4.29361	-4.29361	-4.29361	-4.29361	-4.29361	-4.29361	-4.29361	-4.29361	-4.29361	-4.29361	-4.29361	-4.29361	-4.29361	-4.29361	-4.29361	-4.29361	-4.29361	-4.29361	-4.29361	-4.29361	-4.29361	-4.29361	-4.29361	-4.29361	-4.29361	-4.29361	-4.29361	-4.29361	-4.29361	-4.29361	-4.29361	-4.29361	-4.29361	-4.29361	-4.29361	-4.29361	NA	NA	NA
ENSDARG00000086803	-4.29361	-4.29361	-4.29361	-4.29361	-4.29361	-4.29361	-4.29361	-4.29361	-4.29361	-4.29361	-4.29361	-4.29361	-4.29361	-4.29361	-4.29361	-4.29361	-4.29361	-4.29361	-4.29361	-4.29361	-4.29361	-4.29361	-4.29361	-4.29361	-4.29361	-4.29361	-4.29361	-4.29361	-4.29361	-4.29361	-4.29361	-4.29361	-4.29361	-4.29361	-4.29361	-4.29361	NA	NA	NA
ENSDARG00000091694	-4.29361	-4.29361	-4.29361	-4.29361	-4.29361	-4.29361	-4.29361	-4.29361	-4.29361	-4.29361	-4.29361	-4.29361	-4.29361	-4.29361	-4.29361	-4.29361	-4.29361	-4.29361	-4.29361	-4.29361	-4.29361	-4.29361	-4.29361	-4.29361	-4.29361	-4.29361	-4.29361	-4.29361	-4.29361	-4.29361	-4.29361	-4.29361	-4.29361	-4.29361	-4.29361	-4.29361	NA	NA	NA
ENSDARG00000087725	-4.29361	-4.29361	-4.29361	-4.29361	-4.29361	-4.29361	-4.29361	-4.29361	-4.29361	-4.29361	-4.29361	-4.29361	-4.29361	-4.29361	-4.29361	-4.29361	-4.29361	-4.29361	-4.29361	-4.29361	-4.29361	-4.29361	-4.29361	-4.29361	-4.29361	-4.29361	-4.29361	-4.29361	-4.29361	-4.29361	-4.29361	-4.29361	-4.29361	-4.29361	-4.29361	-4.29361	NA	NA	NA
ENSDARG00000091333	-4.29361	-4.29361	-4.29361	-4.29361	-4.29361	-4.29361	-4.29361	-4.29361	-4.29361	-4.29361	-4.29361	-4.29361	-4.29361	-4.29361	-4.29361	-4.29361	-4.29361	-4.29361	-4.29361	-4.29361	-4.29361	-4.29361	-4.29361	-4.29361	-4.29361	-4.29361	-4.29361	-4.29361	-4.29361	-4.29361	-4.29361	-4.29361	-4.29361	-4.29361	-4.29361	-4.29361	NA	NA	NA
ENSDARG00000088006	-4.29361	-4.29361	-4.29361	-4.29361	-4.29361	-4.29361	-4.29361	-4.29361	-4.29361	-4.29361	-4.29361	-4.29361	-4.29361	-4.29361	-4.29361	-4.29361	-4.29361	-4.29361	-4.29361	-4.29361	-4.29361	-4.29361	-4.29361	-4.29361	-4.29361	-4.29361	-4.29361	-4.29361	-4.29361	-4.29361	-4.29361	-4.29361	-4.29361	-4.29361	-4.29361	-4.29361	NA	NA	NA
ENSDARG00000087006	-4.29361	-4.29361	-4.29361	-4.29361	-4.29361	-4.29361	-4.29361	-4.29361	-4.29361	-4.29361	-4.29361	-4.29361	-4.29361	-4.29361	-4.29361	-4.29361	-4.29361	-4.29361	-4.29361	-4.29361	-4.29361	-4.29361	-4.29361	-4.29361	-4.29361	-4.29361	-4.29361	-4.29361	-4.29361	-4.29361	-4.29361	-4.29361	-4.29361	-4.29361	-4.29361	-4.29361	NA	NA	NA
ENSDARG00000087792	-4.29361	-4.29361	-4.29361	-4.29361	-4.29361	-4.29361	-4.29361	-4.29361	-4.29361	-4.29361	-4.29361	-4.29361	-4.29361	-4.29361	-4.29361	-4.29361	-4.29361	-4.29361	-4.29361	-4.29361	-4.29361	-4.29361	-4.29361	-4.29361	-4.29361	-4.29361	-4.29361	-4.29361	-4.29361	-4.29361	-4.29361	-4.29361	-4.29361	-4.29361	-4.29361	-4.29361	NA	NA	NA
ENSDARG00000087259	-4.29361	-4.29361	-4.29361	-4.29361	-4.29361	-4.29361	-4.29361	-4.29361	-4.29361	-4.29361	-4.29361	-4.29361	-4.29361	-4.29361	-4.29361	-4.29361	-4.29361	-4.29361	-4.29361	-4.29361	-4.29361	-4.29361	-4.29361	-4.29361	-4.29361	-4.29361	-4.29361	-4.29361	-4.29361	-4.29361	-4.29361	-4.29361	-4.29361	-4.29361	-4.29361	-4.29361	NA	NA	NA
ENSDARG00000089662	-4.29361	-4.29361	-4.29361	-4.29361	-4.29361	-4.29361	-4.29361	-4.29361	-4.29361	-4.29361	-4.29361	-4.29361	-4.29361	-4.29361	-4.29361	-4.29361	-4.29361	-4.29361	-4.29361	-4.29361	-4.29361	-4.29361	-4.29361	-4.29361	-4.29361	-4.29361	-4.29361	-4.29361	-4.29361	-4.29361	-4.29361	-4.29361	-4.29361	-4.29361	-4.29361	-4.29361	NA	NA	NA
ENSDARG00000090306	-4.29361	-4.29361	-4.29361	-4.29361	-4.29361	-4.29361	-4.29361	-4.29361	-4.29361	-4.29361	-4.29361	-4.29361	-4.29361	-4.29361	-4.29361	-4.29361	-4.29361	-4.29361	-4.29361	-4.29361	-4.29361	-4.29361	-4.29361	-4.29361	-4.29361	-4.29361	-4.29361	-4.29361	-4.29361	-4.29361	-4.29361	-4.29361	-4.29361	-4.29361	-4.29361	-4.29361	NA	NA	NA
ENSDARG00000089788	-4.29361	-4.29361	-4.29361	-4.29361	-4.29361	-4.29361	-4.29361	-4.29361	-4.29361	-4.29361	-4.29361	-4.29361	-4.29361	-4.29361	-4.29361	-4.29361	-4.29361	-4.29361	-4.29361	-4.29361	-4.29361	-4.29361	-4.29361	-4.29361	-4.29361	-4.29361	-4.29361	-4.29361	-4.29361	-4.29361	-4.29361	-4.29361	-4.29361	-4.29361	-4.29361	-4.29361	NA	NA	NA
ENSDARG00000086466	-4.29361	-4.29361	-4.29361	-4.29361	-4.29361	-4.29361	-4.29361	-4.29361	-4.29361	-4.29361	-4.29361	-4.29361	-4.29361	-4.29361	-4.29361	-4.29361	-4.29361	-4.29361	-4.29361	-4.29361	-4.29361	-4.29361	-4.29361	-4.29361	-4.29361	-4.29361	-4.29361	-4.29361	-4.29361	-4.29361	-4.29361	-4.29361	-4.29361	-4.29361	-4.29361	-4.29361	NA	NA	NA
ENSDARG00000090509	-4.29361	-4.29361	-4.29361	-4.29361	-4.29361	-4.29361	-4.29361	-4.29361	-4.29361	-4.29361	-4.29361	-4.29361	-4.29361	-4.29361	-4.29361	-4.29361	-4.29361	-4.29361	-4.29361	-4.29361	-4.29361	-4.29361	-4.29361	-4.29361	-4.29361	-4.29361	-4.29361	-4.29361	-4.29361	-4.29361	-4.29361	-4.29361	-4.29361	-4.29361	-4.29361	-4.29361	NA	NA	NA
ENSDARG00000086488	-4.29361	-4.29361	-4.29361	-4.29361	-4.29361	-4.29361	-4.29361	-4.29361	-4.29361	-4.29361	-4.29361	-4.29361	-4.29361	-4.29361	-4.29361	-4.29361	-4.29361	-4.29361	-4.29361	-4.29361	-4.29361	-4.29361	-4.29361	-4.29361	-4.29361	-4.29361	-4.29361	-4.29361	-4.29361	-4.29361	-4.29361	-4.29361	-4.29361	-4.29361	-4.29361	-4.29361	NA	NA	NA
ENSDARG00000090221	-4.29361	-4.29361	-4.29361	-4.29361	-4.29361	-4.29361	-4.29361	-4.29361	-4.29361	-4.29361	-4.29361	-4.29361	-4.29361	-4.29361	-4.29361	-4.29361	-4.29361	-4.29361	-4.29361	-4.29361	-4.29361	-4.29361	-4.29361	-4.29361	-4.29361	-4.29361	-4.29361	-4.29361	-4.29361	-4.29361	-4.29361	-4.29361	-4.29361	-4.29361	-4.29361	-4.29361	NA	NA	NA
ENSDARG00000091263	-4.29361	-4.29361	-4.29361	-4.29361	-4.29361	-4.29361	-4.29361	-4.29361	-4.29361	-4.29361	-4.29361	-4.29361	-4.29361	-4.29361	-4.29361	-4.29361	-4.29361	-4.29361	-4.29361	-4.29361	-4.29361	-4.29361	-4.29361	-4.29361	-4.29361	-4.29361	-4.29361	-4.29361	-4.29361	-4.29361	-4.29361	-4.29361	-4.29361	-4.29361	-4.29361	-4.29361	NA	NA	NA
ENSDARG00000087795	-4.29361	-4.29361	-4.29361	-4.29361	-4.29361	-4.29361	-4.29361	-4.29361	-4.29361	-4.29361	-4.29361	-4.29361	-4.29361	-4.29361	-4.29361	-4.29361	-4.29361	-4.29361	-4.29361	-4.29361	-4.29361	-4.29361	-4.29361	-4.29361	-4.29361	-4.29361	-4.29361	-4.29361	-4.29361	-4.29361	-4.29361	-4.29361	-4.29361	-4.29361	-4.29361	-4.29361	NA	NA	NA
ENSDARG00000087480	-4.29361	-4.29361	-4.29361	-4.29361	-4.29361	-4.29361	-4.29361	-4.29361	-4.29361	-4.29361	-4.29361	-4.29361	-4.29361	-4.29361	-4.29361	-4.29361	-4.29361	-4.29361	-4.29361	-4.29361	-4.29361	-4.29361	-4.29361	-4.29361	-4.29361	-4.29361	-4.29361	-4.29361	-4.29361	-4.29361	-4.29361	-4.29361	-4.29361	-4.29361	-4.29361	-4.29361	NA	NA	NA
ENSDARG00000088243	-4.29361	-4.29361	-4.29361	-4.29361	-4.29361	-4.29361	-4.29361	-4.29361	-4.29361	-4.29361	-4.29361	-4.29361	-4.29361	-4.29361	-4.29361	-4.29361	-4.29361	-4.29361	-4.29361	-4.29361	-4.29361	-4.29361	-4.29361	-4.29361	-4.29361	-4.29361	-4.29361	-4.29361	-4.29361	-4.29361	-4.29361	-4.29361	-4.29361	-4.29361	-4.29361	-4.29361	NA	NA	NA
ENSDARG00000090950	-4.29361	-4.29361	-4.29361	-4.29361	-4.29361	-4.29361	-4.29361	-4.29361	-4.29361	-4.29361	-4.29361	-4.29361	-4.29361	-4.29361	-4.29361	-4.29361	-4.29361	-4.29361	-4.29361	-4.29361	-4.29361	-4.29361	-4.29361	-4.29361	-4.29361	-4.29361	-4.29361	-4.29361	-4.29361	-4.29361	-4.29361	-4.29361	-4.29361	-4.29361	-4.29361	-4.29361	NA	NA	NA
ENSDARG00000087300	-4.29361	-4.29361	-4.29361	-4.29361	-4.29361	-4.29361	-4.29361	-4.29361	-4.29361	-4.29361	-4.29361	-4.29361	-4.29361	-4.29361	-4.29361	-4.29361	-4.29361	-4.29361	-4.29361	-4.29361	-4.29361	-4.29361	-4.29361	-4.29361	-4.29361	-4.29361	-4.29361	-4.29361	-4.29361	-4.29361	-4.29361	-4.29361	-4.29361	-4.29361	-4.29361	-4.29361	NA	NA	NA
ENSDARG00000086134	-4.29361	-4.29361	-4.29361	-4.29361	-4.29361	-4.29361	-4.29361	-4.29361	-4.29361	-4.29361	-4.29361	-4.29361	-4.29361	-4.29361	-4.29361	-4.29361	-4.29361	-4.29361	-4.29361	-4.29361	-4.29361	-4.29361	-4.29361	-4.29361	-4.29361	-4.29361	-4.29361	-4.29361	-4.29361	-4.29361	-4.29361	-4.29361	-4.29361	-4.29361	-4.29361	-4.29361	NA	NA	NA
ENSDARG00000088784	-4.29361	-4.29361	-4.29361	-4.29361	-4.29361	-4.29361	-4.29361	-4.29361	-4.29361	-4.29361	-4.29361	-4.29361	-4.29361	-4.29361	-4.29361	-4.29361	-4.29361	-4.29361	-4.29361	-4.29361	-4.29361	-4.29361	-4.29361	-4.29361	-4.29361	-4.29361	-4.29361	-4.29361	-4.29361	-4.29361	-4.29361	-4.29361	-4.29361	-4.29361	-4.29361	-4.29361	NA	NA	NA
ENSDARG00000086065	-4.29361	-4.29361	-4.29361	-4.29361	-4.29361	-4.29361	-4.29361	-4.29361	-4.29361	-4.29361	-4.29361	-4.29361	-4.29361	-4.29361	-4.29361	-4.29361	-4.29361	-4.29361	-4.29361	-4.29361	-4.29361	-4.29361	-4.29361	-4.29361	-4.29361	-4.29361	-4.29361	-4.29361	-4.29361	-4.29361	-4.29361	-4.29361	-4.29361	-4.29361	-4.29361	-4.29361	NA	NA	NA
ENSDARG00000087794	-4.29361	-4.29361	-4.29361	-4.29361	-4.29361	-4.29361	-4.29361	-4.29361	-4.29361	-4.29361	-4.29361	-4.29361	-4.29361	-4.29361	-4.29361	-4.29361	-4.29361	-4.29361	-4.29361	-4.29361	-4.29361	-4.29361	-4.29361	-4.29361	-4.29361	-4.29361	-4.29361	-4.29361	-4.29361	-4.29361	-4.29361	-4.29361	-4.29361	-4.29361	-4.29361	-4.29361	NA	NA	NA
ENSDARG00000089166	-4.29361	-4.29361	-4.29361	-4.29361	-4.29361	-4.29361	-4.29361	-4.29361	-4.29361	-4.29361	-4.29361	-4.29361	-4.29361	-4.29361	-4.29361	-4.29361	-4.29361	-4.29361	-4.29361	-4.29361	-4.29361	-4.29361	-4.29361	-4.29361	-4.29361	-4.29361	-4.29361	-4.29361	-4.29361	-4.29361	-4.29361	-4.29361	-4.29361	-4.29361	-4.29361	-4.29361	NA	NA	NA
ENSDARG00000086794	-4.29361	-4.29361	-4.29361	-4.29361	-4.29361	-4.29361	-4.29361	-4.29361	-4.29361	-4.29361	-4.29361	-4.29361	-4.29361	-4.29361	-4.29361	-4.29361	-4.29361	-4.29361	-4.29361	-4.29361	-4.29361	-4.29361	-4.29361	-4.29361	-4.29361	-4.29361	-4.29361	-4.29361	-4.29361	-4.29361	-4.29361	-4.29361	-4.29361	-4.29361	-4.29361	-4.29361	NA	NA	NA
ENSDARG00000087409	-4.29361	-4.29361	-4.29361	-4.29361	-4.29361	-4.29361	-4.29361	-4.29361	-4.29361	-4.29361	-4.29361	-4.29361	-4.29361	-4.29361	-4.29361	-4.29361	-4.29361	-4.29361	-4.29361	-4.29361	-4.29361	-4.29361	-4.29361	-4.29361	-4.29361	-4.29361	-4.29361	-4.29361	-4.29361	-4.29361	-4.29361	-4.29361	-4.29361	-4.29361	-4.29361	-4.29361	NA	NA	NA
ENSDARG00000087106	-4.29361	-4.29361	-4.29361	-4.29361	-4.29361	-4.29361	-4.29361	-4.29361	-4.29361	-4.29361	-4.29361	-4.29361	-4.29361	-4.29361	-4.29361	-4.29361	-4.29361	-4.29361	-4.29361	-4.29361	-4.29361	-4.29361	-4.29361	-4.29361	-4.29361	-4.29361	-4.29361	-4.29361	-4.29361	-4.29361	-4.29361	-4.29361	-4.29361	-4.29361	-4.29361	-4.29361	NA	NA	NA
ENSDARG00000087637	-4.29361	-4.29361	-4.29361	-4.29361	-4.29361	-4.29361	-4.29361	-4.29361	-4.29361	-4.29361	-4.29361	-4.29361	-4.29361	-4.29361	-4.29361	-4.29361	-4.29361	-4.29361	-4.29361	-4.29361	-4.29361	-4.29361	-4.29361	-4.29361	-4.29361	-4.29361	-4.29361	-4.29361	-4.29361	-4.29361	-4.29361	-4.29361	-4.29361	-4.29361	-4.29361	-4.29361	NA	NA	NA
ENSDARG00000087738	-4.29361	-4.29361	-4.29361	-4.29361	-4.29361	-4.29361	-4.29361	-4.29361	-4.29361	-4.29361	-4.29361	-4.29361	-4.29361	-4.29361	-4.29361	-4.29361	-4.29361	-4.29361	-4.29361	-4.29361	-4.29361	-4.29361	-4.29361	-4.29361	-4.29361	-4.29361	-4.29361	-4.29361	-4.29361	-4.29361	-4.29361	-4.29361	-4.29361	-4.29361	-4.29361	-4.29361	NA	NA	NA
ENSDARG00000088175	-4.29361	-4.29361	-4.29361	-4.29361	-4.29361	-4.29361	-4.29361	-4.29361	-4.29361	-4.29361	-4.29361	-4.29361	-4.29361	-4.29361	-4.29361	-4.29361	-4.29361	-4.29361	-4.29361	-4.29361	-4.29361	-4.29361	-4.29361	-4.29361	-4.29361	-4.29361	-4.29361	-4.29361	-4.29361	-4.29361	-4.29361	-4.29361	-4.29361	-4.29361	-4.29361	-4.29361	NA	NA	NA
ENSDARG00000086285	-4.29361	-4.29361	-4.29361	-4.29361	-4.29361	-4.29361	-4.29361	-4.29361	-4.29361	-4.29361	-4.29361	-4.29361	-4.29361	-4.29361	-4.29361	-4.29361	-4.29361	-4.29361	-4.29361	-4.29361	-4.29361	-4.29361	-4.29361	-4.29361	-4.29361	-4.29361	-4.29361	-4.29361	-4.29361	-4.29361	-4.29361	-4.29361	-4.29361	-4.29361	-4.29361	-4.29361	NA	NA	NA
ENSDARG00000090800	-4.29361	-4.29361	-4.29361	-4.29361	-4.29361	-4.29361	-4.29361	-4.29361	-4.29361	-4.29361	-4.29361	-4.29361	-4.29361	-4.29361	-4.29361	-4.29361	-4.29361	-4.29361	-4.29361	-4.29361	-4.29361	-4.29361	-4.29361	-4.29361	-4.29361	-4.29361	-4.29361	-4.29361	-4.29361	-4.29361	-4.29361	-4.29361	-4.29361	-4.29361	-4.29361	-4.29361	NA	NA	NA
ENSDARG00000087553	-4.29361	-4.29361	-4.29361	-4.29361	-4.29361	-4.29361	-4.29361	-4.29361	-4.29361	-4.29361	-4.29361	-4.29361	-4.29361	-4.29361	-4.29361	-4.29361	-4.29361	-4.29361	-4.29361	-4.29361	-4.29361	-4.29361	-4.29361	-4.29361	-4.29361	-4.29361	-4.29361	-4.29361	-4.29361	-4.29361	-4.29361	-4.29361	-4.29361	-4.29361	-4.29361	-4.29361	NA	NA	NA
ENSDARG00000091360	-4.29361	-4.29361	-4.29361	-4.29361	-4.29361	-4.29361	-4.29361	-4.29361	-4.29361	-4.29361	-4.29361	-4.29361	-4.29361	-4.29361	-4.29361	-4.29361	-4.29361	-4.29361	-4.29361	-4.29361	-4.29361	-4.29361	-4.29361	-4.29361	-4.29361	-4.29361	-4.29361	-4.29361	-4.29361	-4.29361	-4.29361	-4.29361	-4.29361	-4.29361	-4.29361	-4.29361	NA	NA	NA
ENSDARG00000090862	-4.29361	-4.29361	-4.29361	-4.29361	-4.29361	-4.29361	-4.29361	-4.29361	-4.29361	-4.29361	-4.29361	-4.29361	-4.29361	-4.29361	-4.29361	-4.29361	-4.29361	-4.29361	-4.29361	-4.29361	-4.29361	-4.29361	-4.29361	-4.29361	-4.29361	-4.29361	-4.29361	-4.29361	-4.29361	-4.29361	-4.29361	-4.29361	-4.29361	-4.29361	-4.29361	-4.29361	NA	NA	NA
ENSDARG00000089807	-4.29361	-4.29361	-4.29361	-4.29361	-4.29361	-4.29361	-4.29361	-4.29361	-4.29361	-4.29361	-4.29361	-4.29361	-4.29361	-4.29361	-4.29361	-4.29361	-4.29361	-4.29361	-4.29361	-4.29361	-4.29361	-4.29361	-4.29361	-4.29361	-4.29361	-4.29361	-4.29361	-4.29361	-4.29361	-4.29361	-4.29361	-4.29361	-4.29361	-4.29361	-4.29361	-4.29361	NA	NA	NA
ENSDARG00000090790	-4.29361	-4.29361	-4.29361	-4.29361	-4.29361	-4.29361	-4.29361	-4.29361	-4.29361	-4.29361	-4.29361	-4.29361	-4.29361	-4.29361	-4.29361	-4.29361	-4.29361	-4.29361	-4.29361	-4.29361	-4.29361	-4.29361	-4.29361	-4.29361	-4.29361	-4.29361	-4.29361	-4.29361	-4.29361	-4.29361	-4.29361	-4.29361	-4.29361	-4.29361	-4.29361	-4.29361	NA	NA	NA
ENSDARG00000090241	-4.29361	-4.29361	-4.29361	-4.29361	-4.29361	-4.29361	-4.29361	-4.29361	-4.29361	-4.29361	-4.29361	-4.29361	-4.29361	-4.29361	-4.29361	-4.29361	-4.29361	-4.29361	-4.29361	-4.29361	-4.29361	-4.29361	-4.29361	-4.29361	-4.29361	-4.29361	-4.29361	-4.29361	-4.29361	-4.29361	-4.29361	-4.29361	-4.29361	-4.29361	-4.29361	-4.29361	NA	NA	NA
ENSDARG00000091675	-4.29361	-4.29361	-4.29361	-4.29361	-4.29361	-4.29361	-4.29361	-4.29361	-4.29361	-4.29361	-4.29361	-4.29361	-4.29361	-4.29361	-4.29361	-4.29361	-4.29361	-4.29361	-4.29361	-4.29361	-4.29361	-4.29361	-4.29361	-4.29361	-4.29361	-4.29361	-4.29361	-4.29361	-4.29361	-4.29361	-4.29361	-4.29361	-4.29361	-4.29361	-4.29361	-4.29361	NA	NA	NA
[truncated: 30,447 more rows]
