# Supplementary material for: Genetic control of cellular morphogenesis in Müller glia
Source: Glia. 2019 Mar 29;67(7):1401–11. doi: 10.1002/glia.23615 (PMC6563441; doi:10.1002/glia.23615)
Supplement: Supplementary file 7 — Supplemental Table 3 Gene ontologies of each stage of MG cell differentiation. [file GLIA-67-1401-s007.xlsx]

## Sheet: Sheet1
Gene ontology over representation test by age
Age		Fold enrichment		P-value
48hpf
	Cell cycle exit	1.13	+	0.00125
	nucleic acid binding transcription factor activity	2.5	+	0.0135
60hpf
	muscle organ development	11.68	+	0.013
	glycogen metabolic process	6.46	+	0.039
	protein methylation	6.32	+	0.0405
	growth	5.76	+	0.0158
	nervous system development	2.73	+	0.024
	cellular component biogenesis	2.49	+	0.0111
	cellular component organization or biogenesis	1.68	+	0.0158
	cellular component morphogenesis	2.22	+	0.04
	anatomical structure morphogenesis	2.3	+	0.0126
	cellular component organization	1.65	+	0.0261
	intracellular protein transport	1.99	+	0.0303
	protein transport	1.92	+	0.0371
	organelle organization	1.65	+	0.047
72hpf
	intracellular signal transduction	1.49	+	0.0154
	cell communication	1.29	+	0.0291
	cellular morphogenesis	1.16	+	0.00123
96hpf
	protein methylation	4.88	+	0.0245
	cellular protein modification process	1.67	+	0.019
	fatty acid metabolic process	2.53	+	0.0334
	Adhesion process	2.32	+	0.0065
	cellular amino acid metabolic process	2.21	+	0.0311
	chromatin organization	2.17	+	0.0456
	regulation of catalytic activity	2.04	+	0.0164
120hpf
	intracellular protein transport	1.78	+	0.00592
	carbohydrate metabolism process	1.77	+	0.00503
	cell-cell signaling	1.66	+	0.0367
	localization	1.41	+	0.00189
192hpf
	voltage-gated potassium channel activity	7.87	+	0.000532
	transmembrane transporter activity	2.55	+	9.33e-05
	transporter activity	2.38	+	0.000152
	cation channel activity	4.95	+	0.000107
	cation transmembrane transporter activity	3.55	+	1.28e-05
