# Supplementary material for: Genetic control of cellular morphogenesis in Müller glia
Source: Glia. 2019 Mar 29;67(7):1401–11. doi: 10.1002/glia.23615 (PMC6563441; doi:10.1002/glia.23615)
Supplement: Supplementary file 8 — Supplemental Table 4 Summary of all genes used with gRNAs and phenotypes. [file GLIA-67-1401-s008.xlsx]

## Sheet: Sheet1
	Percentage of phentypes observed													Change in Pax2a mutants	guide RNAs		Phenotype details
	n	Soma	Adj-P	OLM	Adj-P	ILM	Adj-P	IPL	Adj-P	OPL	Adj-P	Tiling	Adj-P		gRNA#1	gRNA#2
Screen 1
Control	49	4.08163	-	2.04082	-	2.04082	-	2.04082	-	4.08163	-	2.04082	-
Nav1b	46	80.4348	2.2e-13	84.7826	5.6e-16	80.4348	2e-14	84.7826	5.6e-16	86.9565	5.6e-16	80.4348	2.1e-14	UP	GAGGCACTCAGCTCAGCCAG	TGAATCCACACACTGACCAG	Nav1b - Soma is regularly displaced apically or basally within the OPL and IPL layers and occasionally into the GCL; OLM is not continuous with large gaps frequently observed; IPL identification is mostly apparent with frequent absence of elaboration; ILM not continuous and frequent failure of endfoot formation; OPL frequently fails to elaborate; Processes from separate MG frequently cross into e…
f8	45	77.7778	2.5e-12	77.7778	1.6e-12	82.2222	4.6e-10	88.8889	1.1e-17	86.6667	1.1e-17	88.8889	9.9e-18		GGAGATCAGAAACCTCCCCG	TGACCGGTTTGATCACACAG	F8 - Soma is regularly displaced apically or basally within the OPL and IPL layers GCL; OLM is not continuous with large gaps frequently observed; IPL is frequently thinner and has irregular apical and basal positioning with abnormal elaboration; ILM not continuous and frequent failure of endfoot formation. OPL mostly fails to elaborate; Processes from separate MG frequently cross into each other…
cdhr1	48	91.6667	2.7e-18	81.25	3.7e-15	85.4167	8.7e-17	91.6667	1.3e-19	85.4167	1.3e-19	89.5833	1.2e-18	DOWN	AATGGGCCCAACAGTAACAA	GTTGTTCAGGCTAAAGACAG	Cdhr1 - Soma is regularly displaced apically or basally most frequently in contact with IPL region; OLM is not continuous with small gaps in some regions and over-elaborated/thickened areas in others; IPL is frequently undiscernible with lack of elaboration; ILM is frequently completely absent; OPL frequently over-elaborated in some areas and un-elaborated in others; Processes and OPL elaboration…
sptbn5	45	4.44444	ns	77.7778	4.6e-13	2.22222	ns	86.6667	8.7e-17	77.7778	8.7e-17	86.6667	8.7e-17		AGGTGGTGGAGAACTGGGAG	GCTCCAGCCAAATTGATCGG	Spbn5 - OLM is not continuous with small gaps in some regions and over-elaborated/thickened areas in others; IPL thickness is variable with frequent lack of elaboration and abnormal thickening of MG processes apical and basal to IPL; OPL frequently un-elaborated; Processes from separate MG frequently cross into each other’s territory mainly in the IPL and GCL along and large gaps between MG are f…
map1ab	56	7.14286	ns	53.5714	5.9e-09	5.35714	ns	69.6429	5.8e-12	55.3571	5.8e-10	3.57143	ns	DOWN	ACCACTAAAAAAACACCCGA	TCTTTCATTGGAATGGGAGG	Mapa1b - OLM is not continuous with gaps frequently observed and abnormal thickening in some areas; IPL identification is apparent with abnormal processes elaborating in apical/basal orientations; OPL frequently fails to elaborate and process between OPL and OLM is frequently thickened.
myo6b	48	4.16667	ns	60.4167	7.5e-09	2.08333	ns	64.5833	6.1e-10	72.9167	3.6e-13	4.16667	ns		CCGATAGCATAGACATGAGG	GAGATTCTGAAGCATGGCGG	Myo6b - OLM is not continuous with gaps frequently observed; IPL thickness is variable with frequent lack of elaboration and abnormal thickening of MG processes apical and basal to IPL; OPL frequently fails to elaborate and is sometimes absent.
xirp1	53	9.43396	ns	5.66038	ns	7.54717	ns	1.88679	ns	67.9245	4.8e-10	66.0377	1.4e-10	DOWN	GAGAAGTCCAATCCATGCGG	AGAGTTGCCAAAGAGACGGA	Xirp1 - OPL frequently un-elaborated; Processes from separate MG frequently cross into each other’s territory mainly apical to the soma and large gaps between MG processes frequently being observed in the apical (above the soma) and basal cell (below the IPL) compartments.
lamb2	49	8.16327	ns	6.12245	ns	75.5102	5.3e-13	71.4286	1e-11	12.2449	ns	79.5918	210000000000000		GTTTCCAGTGTGATTCACGG	GGTGGCGGATGCTAAGACCA	Lamb2 - IPL thickness is variable with abnormal elaboration of MG processes oriented apical/basal to IPL; ILM not continuous and frequently completely absent; Processes from separate MG frequently cross into each other’s territory mainly apical to the soma and large gaps between MG processes and soma are frequently observed.
fat1b	55	5.45455	ns	3.63636	ns	1.81818	ns	56.3636	3e-08	61.8182	1.2e-08	9.09091	ns		GGAGTGGACTCTATAAACCG	GACTACTCATGTAAATGCCG	Fatb1 - IPL thickness is variable with abnormal thickening of MG processes apical and basal to IPL, and elaboration of MG processes frequently oriented apical/basal to IPL; OPL frequently un-elaborated and thickened.
Cadm1b	53	1.88679	ns	3.77358	ns	77.3585	2.5e-14	73.5849	5.1e-13	81.1321	1.6e-14	83.0189	1.5e-16	UP	GGTGACAAATAATGTCTCAGTGG	GGAGCCGCTCAGACCACACCAGG	Cadm1b - IPL thickness is variable with abnormal thickening of MG processes in the IPL, and elaboration of MG processes frequently oriented apical/basal to IPL; ILM not continuous with large gaps and frequent failure of endfoot formation; OPL frequently un-elaborated; Processes from separate MG frequently cross into each other’s territory or large gaps are present in all cellular compartments.
sox10	53	7.54717	ns	1.88679	ns	5.66038	ns	64.1509	5.2e-10	7.54717	ns	67.9245	3.8e-11	DOWN	GGAGGTGGAAATGAGTCCCG	TGAGGGGCCCATGTAGGAGA	Sox10 - - IPL thickness is variable with abnormal thickening of MG processes within, apical and basal to IPL; Processes from separate MG frequently cross into each other’s territory or large gaps are present in all cellular compartments.
nfat5b	56	7.14286	ns	14.2857	ns	10.7143	ns	3.57143	ns	1.78571	ns	69.6429	5.8e-12		GCGCTCTGCACTCCAGACGA	ACCTCTTGTGAAACGTGAAG	Nfat5b - Processes from separate MG frequently cross into each other’s territory in the apical and basal cellular domains, large gaps are often present in all cellular compartments and many MG elaborate into each other’s territory in the OPL and IPL.
snx19a	54	3.7037	ns	5.55556	ns	9.25926	ns	1.85185	ns	1.85185	ns	75.9259	5.2e-14	DOWN	GCAGGTGGACCAGAGAGCGC	CATCTGAAAATTCCGGAACG	Snx19a - Processes from separate MG frequently cross into each other’s territory in the apical and basal cellular domains and large gaps are frequently present in all cellular compartments.
Nphp1	45	2.22222	ns	11.1111	ns	8.88889	ns	2.22222	ns	4.44444	ns	100	3.9e-24	UP	ACATGCCTCCAAAGAGAAGA	TAAGTCTCTGGACTCAATGG	Nphp1 - Processes from separate MG frequently cross into each other’s territory in the basal cellular domains, large gaps are often present in all cellular compartments and MG frequently elaborate into each other’s territory in the IPL.
cntn3a.2	49	8.16327	ns	8.16327	ns	18.3673	ns	12.2449	ns	10.2041	ns	16.3265	ns	UP	GGTACGCCATCATATGCAGG	CAGATACGAGCACTGAGCGA
myo3b	47	10.6383	ns	4.25532	ns	6.38298	ns	6.38298	ns	4.25532	ns	10.6383	ns		GGGATCCAAAACTTTCACGG	GGCTGCTGTCCTCTACGCCG
myo3a	56	10.7143	ns	8.92857	ns	7.14286	ns	3.57143	ns	1.78571	ns	10.7143	ns		ATCCTGCTCACCACGGACGG	AGGACGATAAAAGGAGGCCG
lmln	48	8.33333	ns	8.33333	ns	4.16667	ns	8.33333	ns	12.5	ns	8.33333	ns		TCCTGAACATCATTTGCAGG	CGAATGACTTACCCAGACTG
vwf	56	1.78571	ns	8.92857	ns	5.35714	ns	16.0714	ns	5.35714	ns	8.92857	ns		GGGCAAATGTGCGGCTTGTGTGG	GGGAGACGACTTCTTAACAGTGG
ush1c	50	4	ns	10	ns	12	ns	8	ns	4	ns	18	ns		TTCTTTCCATGGTGAACAGG	GCTCAGGCCTGGAACAGTGG
emilin 1a	53	5.66038	ns	7.54717	ns	5.66038	ns	3.77358	ns	5.66038	ns	7.54717	ns		CAAAATCAGCGCCAATAGAG	CAAAAATGTCAAGATAGAGG
Screen 2
Control	53	1.88679	-	3.77358	-	1.88679	-	3.77358	-	1.88679	-	1.88679	-
lamb4	46	89.1304	1.1e-17	4.34783	ns	4.34783	ns	6.52174	ns	23.913	ns	2.17391	ns		GATTGTGGTGGTCATTGTAG	AAACCAGAATGTCTCCAGCG	Lamb4 - Soma is regularly displaced basally with many being closely associated with the apical IPL and occasionally into the GCL.
timp2b	56	82.1429	4.1e-16	19.6429	ns	3.57143	ns	7.14286	ns	5.35714	ns	7.14286	ns	UP	GCAGGCTCCGGCAAAGTCCG	TCCGTCCACAGACACTCCAC	Timp2b - Soma is regularly displaced basally with many being closely associated with the apical IPL.
prmt6	49	75.5102	6.9e-13	6.12245	ns	8.16327	ns	71.4286	1.4e-11	10.2041	ns	2.04082	ns	UP	TTTGAGCTTATTCTGCGCCC	CACGCAGAAGGCGTGGATGG	Prmt6 - Soma is regularly displaced basally with many being closely associated with the apical IPL and often found in the GCL; IPL thickness is variable with abnormal thickening of MG processes in the IPL, and elaboration of MG processes frequently oriented apical/basal to IPL.
vwde	54	64.8148	4.3e-11	7.40741	ns	11.1111	ns	9.25926	ns	57.4074	5.6e-09	5.55556	ns		AAAGGAAGAGCCACCCCACG	CCGGACCGCAGTGTGAAGAG	Vwde - Soma is regularly displaced apically and basally with many being closely associated with the apical IPL; OPL frequently fails to elaborate.
apcdd1l	48	4.16667	ns	6.25	ns	27.0833	ns	72.9167	4.2e-13	2.08333	ns	79.1667	3e-15	DOWN	GAAGTCCTCGATCATGGCTG	GAGGAGCAACACACATGGGA	Apcdd1l – Abnormal thickening of MG processes in the IPL, and elaboration of MG processes, many areas lack elaboration and MG processes are frequently oriented apical/basal to IPL; Processes from separate MG frequently cross into each other’s territory in the apical and basal cellular domains, large gaps are often present in all cellular compartments and many MG elaborate into each other’s territ…
dcaf8	49	6.12245	ns	75.5102	6.9e-13	18.3673	ns	6.12245	ns	83.6735	3.6e-17	2.04082	ns		ACCGGGAGAAGGAAGAGGGG	TTCATGGAGGGAGACCGAGG	Dcaf8 - OLM is not continuous with large gaps frequently observed; OPL frequently fails to elaborate.
sypb	45	4.44444	ns	68.8889	4.1e-10	8.88889	ns	6.66667	ns	84.4444	9.1e-17	68.8889	1.7e-11	DOWN	GACGATTGTAAACTGCCCAG	CAGGGTGGATATGAAGGCGG	Sypb - OLM is not continuous with large gaps frequently observed; OPL frequently fails to elaborate; Processes from separate MG frequently cross into each other’s territory in the cellular domains and large gaps are frequently present in all cellular compartments.
mmp28	45	4.44444	ns	11	ns	93.3333	1.6e-19	8.88889	ns	15.5556	ns	2.22222	ns		TCTGAGAACAGACCACAGGA	TCCTCTGAGGGACTGGAAGG	Mmp28 - ILM is frequently completely absent with failure of MG endfoot formation.
cux2b	47	6.38298	ns	2.12766	ns	80.8511	9.1e-17	78.7234	6.7e-16	4.25532	ns	8.51064	ns	UP	TTGATCTCATACCCTTGCAG	CATGCGGGACCTAAAGAACG	Cux2b – Basal cellular compartments appear undifferentiated with frequent absence of IPL and ILM domains.
cx31.7	56	5.35714	ns	7.14286	ns	12.5	ns	7.14286	ns	10.7143	ns	69.6429	6.5e-13		CCTTGAATCAACGATGAATT	AACCTAGATTTAATGTTGGG	Cx31.7 - Processes from separate MG frequently cross into each other’s territory in the apical and basal cellular domains, large gaps are often present in all cellular compartments and MG frequently elaborate into each other’s territory in the OPL and IPL.
egr1	53	15.0943	ns	9.43396	ns	20.7547	ns	54.717	4.6e-08	58.4906	4.8e-17	5.66038	ns	DOWN	CTTGGGGTAGTTATCCGTGG	CACTGAGGTCGGGAAGGAAG	Egr1 - OPL frequently fails to elaborate; IPL frequently fails to elaborate and MG processes are frequently oriented apical/basal to IPL.
slitrk2	46	8.69565	ns	10.8696	ns	13.0435	ns	4.34783	ns	80.4348	6.7e-16	13.0435	ns	DOWN	CTTGCAGGAGATCAAAACTG	CCTCAAACGTCGCAAGGGGG	Slitrk2 - OPL frequently fails to elaborate.
icn2	46	8.69565	ns	6.52174	ns	8.69565	ns	10.8696	ns	2.17391	ns	84.7826	4.3e-17	DOWN	GACAAGTTGACCCTTTCTAA	GGATGCAAATGCTGATGGCT	Icn2 - Processes from separate MG frequently cross into each other’s territory in the basal cellular domains, large gaps are often present in all cellular compartments.
mpp6b	46	13.0435	ns	2.17391	ns	6.52174	ns	8.69565	ns	4.34783	ns	78.2609	1.3e-14	DOWN	GCTTTACCTTGGCCAGCGAG	AGTAGTGTCTGTAAGCCCGC	Mpp6b - Processes from separate MG frequently cross into each other’s territory in the apical and basal cellular domains, large gaps are often present in all cellular compartments and MG frequently elaborate into each other’s territory in the OPL.
cacnb2a	56	16.0714	ns	7.14286	ns	8.92857	ns	5.35714	ns	1.78571	ns	55.3571	3.5e-11		GGCGCAACTCGACAAGGCCA	TGAGCATGCAGATCGAGCAG	Cacnb2a - Processes from separate MG frequently cross into each other’s territory in the basal cellular domains, large gaps are often present in all cellular compartments and MG frequently elaborate into each other’s territory in the OPL and IPL.
dachd	47	2.12766	ns	8.51064	ns	17.0213	ns	8.51064	ns	12.766	ns	16	ns	UP	GGAGACGCAGAAGTGGCCGA	GCTGTCGAGCAGAAGAACAG
stim1b	54	16.6667	ns	12.963	ns	11.1111	ns	5.55556	ns	7.40741	ns	7.40741	ns	UP	TTTCTTACCAGAGAGTCCAA	AAACCGTCCCGATCCAACGG
tuba8l3	51	11.7647	ns	21.5686	ns	11.7647	ns	5.88235	ns	17.6471	ns	5.88235	ns		TATGCATGTCGGCCAAGCTG	GGACTTCTTGCCATAGTCGA
xrcc3	48	4.16667	ns	14.5833	ns	29.1667	ns	4.16667	ns	14.5833	ns	10.4167	ns		TGGAGATTCAAGTTTGGTGA	TGGTGAGGCTAATGCTCAGG
fabp7a	48	14.5833	ns	10.4167	ns	4.16667	ns	14.5833	ns	8.33333	ns	14.5833	ns		GCTGTCAACCAGTTTCCAAG	GGCCGTGCGCACATACGAGA
mthfd1b	52	9.61538	ns	23.0769	ns	17.3077	ns	15.3846	ns	19.2308	ns	5.76923	ns		TCAGGTTCGAGAGAGGCTGA	CAGTGCCAACAAGCGGGTAG
negr1	56	5.35714	ns	7.14286	ns	12.5	ns	5.35714	ns	10.7143	ns	3.57143	ns		TGTCCAGCGGGCAAACACGA	TTCAGGATCAACATGGGCCA
rbbp8	51	9.80392	ns	17.6471	ns	29.4118	ns	13.7255	ns	3.92157	ns	3.92157	ns		GTCGTGCAGGTCTCGGACAG	TTGTGCGTAAGAAAGACGAA
smc3	55	10.9091	ns	3.63636	ns	16.3636	ns	9.09091	ns	14.5455	ns	12.7273	ns		TACCTGTTTAATGTACATGG	TGAGGGCGGAGACAGCGAGA
tead1a	46	17.3913	ns	10.8696	ns	15.2174	ns	13.0435	ns	6.52174	ns	13.0435	ns		ATTTTCCGCCGGCCACAGGG	ATGGATCGACCGTGCCATGG
cnfn	48	4.16667	ns	6.25	ns	16.6667	ns	6.25	ns	4.16667	ns	4.16667	ns		GTTGTCAGTGATGTCATATC	TCAGCTGGCCCGAGAACAGA
nisch	51	9.80392	ns	7.84314	ns	7.84314	ns	7.84314	ns	9.80392	ns	9.80392	ns		GCTTCCGACAGAGCAAAGCG	TCTTTTGCGAATTCAGGAAG
fgfbp1	46	4.34783	ns	19.5652	ns	13.0435	ns	19.5652	ns	6.52174	ns	8.69565	ns		ACTCCAGAGTCCCATTACCG	AGGAATACTGTAGCAGCTCG
syt3	45	11.1111	ns	6.66667	ns	6.66667	ns	17.7778	ns	8.88889	ns	4.44444	ns		TCTTTCCTCTGTAAAAGGGG	TTATGACCGATACTGAGAGA
Screen 3
Control	49	2.04082	-	6.12245	-	4.08163	-	2.04082	-	6.12245	-	8.16327	-
Pax2a	56	82.1429	1.2e-10	73.2143	5.1e-11	78.5714	7.3e-13	69.6429	5.5e-12	80.3571	1.6e-13	73.2143	4.2e-10	DOWN	GGCGGTGTGAACCAGCTAGGAGG	GGAAGCGCTTGACACAGGTGGGG	Pax2a - Severe disruptions in all MG compartments; Soma is regularly displaced apically or basally and into the GCL; OLM is not continuous with large gaps frequently observed; IPL is frequently very thin with lack of elaboration in many areas; ILM not continuous and frequent failure of endfoot formation; OPL frequently fails to elaborate; Processes from separate MG frequently cross into each othe…
Itga5	52	7.69231	ns	1.92308	ns	75	6.9e-10	71.1538	8.5e-11	3.84615	ns	7.69231	ns		GGGCAAGGCTACTGTCAAGGTGG	GGACCCAGCGGTAGCTACTTCGG	Itga5 - IPL thickness is variable with abnormal thickening of MG processes in the IPL, and elaboration of MG processes frequently oriented apical/basal to IPL; ILM not continuous and partial failure of endfoot formation.
Itga6	45	2.22222	ns	2	ns	2.22222	ns	77.7778	8.3e-08	80	2.6e-09	4.44444	ns		GGGCAATGCTTTTGCCTTTGGGG	GGGGAATGGACAGTTCGGAGAGG	Itga6 - OLM is not continuous with large gaps and frequently observed; OPL frequently fails to elaborate.
ItgB1a	50	78	5.6e-12	74	8e-09	70	8.3e-10	4	ns	6	ns	80	1.2e-11	DOWN	GGATTCTCTGGCTGCCGTGCGGG	GGCAATGGCTCCTTTGAGTGCGG	Igtb1a - Soma is regularly displaced apically and basally with many being closely associated with the apical IPL; OLM is not continuous with large gaps frequently observed; ILM not continuous and frequent failure of endfoot formation; Processes from separate MG frequently cross into each other’s territory mainly in the IPL and GCL along with large gaps frequently observed in all MG compartments.
Mmp2	47	76.5957	3.7e-10	74.4681	1.1e-12	65.9574	3.2e-06	8.51064	ns	10.6383	ns	6	ns		GGGAAGCAAGAAACTGCACGAGG	GGGGAACTTTATGATGGGTGAGG	Mmp2 - Soma is regularly displaced apically and basally with many being closely associated with the apical IPL; OLM is not continuous with gaps frequently observed; ILM not continuous and frequent failure of endfoot formation; Processes from separate MG frequently cross into each other’s territory mainly in the apical regions and large gaps frequently observed in all MG compartments.
Cadm4	56	7.14286	ns	3.57143	ns	67.8571	2.4e-09	78.5714	3.3e-15	73.2143	5.1e-11	78.5714	1.3e-11		GGTTTCTGTTTTTCAGCGAGAGG	GGAGAACGTGACCGTGCTGGAGG	Cadm4 - ILM not continuous and frequent large gaps are present; OPL frequently fails to elaborate; processes from separate MG frequently cross into each other’s territory in the basal cellular domains, large gaps are often present in all cellular compartments, and many MG elaborate into each other’s territory in the IPL.
Cadm1a	52	1.92308	ns	1.92308	ns	5.76923	ns	69.2308	1.5e-10	5.76923	ns	75	3.2e-12	UP	GGCGGGTTTGCTGCCCATGGAGG	GGAGACAAAGAGCTACAGGGTGG	Cadm1a - OPL frequently fails to elaborate; processes from separate MG frequently cross into each other’s territory in the apical and basal cellular domains, large gaps are often present in all cellular compartments, and many MG elaborate into each other’s territory in the IPL.
Cadm2b	53	67.9245	1.5e-10	5.66038	ns	7.54717	ns	64.1509	1.5e-09	73.5849	6.9e-10	73.5849	6.4e-10	UP	GGTAAGAAGCTCGCTATGTGTGG	GGCAAACATGACCTGCCGAGTGG	Cadm2b - Soma is regularly displaced apically and basally with many found in the IPL and GCL; OPL frequently fails to elaborate; IPL fails to elaborate; processes from separate MG frequently cross into each other’s territory in the basal cellular domains, large gaps are often present in all cellular compartments.
Wt1b	47	82.9787	1.3e-15	6.38298	ns	4.25532	ns	80.8511	2.2e-11	78.7234	8e-09	82.9787	3.2e-12	UP	GGGGCCCCCAGACCCTTACGAGG	GGGTCCTCGTAAGGGTCTGGGGG	Wt1b - Soma is regularly displaced apically and basally with many found in the IPL and GCL; IPL frequently fails to elaborate; IPL fails to elaborate; processes from separate MG frequently cross into each other’s territory in the basal cellular domains, large gaps are often present in all cellular compartments.
Nphs1	53	3.77358	ns	7.54717	ns	1.88679	ns	5.66038	ns	86.7925	1.2e-16	75.4717	1.6e-10	UP	GGGCCTCAGGGGCCGTGCAGTGG	GGAGTCTGAGGAGCCGTGGGTGG	Nphs1 - OPL frequently fails to elaborate; processes from separate MG frequently cross into each other’s territory in the basal cellular domains, large gaps are often present in basal cellular compartments.
Kirrela	52	67.3077	4.8e-10	1.92308	ns	7.69231	ns	5.76923	ns	5.76923	ns	71.1538	6e-09	DOWN	GGCATTGGAGAAGACCTGCGGGG	GGAGATCCTCCTCACAGCAGGGG	Kirrela - Soma is regularly displaced basally with many found associated with IPL and in the GCL; processes from separate MG frequently cross into each other’s territory in the apical and basal cellular domains, large gaps are often present in all cellular compartments, and many MG elaborate into each other’s territory in the IPL.
Lama4	50	10	ns	8	ns	18	ns	6	ns	10	ns	8	ns	DOWN	GGAAAGTGCCTGAACTGCTGGGG	GGCAGCTGTGTGTTAGAGGGTGG
Fyna	51	5.88235	ns	9.80392	ns	7.84314	ns	11.7647	ns	15.6863	ns	1.96078	ns	DOWN	GGAACGCTACGATCCCGGGGAGG	GGGGAATGGACAGTTCGGAGAGG
Fscn1a	47	8.51064	ns	8.51064	ns	2.12766	ns	14.8936	ns	2.12766	ns	10.6383	ns	DOWN	GGTTGTCGGAGGTCTGAAGGTGG	GGAGTTCAGGTCTGGGAAGGTGG
Cdc42	48	16.6667	ns	14.5833	ns	12.5	ns	6.25	ns	6.25	ns	2.08333	ns	DOWN	GGAAAGGGGTCTTTGGACAGTGG	GGGAGACGACTTCTTAACAGTGG
Cadm2a	50	6	ns	6	ns	14	ns	10	ns	4	ns	12	ns	DOWN	GGGTTGCAGTCAGGGCCACGTGG	GGACTAAGGGGACCTGGCCTTGG
Ncam1a	50	18	ns	22	ns	26	ns	8	ns	12	ns	16	ns	UP	AGACTGGTTTGCACCCAATGGGG	CGCGGGAATGTACAAGTGTGTGG
Cdh5	55	5.45455	ns	16.3636	ns	12.7273	ns	1.81818	ns	10.9091	ns	16.3636	ns		GGACATCGACTCCGATACTGAGG	GGATAAACTGTATGCGTATGAGG
Cdh2	47	8.51064	ns	6.38298	ns	10.6383	ns	12.766	ns	8.51064	ns	4.25532	ns		GGTGGCGGTCCAGGGCACAGGGG	GGGATGTGTTCTCTGTCCAGCGG
Cdc42l	48	10.4167	ns	12.5	ns	16.6667	ns	12.5	ns	16.6667	ns	2.08333	ns		GGAGGGGAACCGTATACACTGGG	GGACAATGGTGAGAGATCTCTGG
