# Supplementary material for: Genetic control of cellular morphogenesis in Müller glia
Source: Glia. 2019 Mar 29;67(7):1401–11. doi: 10.1002/glia.23615 (PMC6563441; doi:10.1002/glia.23615)
Supplement: Supplementary file 9 — Supplemental Table 5 TMM gene enrichments of Pax2a mutant MG cells [file GLIA-67-1401-s009.xlsx]

## Sheet: Pax2a mutant MG CRISPR genes
Genes tested in this study (Bold indiucates significance)
GeneID	symbol	Length	logFC	AveExpr	t	P.Value	adj.P.Val
ENSDARG00000028148	pax2a	33704	-6.93038	0.984295	-7.24808	0.0025645	0.00977662
ENSDARG00000006353	ENSDARG00000006353	110537	0.162186	3.79767	0.546069	0.616206	0.672171	itga5
ENSDARG00000069946	ENSDARG00000069946	45571	-0.640589	2.98857	-0.582769	0.593645	0.650869	itga6b
ENSDARG00000071863	ENSDARG00000071863	38823	-8.79807	-0.0309756	-19.18	7.60407e-05	0.00149615	itgb1a
ENSDARG00000017676	ENSDARG00000017676	22852	-3.90114	-2.57726	-1.58979	0.192645	0.245863	mmp2
ENSDARG00000040291	ENSDARG00000040291	304963	1.51186	7.76676	2.77749	0.0544089	0.0799355	cadm4
ENSDARG00000031075	ENSDARG00000031075	459247	2.39987	7.17815	13.6724	0.000262781	0.00246891	cadm1a
ENSDARG00000062633	ENSDARG00000062633	158580	4.38296	3.34021	8.78968	0.0012964	0.00620086	cadm2b
ENSDARG00000007990	ENSDARG00000007990	35910	1.43387	5.59708	6.93013	0.00299994	0.0109372	wt1b
ENSDARG00000060758	ENSDARG00000060758	170970	6.06248	2.49845	10.5081	0.000683075	0.00416072	nphs1
ENSDARG00000001634	ENSDARG00000001634	76458	-0.770538	4.74598	-2.95109	0.0460865	0.048945	kirrela
ENSDARG00000058771	ENSDARG00000058771	141464	4.33408	5.73993	17.3446	0.000110028	0.00169838	nav1b
ENSDARG00000101385	ENSDARG00000101385	33646	-0.823957	2.44444	-0.915557	0.415498	0.480787	f8
ENSDARG00000004643	ENSDARG00000004643	24949	-2.45179	5.78497	-6.96611	0.00294623	0.0107938	cdhr1a
ENSDARG00000097683	ENSDARG00000097683	70030	-0.415161	5.26284	-1.94984	0.128572	0.171531	sptbn5
ENSDARG00000022045	ENSDARG00000022045	76661	-1.89303	3.16942	-3.03341	0.0426727	0.0346537	map1ab
ENSDARG00000042141	ENSDARG00000042141	161410	-0.199186	7.01413	-0.250609	0.815387	0.847413	myo6b
ENSDARG00000042677	ENSDARG00000042677	342611	2.08562	7.09897	9.3403	0.00104332	0.00537218	cadm1b
ENSDARG00000002084	ENSDARG00000002084	78332	1.08397	4.06062	1.46067	0.223299	0.280804	lamb2
ENSDARG00000019063	ENSDARG00000019063	70350	-2.03244	3.3526	-2.27041	0.09096	0.126188	fat1b
ENSDARG00000030722	ENSDARG00000030722	19205	-8.16813	-0.413598	-6.59476	0.00356456	0.012379	xirp1
ENSDARG00000077467	ENSDARG00000077467	9082	-9.55025	0.550406	-13.1891	0.000299614	0.00262276	sox10
ENSDARG00000102556	ENSDARG00000102556	94779	-0.876884	3.734	-1.80589	0.150881	0.198002	nfat5b
ENSDARG00000061101	ENSDARG00000061101	29361	-6.3486	2.1619	-7.65818	0.00211343	0.00855134	snx19a
ENSDARG00000009046	ENSDARG00000009046	18805	5.34181	1.14067	2.81445	0.0124975	0.0375682	nphp1
ENSDARG00000039133	ENSDARG00000039133	70288	-4.46831	0.750785	-1.92893	0.131574	0.175003	lamb4
ENSDARG00000000324	ENSDARG00000000324	19888	5.31625	2.04759	1.77782	0.155707	0.203581	dcaf8
ENSDARG00000059029	ENSDARG00000059029	20826	1.36011	2.6535	0.727615	0.510131	0.573602	mmp28
ENSDARG00000086345	ENSDARG00000086345	282896	2.99437	4.77124	4.84715	0.0101039	0.0272465	cux2b
ENSDARG00000037421	ENSDARG00000037421	3864	-11.3596	2.80736	-10.908	0.000596889	0.00384723	egr1
ENSDARG00000006636	ENSDARG00000006636	3032	-6.64231	-1.15066	-9.22293	0.00109164	0.00554255	slitrk2
ENSDARG00000058064	ENSDARG00000058064	17448	-1.15173	-2.04483	-0.362106	0.736962	0.779417	cx31.7
ENSDARG00000055514	ENSDARG00000055514	4043	-11.5241	1.24762	-5.50741	0.00660289	0.0196005	icn2
ENSDARG00000029761	ENSDARG00000029761	44595	-10.1679	3.07731	-17.6402	0.000103411	0.00166918	mpp6b
ENSDARG00000099045	ENSDARG00000099045	44976	-1.92087	1.64609	-1.61553	0.187079	0.239525	cacnb2a

## Sheet: Pax2 mutant MG fold change
Fold Change in Pax2a Mutant MG
	GeneID	Length	logFC	AveExpr	t	P.Value	adj.P.Val	symbol
ENSDARG00000104945	ENSDARG00000104945	34369	10.9164	12.3101	97.0048	1.8966e-07	0.00129264	sncb
ENSDARG00000104372	ENSDARG00000104372	29283	3.36615	11.2229	68.628	6.83653e-07	0.00129264	gnb1b
ENSDARG00000080337	ENSDARG00000080337	1683	-18.6557	4.88434	-63.0719	9.34662e-07	0.00129264	NA
ENSDARG00000041137	ENSDARG00000041137	78713	9.45834	9.91326	62.4908	9.67262e-07	0.00129264	dhrs13a.3
ENSDARG00000038306	ENSDARG00000038306	82549	3.74192	10.9698	57.2773	1.33559e-06	0.00129264	tsc22d1
ENSDARG00000078425	ENSDARG00000078425	142882	8.26045	9.40569	56.8702	1.37133e-06	0.00129264	oat
ENSDARG00000069438	ENSDARG00000069438	69819	5.61945	10.0129	55.084	1.54337e-06	0.00129264	neurl1aa
ENSDARG00000091783	ENSDARG00000091783	21471	17.255	2.72297	52.3194	1.86757e-06	0.00129264	NA
ENSDARG00000060192	ENSDARG00000060192	7412	16.688	2.43948	50.5105	2.12744e-06	0.00129264	rpusd1
ENSDARG00000037870	ENSDARG00000037870	3698	-15.4072	3.26151	-50.1914	2.17795e-06	0.00129264	actb2
ENSDARG00000037746	ENSDARG00000037746	3634	-14.4835	2.79671	-47.4804	2.675e-06	0.00129264	actb1
ENSDARG00000026473	ENSDARG00000026473	6050	15.8375	2.01419	47.2704	2.71926e-06	0.00129264	six1b
ENSDARG00000103543	ENSDARG00000103543	3149	-15.2445	3.18119	-46.6841	2.84786e-06	0.00129264	gngt2b
ENSDARG00000044281	ENSDARG00000044281	144294	5.48979	8.54532	46.4652	2.89783e-06	0.00129264	erbb2ip
ENSDARG00000038018	ENSDARG00000038018	4919	-14.5299	2.81919	-46.1597	2.96945e-06	0.00129264	prph2a
ENSDARG00000060687	ENSDARG00000060687	56116	5.61932	8.85481	45.939	3.02261e-06	0.00129264	chd2
ENSDARG00000063917	ENSDARG00000063917	1381	-14.0989	2.60415	-45.9231	3.02649e-06	0.00129264	ND4
ENSDARG00000003820	ENSDARG00000003820	27250	-14.0703	2.59393	-44.8523	3.30266e-06	0.00129264	nr1d2a
ENSDARG00000098591	ENSDARG00000098591	2680	-13.272	2.19333	-44.1525	3.50058e-06	0.00129264	tubb2b
ENSDARG00000096327	ENSDARG00000096327	9120	15.0715	1.63112	44.1128	3.51226e-06	0.00129264	cd164l2
ENSDARG00000094450	ENSDARG00000094450	25687	14.8824	1.53661	43.9926	3.54792e-06	0.00129264	NA
ENSDARG00000055759	ENSDARG00000055759	27567	6.34282	9.93954	43.8904	3.5786e-06	0.00129264	efhd2
ENSDARG00000076414	ENSDARG00000076414	149706	5.05862	8.68505	43.8728	3.5839e-06	0.00129264	espn
ENSDARG00000035798	ENSDARG00000035798	2935	-13.0561	2.08419	-43.5478	3.68391e-06	0.00129264	gngt1
ENSDARG00000063911	ENSDARG00000063911	684	-14.2467	2.68295	-43.3859	3.73505e-06	0.00129264	ATP6
ENSDARG00000087688	ENSDARG00000087688	524799	4.92853	8.53145	43.2397	3.78197e-06	0.00129264	klhl29
ENSDARG00000040387	ENSDARG00000040387	27822	6.40349	9.28919	43.215	3.78999e-06	0.00129264	mmd
ENSDARG00000089404	ENSDARG00000089404	20282	14.5688	1.37987	43.0241	3.85259e-06	0.00129264	si:dkey-24p1.7
ENSDARG00000032601	ENSDARG00000032601	1081548	4.24852	9.79948	42.8516	3.91032e-06	0.00129264	macrod2
ENSDARG00000086669	ENSDARG00000086669	33860	14.9376	1.56411	42.806	3.92573e-06	0.00129264	edn3b
ENSDARG00000098287	ENSDARG00000098287	6531	14.6448	1.41775	42.5775	4.00427e-06	0.00129264	NA
ENSDARG00000097522	ENSDARG00000097522	811	14.6522	1.42141	41.9246	4.23995e-06	0.00129264	NA
ENSDARG00000015050	ENSDARG00000015050	4859	-12.8593	1.98799	-41.8132	4.28191e-06	0.00129264	calm2b
ENSDARG00000036044	ENSDARG00000036044	4414	-12.8144	1.96545	-41.7483	4.30657e-06	0.00129264	NA
ENSDARG00000056683	ENSDARG00000056683	207893	5.61141	8.78592	41.7014	4.32451e-06	0.00129264	cdk5
ENSDARG00000104875	ENSDARG00000104875	14094	14.1164	1.15368	41.3191	4.47444e-06	0.00129264	bspry
ENSDARG00000019778	ENSDARG00000019778	5837	-12.5056	1.81035	-41.197	4.52373e-06	0.00129264	rps6
ENSDARG00000100249	ENSDARG00000100249	3390	14.0809	1.13587	41.1313	4.55052e-06	0.00129264	NA
ENSDARG00000100336	ENSDARG00000100336	39483	14.053	1.12192	40.9375	4.63074e-06	0.00129264	pik3r6
ENSDARG00000040635	ENSDARG00000040635	39732	5.81417	8.53913	40.6065	4.77196e-06	0.00129264	rnf11b
ENSDARG00000087099	ENSDARG00000087099	3628	13.9682	1.0795	40.593	4.77779e-06	0.00129264	si:ch73-106k19.5
ENSDARG00000032619	ENSDARG00000032619	3668	-12.3605	1.73552	-40.5867	4.78054e-06	0.00129264	tob1a
ENSDARG00000036036	ENSDARG00000036036	11168	-13.5293	2.31736	-40.5497	4.7967e-06	0.00129264	mdka
ENSDARG00000007034	ENSDARG00000007034	21393	5.02577	8.83558	40.4302	4.84939e-06	0.00129264	hnrpkl
ENSDARG00000043453	ENSDARG00000043453	6814	-12.7961	1.95739	-40.3744	4.87425e-06	0.00129264	rps5
ENSDARG00000093668	ENSDARG00000093668	11362	13.8996	1.04521	40.2528	4.92894e-06	0.00129264	ankmy2b
ENSDARG00000019230	ENSDARG00000019230	3548	-12.5666	1.84222	-40.2424	4.93364e-06	0.00129264	rpl7a
ENSDARG00000088309	ENSDARG00000088309	4411	14.0229	1.10679	40.1824	4.96095e-06	0.00129264	LOC100002544
ENSDARG00000026338	ENSDARG00000026338	4718	13.7904	0.990699	40.0905	5.00316e-06	0.00129264	styxl1
ENSDARG00000077139	ENSDARG00000077139	80371	16.3003	3.8328	39.9497	5.06872e-06	0.00129264	NA
ENSDARG00000045132	ENSDARG00000045132	19511	-13.04	2.08003	-39.9448	5.07103e-06	0.00129264	vdac1
ENSDARG00000087636	ENSDARG00000087636	6739	-13.1465	2.13347	-39.8643	5.10901e-06	0.00129264	fb06f03
ENSDARG00000006019	ENSDARG00000006019	12880	-12.1438	1.62731	-39.8218	5.12923e-06	0.00129264	tktb
ENSDARG00000040898	ENSDARG00000040898	7190	13.9046	1.04766	39.8136	5.13312e-06	0.00129264	gpa33
ENSDARG00000005159	ENSDARG00000005159	134534	6.465	8.37217	39.693	5.19106e-06	0.00129264	cyth3b
ENSDARG00000087285	ENSDARG00000087285	11398	13.8914	1.04103	39.5851	5.24361e-06	0.00129264	tmem182b
ENSDARG00000054848	ENSDARG00000054848	294250	5.32154	9.06617	39.5752	5.24848e-06	0.00129264	pdk4
ENSDARG00000030694	ENSDARG00000030694	7210	-12.0367	1.57411	-39.5539	5.25893e-06	0.00129264	atp6v1e1b
ENSDARG00000040081	ENSDARG00000040081	8620	13.6634	0.927139	39.535	5.26822e-06	0.00129264	zp3d.1
ENSDARG00000035692	ENSDARG00000035692	4139	-12.2009	1.6588	-39.5079	5.28162e-06	0.00129264	rps3a
ENSDARG00000058548	ENSDARG00000058548	17320	13.7273	0.959216	39.406	5.3323e-06	0.00129264	bves
ENSDARG00000074757	ENSDARG00000074757	12977	9.02635	6.85816	39.3074	5.38195e-06	0.00129264	arv1
ENSDARG00000038561	ENSDARG00000038561	7940	13.6295	0.910132	39.2077	5.43277e-06	0.00129264	klf6b
ENSDARG00000100346	ENSDARG00000100346	3344	13.9332	1.06222	39.1924	5.44062e-06	0.00129264	si:ch211-194m7.4
ENSDARG00000069360	ENSDARG00000069360	33648	-12.2497	1.67889	-39.1797	5.44714e-06	0.00129264	ppp3r1b
ENSDARG00000063921	ENSDARG00000063921	1821	-13.491	2.29757	-39.0808	5.49834e-06	0.00129264	ND5
ENSDARG00000099353	ENSDARG00000099353	81278	9.54284	6.66	39.044	5.51752e-06	0.00129264	NA
ENSDARG00000007553	ENSDARG00000007553	3192	-12.0639	1.59026	-39.0363	5.52153e-06	0.00129264	opn4.1
ENSDARG00000056027	ENSDARG00000056027	2573	13.7258	0.958247	39.0289	5.52544e-06	0.00129264	hoxb8a
ENSDARG00000069190	ENSDARG00000069190	6346	13.6399	0.915319	38.9756	5.55345e-06	0.00129264	zgc:172339
ENSDARG00000054355	ENSDARG00000054355	9689	-12.0027	1.55605	-38.8855	5.60117e-06	0.00129264	dcaf7
ENSDARG00000101954	ENSDARG00000101954	7122	13.6273	0.909026	38.8818	5.60315e-06	0.00129264	hoxc6b
ENSDARG00000020708	ENSDARG00000020708	8744	-12.6751	1.89779	-38.6501	5.72841e-06	0.00129264	mdkb
ENSDARG00000035904	ENSDARG00000035904	22814	13.7442	1.45419	38.6475	5.72983e-06	0.00129264	crabp1b
ENSDARG00000004904	ENSDARG00000004904	40504	6.95547	7.25361	38.5871	5.76307e-06	0.00129264	gys2
ENSDARG00000019179	ENSDARG00000019179	5310	-12.1083	1.60795	-38.4655	5.83076e-06	0.00129264	lrit1a
ENSDARG00000016994	ENSDARG00000016994	27215	5.78034	7.90013	38.4415	5.84428e-06	0.00129264	ssrp1b
ENSDARG00000027154	ENSDARG00000027154	17426	7.50747	9.03718	38.3839	5.87676e-06	0.00129264	tpd52l2a
ENSDARG00000063910	ENSDARG00000063910	165	-11.7764	1.44317	-38.2238	5.96831e-06	0.00129264	ATP8
ENSDARG00000031756	ENSDARG00000031756	168659	5.04132	8.52234	38.2237	5.96839e-06	0.00129264	mef2aa
ENSDARG00000007693	ENSDARG00000007693	4103	-11.8231	1.46987	-38.1758	5.99613e-06	0.00129264	nfkbiab
ENSDARG00000078671	ENSDARG00000078671	2598	-11.7289	1.41968	-38.1608	6.00489e-06	0.00129264	cdk5r2b
ENSDARG00000036427	ENSDARG00000036427	6384	-12.8991	2.00167	-38.1601	6.00529e-06	0.00129264	slc3a2a
ENSDARG00000016160	ENSDARG00000016160	14474	14.1039	1.14766	38.0977	6.04175e-06	0.00129264	gmpr
ENSDARG00000014357	ENSDARG00000014357	14578	13.2498	0.720359	38.0057	6.09601e-06	0.00129264	amh
ENSDARG00000093010	ENSDARG00000093010	7502	13.2495	0.720158	37.8863	6.16738e-06	0.00129264	NA
ENSDARG00000030479	ENSDARG00000030479	3519	-12.1738	1.64003	-37.8535	6.18719e-06	0.00129264	hmgb1b
ENSDARG00000093313	ENSDARG00000093313	4105	-11.5758	1.34358	-37.7433	6.25423e-06	0.00129264	si:ch211-202a12.4
ENSDARG00000053480	ENSDARG00000053480	17387	-13.0988	2.11065	-37.6784	6.29422e-06	0.00129264	aqp9b
ENSDARG00000063916	ENSDARG00000063916	297	-11.5318	1.32174	-37.6116	6.33563e-06	0.00129264	ND4L
ENSDARG00000087736	ENSDARG00000087736	10367	13.3587	0.774669	37.5719	6.36046e-06	0.00129264	si:dkey-118k5.3
ENSDARG00000053003	ENSDARG00000053003	205128	8.30688	7.05824	37.5531	6.37223e-06	0.00129264	slc35f1
ENSDARG00000011703	ENSDARG00000011703	108667	6.24128	7.87782	37.4406	6.44333e-06	0.00129264	clocka
ENSDARG00000074319	ENSDARG00000074319	13442	-11.5171	1.31612	-37.4193	6.4569e-06	0.00129264	sall1a
ENSDARG00000076776	ENSDARG00000076776	15238	13.4149	0.802776	37.4124	6.4613e-06	0.00129264	gucy2g
ENSDARG00000063019	ENSDARG00000063019	20178	13.4878	0.839207	37.3927	6.47396e-06	0.00129264	panx2
ENSDARG00000061835	ENSDARG00000061835	7780	13.0529	0.621913	37.2452	6.56927e-06	0.00129264	zpld1a
ENSDARG00000078183	ENSDARG00000078183	16100	13.2484	0.719515	37.0736	6.68241e-06	0.00129264	zgc:165453
ENSDARG00000022315	ENSDARG00000022315	5445	-11.7962	1.45775	-36.9068	6.79485e-06	0.00129264	atp6v1g1
ENSDARG00000054578	ENSDARG00000054578	11106	-11.4493	1.2828	-36.871	6.81925e-06	0.00129264	arl6ip1
ENSDARG00000103659	ENSDARG00000103659	12712	13.0196	0.605328	36.871	6.81929e-06	0.00129264	bco1l
ENSDARG00000104030	ENSDARG00000104030	6222	-11.3608	1.23777	-36.8694	6.82037e-06	0.00129264	taf12
ENSDARG00000076274	ENSDARG00000076274	10177	12.9768	0.583821	36.8662	6.82257e-06	0.00129264	tnfsf14
ENSDARG00000063908	ENSDARG00000063908	691	-15.5788	3.34085	-36.8471	6.83562e-06	0.00129264	COX2
ENSDARG00000009702	ENSDARG00000009702	17949	13.0535	0.622121	36.8429	6.83853e-06	0.00129264	LOC560440
ENSDARG00000079869	ENSDARG00000079869	10026	13.0838	0.637464	36.7972	6.86999e-06	0.00129264	si:ch211-218o21.4
ENSDARG00000052223	ENSDARG00000052223	2164	-11.6985	1.40275	-36.7781	6.88317e-06	0.00129264	rcvrna
ENSDARG00000044669	ENSDARG00000044669	17057	-12.5787	1.85059	-36.7616	6.89465e-06	0.00129264	hp1bp3
ENSDARG00000060639	ENSDARG00000060639	92119	5.38479	8.54736	36.6993	6.938e-06	0.00129264	apba2b
ENSDARG00000059423	ENSDARG00000059423	24717	6.78306	8.95735	36.6977	6.93914e-06	0.00129264	prune2
ENSDARG00000082753	ENSDARG00000082753	952	-13.8575	2.47968	-36.6949	6.94107e-06	0.00129264	NA
ENSDARG00000077934	ENSDARG00000077934	7553	-12.9031	2.00287	-36.6844	6.94841e-06	0.00129264	tegt
ENSDARG00000099695	ENSDARG00000099695	9224	-11.4643	1.28642	-36.5998	7.00802e-06	0.00129264	NA
ENSDARG00000099776	ENSDARG00000099776	3944	-13.9582	6.14113	-36.5386	7.05157e-06	0.00129264	glula
ENSDARG00000054818	ENSDARG00000054818	4976	-12.4077	1.76499	-36.5382	7.05179e-06	0.00129264	rpl32
ENSDARG00000063390	ENSDARG00000063390	168781	5.123	7.70393	36.5381	7.05192e-06	0.00129264	pvrl2l
ENSDARG00000011989	ENSDARG00000011989	3726	-12.3324	1.72729	-36.4751	7.09703e-06	0.00129264	crx
ENSDARG00000029995	ENSDARG00000029995	6728	12.908	0.549406	36.4725	7.0989e-06	0.00129264	tnni2b.2
ENSDARG00000075178	ENSDARG00000075178	61926	8.5057	8.79008	36.3737	7.17051e-06	0.00129264	lpcat3
ENSDARG00000003655	ENSDARG00000003655	22733	-11.4073	1.26236	-36.37	7.17317e-06	0.00129264	tmem59l
ENSDARG00000019207	ENSDARG00000019207	12406	12.7843	0.487627	36.1757	7.31671e-06	0.00129264	abo
ENSDARG00000070437	ENSDARG00000070437	5492	-11.4097	1.26395	-36.0818	7.38736e-06	0.00129264	rpl22
ENSDARG00000088329	ENSDARG00000088329	898	12.8114	0.5011	36.0766	7.3913e-06	0.00129264	si:ch211-132e22.4
ENSDARG00000095407	ENSDARG00000095407	9221	12.7337	0.462351	35.9684	7.47387e-06	0.00129264	si:dkey-9i23.8
ENSDARG00000055138	ENSDARG00000055138	9075	13.5886	0.889493	35.8303	7.58098e-06	0.00129264	zgc:110410
ENSDARG00000099022	ENSDARG00000099022	9777	-11.266	1.19178	-35.7867	7.6152e-06	0.00129264	faua
ENSDARG00000037860	ENSDARG00000037860	7665	-11.0585	1.085	-35.7034	7.68112e-06	0.00129264	cox6b2
ENSDARG00000041182	ENSDARG00000041182	5200	-12.9343	2.02927	-35.6741	7.70442e-06	0.00129264	rpl4
ENSDARG00000063899	ENSDARG00000063899	1047	-13.8114	2.46814	-35.6111	7.75493e-06	0.00129264	ND2
ENSDARG00000058685	ENSDARG00000058685	12440	12.6503	0.420582	35.5604	7.79592e-06	0.00129264	si:dkey-204a24.11
ENSDARG00000074378	ENSDARG00000074378	1557	-11.239	1.17348	-35.5498	7.80452e-06	0.00129264	junba
ENSDARG00000063475	ENSDARG00000063475	46376	4.04252	8.40389	35.5208	7.82814e-06	0.00129264	abcg1
ENSDARG00000011553	ENSDARG00000011553	9217	-11.9371	1.52044	-35.498	7.84676e-06	0.00129264	atp5f1
ENSDARG00000041391	ENSDARG00000041391	5237	-11.5641	1.34231	-35.4946	7.84951e-06	0.00129264	tmed10
ENSDARG00000098154	ENSDARG00000098154	84	-11.5312	1.32575	-35.4819	7.85994e-06	0.00129264	NA
ENSDARG00000097804	ENSDARG00000097804	5201	-11.2581	1.18824	-35.4412	7.89337e-06	0.00129264	lypc
ENSDARG00000063895	ENSDARG00000063895	975	-12.5204	1.8112	-35.3802	7.94374e-06	0.00129264	ND1
ENSDARG00000089429	ENSDARG00000089429	10182	12.5776	0.384292	35.3663	7.95535e-06	0.00129264	NA
ENSDARG00000036875	ENSDARG00000036875	3967	-10.9404	1.02735	-35.2426	8.05907e-06	0.00129264	rps12
ENSDARG00000041621	ENSDARG00000041621	14915	5.20389	7.82492	35.2283	8.07119e-06	0.00129264	bbs2
ENSDARG00000045367	ENSDARG00000045367	2963	-10.9615	1.03606	-35.1996	8.09552e-06	0.00129264	tuba1b
ENSDARG00000091957	ENSDARG00000091957	852	12.5547	0.372778	35.1271	8.15751e-06	0.00129264	NA
ENSDARG00000044861	ENSDARG00000044861	2161	-17.8798	2.23949	-35.0388	8.23378e-06	0.00129264	opn1lw2
ENSDARG00000090036	ENSDARG00000090036	38897	8.64351	7.71035	34.9995	8.26804e-06	0.00129264	si:dkey-6b12.5
ENSDARG00000011841	ENSDARG00000011841	2632	-10.8604	0.986623	-34.9861	8.27976e-06	0.00129264	atp5l
ENSDARG00000006791	ENSDARG00000006791	25027	-11.0406	1.07439	-34.8921	8.36246e-06	0.00129264	arntl1a
ENSDARG00000068006	ENSDARG00000068006	13418	12.4563	0.323575	34.8685	8.38348e-06	0.00129264	gck
ENSDARG00000045074	ENSDARG00000045074	2699	-11.336	1.22063	-34.6913	8.54287e-06	0.00129264	arl4d
ENSDARG00000056028	ENSDARG00000056028	13222	-11.6158	1.36895	-34.6692	8.56299e-06	0.00129264	slc22a7a
ENSDARG00000077134	ENSDARG00000077134	106224	5.19683	7.73212	34.5184	8.7022e-06	0.00129264	gpr158a
ENSDARG00000039347	ENSDARG00000039347	9959	-10.7674	0.941142	-34.4921	8.72668e-06	0.00129264	rps24
ENSDARG00000028542	ENSDARG00000028542	6662	-10.741	0.927419	-34.4757	8.74209e-06	0.00129264	si:ch211-114c12.2
ENSDARG00000093376	ENSDARG00000093376	7380	12.7312	0.460865	34.4753	8.74248e-06	0.00129264	NA
ENSDARG00000045487	ENSDARG00000045487	3634	-11.688	1.40539	-34.4489	8.76727e-06	0.00129264	rps16
ENSDARG00000002696	ENSDARG00000002696	29120	-5.96485	8.76906	-34.4172	8.79715e-06	0.00129264	gnb3b
ENSDARG00000029263	ENSDARG00000029263	51373	12.4385	0.31462	34.3033	8.90567e-06	0.00129264	hoxb3a
ENSDARG00000005485	ENSDARG00000005485	5958	12.3014	0.246193	34.2852	8.92301e-06	0.00129264	ucmab
ENSDARG00000029722	ENSDARG00000029722	2276	-11.7969	1.46014	-34.2764	8.93148e-06	0.00129264	hmgb2a
ENSDARG00000034293	ENSDARG00000034293	28967	-12.9005	2.24555	-34.2508	8.95619e-06	0.00129264	hif1ab
ENSDARG00000039943	ENSDARG00000039943	9711	-10.8456	0.977017	-34.2401	8.96657e-06	0.00129264	fam46ba
ENSDARG00000035458	ENSDARG00000035458	17562	13.7557	2.56048	34.0481	9.15488e-06	0.00129264	atp2a1l
ENSDARG00000037144	ENSDARG00000037144	4383	12.5094	0.350006	34.0383	9.1647e-06	0.00129264	cpb2
ENSDARG00000097065	ENSDARG00000097065	4117	12.2344	0.212672	34.0203	9.18261e-06	0.00129264	NA
ENSDARG00000091222	ENSDARG00000091222	14572	12.2299	0.210414	33.999	9.20391e-06	0.00129264	LOC566640
ENSDARG00000103360	ENSDARG00000103360	24390	-10.7385	0.927783	-33.9421	9.26106e-06	0.00129264	NA
ENSDARG00000003244	ENSDARG00000003244	61628	11.3255	4.33237	33.7906	9.4155e-06	0.00129264	gbp3
ENSDARG00000056888	ENSDARG00000056888	107336	12.8074	5.1723	33.7696	9.43723e-06	0.00129264	si:dkeyp-87a6.1
ENSDARG00000076544	ENSDARG00000076544	14233	-10.6868	0.897816	-33.758	9.44916e-06	0.00129264	aldh5a1
ENSDARG00000077353	ENSDARG00000077353	142901	4.43994	8.83994	33.7563	9.45095e-06	0.00129264	rerea
ENSDARG00000098466	ENSDARG00000098466	6998	-10.8145	0.960868	-33.7552	9.45203e-06	0.00129264	ube2a
ENSDARG00000068996	ENSDARG00000068996	824	-10.8586	0.982607	-33.6901	9.51978e-06	0.00129264	hist2h2l
ENSDARG00000037350	ENSDARG00000037350	5002	-11.5054	1.97549	-33.5233	9.69607e-06	0.00129264	rpl9
ENSDARG00000020311	ENSDARG00000020311	14748	-10.5129	0.811991	-33.4653	9.75837e-06	0.00129264	cnih1
ENSDARG00000104252	ENSDARG00000104252	84	-10.4862	0.799403	-33.465	9.75871e-06	0.00129264	NA
ENSDARG00000001578	ENSDARG00000001578	3129	-10.5368	0.823543	-33.4621	9.76176e-06	0.00129264	echs1
ENSDARG00000055056	ENSDARG00000055056	1863	12.1083	0.149533	33.3648	9.86744e-06	0.00129264	NA
ENSDARG00000091777	ENSDARG00000091777	105039	6.43914	6.65275	33.3631	9.86925e-06	0.00129264	mapkap1
ENSDARG00000000380	ENSDARG00000000380	28740	-12.0807	1.60306	-33.3405	9.89408e-06	0.00129264	pde6a
ENSDARG00000090424	ENSDARG00000090424	2255	-10.8882	0.996762	-33.2373	1.00081e-05	0.00129264	camk2n2
ENSDARG00000087303	ENSDARG00000087303	1260	-11.5542	1.33916	-33.172	1.00811e-05	0.00129264	cebpd
ENSDARG00000092807	ENSDARG00000092807	1173	-12.1809	1.64047	-33.1349	1.01229e-05	0.00129264	LOC101885203
ENSDARG00000099453	ENSDARG00000099453	1977	-10.4851	0.800699	-33.1253	1.01338e-05	0.00129264	elof1
ENSDARG00000036159	ENSDARG00000036159	3873	12.0697	0.130407	33.1029	1.01592e-05	0.00129264	trhrb
ENSDARG00000060537	ENSDARG00000060537	206622	4.18962	7.87982	33.0854	1.0179e-05	0.00129264	atad2b
ENSDARG00000055283	ENSDARG00000055283	2269	-11.1952	1.15898	-33.0517	1.02174e-05	0.00129264	id2a
ENSDARG00000071494	ENSDARG00000071494	31229	12.0772	4.17921	33.0367	1.02345e-05	0.00129264	fshr
ENSDARG00000075562	ENSDARG00000075562	16771	12.0467	0.118705	33.012	1.02629e-05	0.00129264	si:ch211-119o8.4
ENSDARG00000104231	ENSDARG00000104231	25102	-10.5185	0.818007	-32.9733	1.03075e-05	0.00129264	opn9
ENSDARG00000018334	ENSDARG00000018334	7964	-10.4124	0.761317	-32.9505	1.03339e-05	0.00129264	rpl35
ENSDARG00000093453	ENSDARG00000093453	60899	14.5814	3.64929	32.9422	1.03435e-05	0.00129264	ahdc1
ENSDARG00000058044	ENSDARG00000058044	15483	-10.6333	0.870079	-32.9404	1.03456e-05	0.00129264	rab1ba
ENSDARG00000087983	ENSDARG00000087983	21490	13.5508	3.93126	32.9238	1.0365e-05	0.00129264	igsf5a
ENSDARG00000056108	ENSDARG00000056108	3834	-10.3493	0.73121	-32.9095	1.03816e-05	0.00129264	ndufa4
ENSDARG00000006225	ENSDARG00000006225	9424	-10.4152	0.762508	-32.8985	1.03944e-05	0.00129264	ddx39aa
ENSDARG00000093921	ENSDARG00000093921	4520	12.058	0.12433	32.8946	1.03989e-05	0.00129264	NA
ENSDARG00000015006	ENSDARG00000015006	29110	-12.1087	1.60424	-32.8714	1.04261e-05	0.00129264	dnm1l
ENSDARG00000055154	ENSDARG00000055154	138583	8.54005	7.62952	32.8604	1.0439e-05	0.00129264	slc8a4a
ENSDARG00000010873	ENSDARG00000010873	14747	-10.5822	0.844662	-32.8525	1.04483e-05	0.00129264	LOC556764
ENSDARG00000043332	ENSDARG00000043332	217443	4.70288	7.47152	32.809	1.04997e-05	0.00129264	prkcz
ENSDARG00000088072	ENSDARG00000088072	99478	12.3673	4.51139	32.7685	1.05476e-05	0.00129264	usp43b
ENSDARG00000031435	ENSDARG00000031435	6891	-10.418	0.767417	-32.7474	1.05727e-05	0.00129264	zgc:56493
ENSDARG00000035909	ENSDARG00000035909	16210	-10.7776	0.949237	-32.7438	1.05771e-05	0.00129264	mfsd2ab
ENSDARG00000026845	ENSDARG00000026845	9237	-10.4099	0.759549	-32.7393	1.05824e-05	0.00129264	rhoaa
ENSDARG00000102632	ENSDARG00000102632	2461	-13.4982	2.29832	-32.7117	1.06156e-05	0.00129264	ubc
ENSDARG00000103124	ENSDARG00000103124	83574	10.9766	4.13409	32.627	1.07177e-05	0.00129264	slc35f4
ENSDARG00000015990	ENSDARG00000015990	24897	-10.6784	0.899429	-32.5458	1.0817e-05	0.00129264	hcfc1a
ENSDARG00000078193	ENSDARG00000078193	8952	12.1705	0.180518	32.5255	1.08419e-05	0.00129264	si:ch211-67e16.3
ENSDARG00000079031	ENSDARG00000079031	12124	-10.4658	0.792181	-32.4828	1.08946e-05	0.00129264	si:ch211-22d5.2
ENSDARG00000057992	ENSDARG00000057992	8621	-10.2621	0.68673	-32.4812	1.08967e-05	0.00129264	fstb
ENSDARG00000101551	ENSDARG00000101551	582875	7.64868	6.45219	32.4455	1.09411e-05	0.00129264	NA
ENSDARG00000015153	ENSDARG00000015153	24622	6.38574	6.70655	32.3314	1.10844e-05	0.00129264	wdr91
ENSDARG00000058008	ENSDARG00000058008	3377	-10.5478	0.833883	-32.3015	1.11224e-05	0.00129264	six3a
ENSDARG00000099385	ENSDARG00000099385	29893	11.8828	0.0369723	32.2804	1.11493e-05	0.00129264	si: ch211-223l2.4
ENSDARG00000094836	ENSDARG00000094836	3435	-11.5872	1.34374	-32.2127	1.12362e-05	0.00129264	si:ch211-195b15.8
ENSDARG00000036593	ENSDARG00000036593	28632	6.43513	6.4947	32.1978	1.12554e-05	0.00129264	NA
ENSDARG00000074340	ENSDARG00000074340	5411	-10.168	0.640592	-32.1681	1.12938e-05	0.00129264	serf2
ENSDARG00000094132	ENSDARG00000094132	16575	9.6974	5.87564	32.1412	1.13288e-05	0.00129264	igf1
ENSDARG00000014571	ENSDARG00000014571	23486	-11.9932	1.55994	-32.1302	1.13432e-05	0.00129264	ctnnb1
ENSDARG00000015978	ENSDARG00000015978	3755	-11.4622	1.29377	-32.1287	1.13451e-05	0.00129264	zgc:86599
ENSDARG00000103555	ENSDARG00000103555	2275	11.7649	-0.0221401	32.1043	1.1377e-05	0.00129264	NA
ENSDARG00000038321	ENSDARG00000038321	1541	11.7408	-0.0340872	32.0309	1.14737e-05	0.00129264	zgc:172053
ENSDARG00000022438	ENSDARG00000022438	5739	-11.8654	1.49599	-32.0097	1.15018e-05	0.00129264	cox6a1
ENSDARG00000096560	ENSDARG00000096560	154056	4.15312	7.91929	31.9654	1.15607e-05	0.00129264	NA
ENSDARG00000025420	ENSDARG00000025420	1923	-11.6183	1.37219	-31.938	1.15975e-05	0.00129264	fzd5
ENSDARG00000018534	ENSDARG00000018534	86851	3.0424	9.84497	31.9355	1.16008e-05	0.00129264	slc6a9
ENSDARG00000040178	ENSDARG00000040178	7783	11.7347	-0.0372416	31.8914	1.16603e-05	0.00129264	havcr1
ENSDARG00000070966	ENSDARG00000070966	4296	11.7443	-0.0324656	31.8912	1.16604e-05	0.00129264	insl5a
ENSDARG00000094901	ENSDARG00000094901	78308	11.9496	4.05969	31.8815	1.16736e-05	0.00129264	abcc6b.2
ENSDARG00000101135	ENSDARG00000101135	15010	-11.4805	1.30314	-31.8728	1.16854e-05	0.00129264	si:dkey-85k7.7
ENSDARG00000068992	ENSDARG00000068992	4383	-15.7488	3.42461	-31.8599	1.17029e-05	0.00129264	hspa8
ENSDARG00000099323	ENSDARG00000099323	431854	3.33458	8.53852	31.8497	1.17167e-05	0.00129264	dlg2
ENSDARG00000041811	ENSDARG00000041811	5343	-10.1034	0.607406	-31.8441	1.17244e-05	0.00129264	rps25
ENSDARG00000070573	ENSDARG00000070573	10408	-10.283	0.700696	-31.8311	1.17421e-05	0.00129264	mapk3
ENSDARG00000058371	ENSDARG00000058371	4263	-14.5897	2.85856	-31.8185	1.17593e-05	0.00129264	krt5
ENSDARG00000069421	ENSDARG00000069421	5191	-10.5089	0.806931	-31.7889	1.17997e-05	0.00129264	grpel2
ENSDARG00000074185	ENSDARG00000074185	35086	11.539	4.197	31.7806	1.18111e-05	0.00129264	pcsk9
ENSDARG00000027618	ENSDARG00000027618	258793	10.2841	6.17114	31.7805	1.18113e-05	0.00129264	grip2b
ENSDARG00000021905	ENSDARG00000021905	20402	-10.1188	0.614534	-31.7749	1.1819e-05	0.00129264	derl1
ENSDARG00000008803	ENSDARG00000008803	2746	-10.6328	0.868383	-31.7703	1.18253e-05	0.00129264	marcksb
ENSDARG00000076838	ENSDARG00000076838	5821	11.7997	-0.00452174	31.6786	1.19523e-05	0.00129264	apom
ENSDARG00000021154	ENSDARG00000021154	14601	11.6439	-0.0825842	31.6716	1.19621e-05	0.00129264	zgc:92040
ENSDARG00000052433	ENSDARG00000052433	23345	12.6002	2.95613	31.6381	1.20089e-05	0.00129264	inha
ENSDARG00000013533	ENSDARG00000013533	13144	11.6353	-0.0869131	31.6269	1.20247e-05	0.00129264	hoxb4a
ENSDARG00000007624	ENSDARG00000007624	6026	7.97976	5.77141	31.5853	1.20833e-05	0.00129264	gins1
ENSDARG00000056458	ENSDARG00000056458	3332	11.6175	-0.0958149	31.5597	1.21196e-05	0.00129264	lhfpl5b
ENSDARG00000034616	ENSDARG00000034616	9238	-11.1114	1.11816	-31.5465	1.21384e-05	0.00129264	mlf2
ENSDARG00000034600	ENSDARG00000034600	6894	-10.1483	0.632937	-31.532	1.2159e-05	0.00129264	tmem165
ENSDARG00000060089	ENSDARG00000060089	56143	4.22981	7.76286	31.4588	1.22639e-05	0.00129264	btaf1
ENSDARG00000105033	ENSDARG00000105033	3175	11.6449	-0.0821479	31.4581	1.22648e-05	0.00129264	LOC103910066
ENSDARG00000100722	ENSDARG00000100722	7206	-11.3415	1.23373	-31.4381	1.22938e-05	0.00129264	NA
ENSDARG00000103433	ENSDARG00000103433	6781	-9.98748	0.55018	-31.4304	1.23048e-05	0.00129264	rpl14
ENSDARG00000055481	ENSDARG00000055481	18941	5.10643	8.50898	31.4138	1.23289e-05	0.00129264	atf7b
ENSDARG00000015224	ENSDARG00000015224	123054	7.59813	7.78931	31.3984	1.23513e-05	0.00129264	cd2ap
ENSDARG00000059978	ENSDARG00000059978	9697	-12.2591	1.69359	-31.3615	1.2405e-05	0.00129264	cplx4a
ENSDARG00000036558	ENSDARG00000036558	157893	4.19616	8.33273	31.3435	1.24315e-05	0.00129264	col18a1
ENSDARG00000104537	ENSDARG00000104537	1623	-10.675	0.899047	-31.3349	1.2444e-05	0.00129264	cox7c
ENSDARG00000069808	ENSDARG00000069808	12886	6.03381	8.18023	31.3328	1.24471e-05	0.00129264	ostm1
ENSDARG00000090687	ENSDARG00000090687	34980	7.27454	6.24983	31.332	1.24484e-05	0.00129264	rcbtb2
ENSDARG00000101924	ENSDARG00000101924	2227	-11.5524	1.32573	-31.3227	1.2462e-05	0.00129264	NA
ENSDARG00000075713	ENSDARG00000075713	6320	11.7181	-0.0453176	31.3211	1.24643e-05	0.00129264	shox2
ENSDARG00000070959	ENSDARG00000070959	5105	-11.4387	1.28257	-31.2926	1.25063e-05	0.00129264	si:ch211-288g17.3
ENSDARG00000070682	ENSDARG00000070682	5868	-10.0011	0.558414	-31.29	1.25101e-05	0.00129264	sdf4
ENSDARG00000029445	ENSDARG00000029445	4741	-10.2122	0.665799	-31.2801	1.25247e-05	0.00129264	zgc:56676
ENSDARG00000044183	ENSDARG00000044183	9723	-10.2083	0.663835	-31.2696	1.25403e-05	0.00129264	prkab1a
ENSDARG00000013804	ENSDARG00000013804	6768	-10.2105	0.658407	-31.2056	1.26357e-05	0.00129264	capns1b
ENSDARG00000014914	ENSDARG00000014914	7820	-11.1611	1.14342	-31.1677	1.26925e-05	0.00129264	lamp2
ENSDARG00000010113	ENSDARG00000010113	7292	-11.1669	1.14634	-31.1644	1.26975e-05	0.00129264	ndufb8
ENSDARG00000097454	ENSDARG00000097454	13402	11.6712	-0.0687479	31.1429	1.27299e-05	0.00129264	NA
ENSDARG00000003599	ENSDARG00000003599	4152	-14.254	2.67573	-31.1351	1.27418e-05	0.00129264	rpl3
ENSDARG00000045799	ENSDARG00000045799	10427	11.5111	-0.149005	31.1013	1.27929e-05	0.00129264	acanb
ENSDARG00000101564	ENSDARG00000101564	3843	-10.9462	1.03559	-31.0998	1.27952e-05	0.00129264	NA
ENSDARG00000058133	ENSDARG00000058133	2272	11.6019	-0.103468	31.0964	1.28004e-05	0.00129264	foxd2
ENSDARG00000005762	ENSDARG00000005762	365927	7.52661	5.81048	31.0794	1.28263e-05	0.00129264	col14a1a
ENSDARG00000080128	ENSDARG00000080128	71	-9.99104	0.553972	-31.058	1.2859e-05	0.00129264	NA
ENSDARG00000021864	ENSDARG00000021864	3291	-12.2893	1.70891	-31.0413	1.28845e-05	0.00129264	rplp1
ENSDARG00000098355	ENSDARG00000098355	9252	-10.7521	0.938085	-31.0329	1.28975e-05	0.00129264	atp5h
ENSDARG00000061818	ENSDARG00000061818	14286	11.6533	-0.0780633	31.0209	1.2916e-05	0.00129264	meox2b
ENSDARG00000044092	ENSDARG00000044092	1470	-10.2244	0.665015	-31.0033	1.29429e-05	0.00129264	atpif1b
ENSDARG00000007566	ENSDARG00000007566	20598	-9.88045	0.496895	-30.9885	1.29658e-05	0.00129264	appbp2
ENSDARG00000036816	ENSDARG00000036816	89420	9.32515	5.07861	30.963	1.30054e-05	0.00129264	LOC100537384
ENSDARG00000076565	ENSDARG00000076565	1755	-9.96576	0.53736	-30.9461	1.30316e-05	0.00129264	LOC101885188
ENSDARG00000039345	ENSDARG00000039345	10098	6.8384	7.79472	30.9453	1.30329e-05	0.00129264	drg1
ENSDARG00000038731	ENSDARG00000038731	27776	-10.9893	1.75763	-30.9429	1.30366e-05	0.00129264	slc25a36a
ENSDARG00000081369	ENSDARG00000081369	71	-10.4697	0.786508	-30.9421	1.30379e-05	0.00129264	NA
ENSDARG00000070824	ENSDARG00000070824	7095	-9.93345	0.524925	-30.9201	1.30722e-05	0.00129264	ndufb5
ENSDARG00000099499	ENSDARG00000099499	6901	-10.7613	1.17714	-30.8993	1.31047e-05	0.00129264	ndufa4l
ENSDARG00000074597	ENSDARG00000074597	34185	4.6597	8.07425	30.8951	1.31112e-05	0.00129264	lzts2a
ENSDARG00000043168	ENSDARG00000043168	11576	11.4461	-0.181493	30.8772	1.31394e-05	0.00129264	zgc:92511
ENSDARG00000039430	ENSDARG00000039430	4194	-9.89717	0.503614	-30.8555	1.31735e-05	0.00129264	msl2b
ENSDARG00000069302	ENSDARG00000069302	63115	6.29207	6.44439	30.8235	1.32241e-05	0.00129264	snx9b
ENSDARG00000045087	ENSDARG00000045087	2928	-9.89599	0.506048	-30.8156	1.32367e-05	0.00129264	cdk5r1b
ENSDARG00000074815	ENSDARG00000074815	11148	11.5459	-0.131462	30.7983	1.32642e-05	0.00129264	mxra5a
ENSDARG00000102105	ENSDARG00000102105	3454	-9.82951	0.4707	-30.7557	1.33322e-05	0.00129264	dad1
ENSDARG00000098252	ENSDARG00000098252	103337	11.5371	4.244	30.7218	1.33866e-05	0.00129264	cpne9
ENSDARG00000006615	ENSDARG00000006615	15815	11.4068	-0.201131	30.7208	1.33882e-05	0.00129264	hnf1ba
ENSDARG00000094590	ENSDARG00000094590	245899	3.01073	8.91602	30.6832	1.34489e-05	0.00129264	c2cd5
ENSDARG00000015208	ENSDARG00000015208	24011	-9.87714	0.496848	-30.6675	1.34745e-05	0.00129264	rbb4l
ENSDARG00000062477	ENSDARG00000062477	128325	4.86809	7.35698	30.6556	1.34938e-05	0.00129264	kiaa1549la
ENSDARG00000078056	ENSDARG00000078056	786	-10.7723	0.948597	-30.653	1.3498e-05	0.00129264	si:dkey-106l3.6
ENSDARG00000005513	ENSDARG00000005513	8389	-12.1867	1.65782	-30.6336	1.35297e-05	0.00129264	naca
ENSDARG00000020417	ENSDARG00000020417	13508	11.6454	-0.0820209	30.5957	1.35917e-05	0.00129264	emx3
ENSDARG00000016153	ENSDARG00000016153	62912	3.96518	8.87053	30.553	1.3662e-05	0.00129264	dag1
ENSDARG00000104687	ENSDARG00000104687	18259	-10.3506	0.736553	-30.5483	1.36697e-05	0.00129264	slc16a9b
ENSDARG00000055698	ENSDARG00000055698	45693	-9.79121	0.453054	-30.5375	1.36876e-05	0.00129264	NA
ENSDARG00000019763	ENSDARG00000019763	7395	11.3947	-0.207079	30.5262	1.37064e-05	0.00129264	acp5a
ENSDARG00000014591	ENSDARG00000014591	6920	-10.2734	0.697716	-30.4971	1.37546e-05	0.00129264	ilf2
ENSDARG00000032369	ENSDARG00000032369	4956	-9.74227	0.427428	-30.4222	1.38803e-05	0.00129264	btbd6b
ENSDARG00000056186	ENSDARG00000056186	6145	-10.5491	0.836623	-30.3913	1.39325e-05	0.00129264	eif5a2
ENSDARG00000100358	ENSDARG00000100358	12009	11.3253	-0.241832	30.3669	1.39739e-05	0.00129264	NA
ENSDARG00000045051	ENSDARG00000045051	9399	-11.1798	1.15343	-30.3635	1.39797e-05	0.00129264	slc16a3
ENSDARG00000056347	ENSDARG00000056347	10655	-11.4351	1.26659	-30.3597	1.39861e-05	0.00129264	rab3aa
ENSDARG00000088017	ENSDARG00000088017	32338	11.3065	1.0358	30.3403	1.40192e-05	0.00129264	si:ch73-40i7.2
ENSDARG00000079264	ENSDARG00000079264	138382	9.43205	4.24766	30.2926	1.4101e-05	0.00129264	baiap3
ENSDARG00000045490	ENSDARG00000045490	2963	-9.91064	0.508854	-30.2912	1.41033e-05	0.00129264	ndufb2
ENSDARG00000021257	ENSDARG00000021257	14089	-11.8217	1.47522	-30.2875	1.41097e-05	0.00129264	eif3d
ENSDARG00000093406	ENSDARG00000093406	5054	-11.3138	1.22071	-30.2841	1.41155e-05	0.00129264	zgc:111986
ENSDARG00000077818	ENSDARG00000077818	183280	6.33133	6.43231	30.2823	1.41186e-05	0.00129264	nrg2a
ENSDARG00000011862	ENSDARG00000011862	5351	-11.439	1.26844	-30.2752	1.41309e-05	0.00129264	inaa
ENSDARG00000061665	ENSDARG00000061665	55188	4.86128	7.32847	30.2555	1.4165e-05	0.00129264	hcn2b
ENSDARG00000094943	ENSDARG00000094943	50060	12.37	3.02196	30.2229	1.42215e-05	0.00129264	NA
ENSDARG00000045792	ENSDARG00000045792	90035	7.08055	6.20674	30.2134	1.4238e-05	0.00129264	si:dkey-106n21.1
ENSDARG00000043511	ENSDARG00000043511	20332	-9.77003	0.439455	-30.1548	1.43405e-05	0.00129264	prdx6
ENSDARG00000055996	ENSDARG00000055996	3423	-12.2034	1.66644	-30.1481	1.43523e-05	0.00129264	rps8a
ENSDARG00000068456	ENSDARG00000068456	31701	6.98672	6.09192	30.1287	1.43864e-05	0.00129264	tmem91
ENSDARG00000103791	ENSDARG00000103791	2957	-10.1775	0.640599	-30.1269	1.43896e-05	0.00129264	nme2b.1
ENSDARG00000099887	ENSDARG00000099887	15509	13.509	1.62022	30.1155	1.44098e-05	0.00129264	si:ch211-25d12.7
ENSDARG00000092705	ENSDARG00000092705	93734	12.579	4.634	30.0897	1.44554e-05	0.00129264	NA
ENSDARG00000092489	ENSDARG00000092489	3582	11.4091	-0.199824	30.083	1.44674e-05	0.00129264	si:ch73-103b9.2
ENSDARG00000006399	ENSDARG00000006399	8452	-11.1345	1.3709	-30.0827	1.44678e-05	0.00129264	ywhae1
ENSDARG00000062208	ENSDARG00000062208	11176	8.12614	6.55569	30.0784	1.44756e-05	0.00129264	prrt1
ENSDARG00000057117	ENSDARG00000057117	3954	11.3855	-0.211606	30.0187	1.45821e-05	0.00129264	ghsrb
ENSDARG00000099607	ENSDARG00000099607	2217	11.2649	-0.272006	29.9905	1.46329e-05	0.00129264	NA
ENSDARG00000045006	ENSDARG00000045006	207270	4.51922	8.10169	29.9827	1.46469e-05	0.00129264	ptprga
ENSDARG00000098164	ENSDARG00000098164	28407	-10.1649	0.643716	-29.9566	1.46941e-05	0.00129264	NA
ENSDARG00000039650	ENSDARG00000039650	14522	-10.8294	1.26317	-29.9541	1.46986e-05	0.00129264	itm2cb
ENSDARG00000052082	ENSDARG00000052082	7673	-11.5962	1.72293	-29.9514	1.47036e-05	0.00129264	gabarapb
ENSDARG00000058105	ENSDARG00000058105	4548	-10.8327	0.979584	-29.9211	1.47587e-05	0.00129264	rpl36a
ENSDARG00000057166	ENSDARG00000057166	541950	7.55185	5.97925	29.859	1.48723e-05	0.00129264	c13h10orf11
ENSDARG00000102776	ENSDARG00000102776	3667	11.3622	-0.223603	29.7842	1.50109e-05	0.00129264	cxcl19
ENSDARG00000042642	ENSDARG00000042642	6833	-10.4563	0.790607	-29.7606	1.50548e-05	0.00129264	wtap
ENSDARG00000098502	ENSDARG00000098502	1850	11.3581	-0.22567	29.7422	1.50893e-05	0.00129264	NA
ENSDARG00000102320	ENSDARG00000102320	7974	-9.70262	0.410279	-29.71	1.51498e-05	0.00129264	mob1a
ENSDARG00000042933	ENSDARG00000042933	3592	-9.845	0.475408	-29.6835	1.51997e-05	0.00129264	bloc1s6
ENSDARG00000020847	ENSDARG00000020847	50911	-12.6734	1.90192	-29.6768	1.52125e-05	0.00129264	atp6v0a1a
ENSDARG00000074059	ENSDARG00000074059	154332	5.47605	7.54489	29.6173	1.53256e-05	0.00129264	dlg5a
ENSDARG00000099692	ENSDARG00000099692	17652	-9.71206	0.415301	-29.6082	1.5343e-05	0.00129264	ccnyl1
ENSDARG00000019438	ENSDARG00000019438	45949	4.90387	9.10037	29.5969	1.53646e-05	0.00129264	rnf13
ENSDARG00000058328	ENSDARG00000058328	3537	-9.77048	0.438384	-29.5451	1.54645e-05	0.00129264	lsm7
ENSDARG00000005842	ENSDARG00000005842	21344	-9.88901	0.505118	-29.4777	1.55955e-05	0.00129264	cd9a
ENSDARG00000009881	ENSDARG00000009881	1484	-11.8569	1.49341	-29.4756	1.55997e-05	0.00129264	ier5
ENSDARG00000031776	ENSDARG00000031776	1493	-10.5837	0.854927	-29.4681	1.56142e-05	0.00129264	zgc:92066
ENSDARG00000052840	ENSDARG00000052840	16230	-9.50226	0.307922	-29.4329	1.56834e-05	0.00129264	ndufs4
ENSDARG00000053963	ENSDARG00000053963	7192	11.2084	-0.300459	29.4276	1.56938e-05	0.00129264	npm2b
ENSDARG00000037071	ENSDARG00000037071	5487	-9.55852	0.337536	-29.3949	1.57583e-05	0.00129264	rps26
ENSDARG00000071224	ENSDARG00000071224	2816	-9.69817	0.716757	-29.3688	1.58101e-05	0.00129264	si:ch211-133n4.4
ENSDARG00000017571	ENSDARG00000017571	10826	-9.97122	0.546773	-29.3601	1.58275e-05	0.00129264	mccc2
ENSDARG00000011510	ENSDARG00000011510	13535	-9.98475	0.544093	-29.3472	1.58531e-05	0.00129264	rcc2
ENSDARG00000037932	ENSDARG00000037932	10817	-11.086	1.10719	-29.3453	1.58569e-05	0.00129264	lin7b
ENSDARG00000096700	ENSDARG00000096700	7446	11.0721	-0.368554	29.3345	1.58786e-05	0.00129264	NA
ENSDARG00000104436	ENSDARG00000104436	7106	-10.8837	1.84687	-29.3118	1.59239e-05	0.00129264	zgc:153426
ENSDARG00000059906	ENSDARG00000059906	12534	-11.4444	1.27046	-29.309	1.59296e-05	0.00129264	sdc4
ENSDARG00000037647	ENSDARG00000037647	11071	-9.67744	0.398328	-29.3061	1.59354e-05	0.00129264	rnf175
ENSDARG00000024564	ENSDARG00000024564	18146	4.82307	7.66435	29.3012	1.59453e-05	0.00129264	sccpdhb
ENSDARG00000011405	ENSDARG00000011405	2590	-11.2184	1.1736	-29.297	1.59537e-05	0.00129264	rps9
ENSDARG00000096352	ENSDARG00000096352	42053	11.3024	-0.253523	29.2593	1.60299e-05	0.00129264	NA
ENSDARG00000068940	ENSDARG00000068940	3052	-9.45939	0.286667	-29.245	1.60588e-05	0.00129264	atp5ib
ENSDARG00000087393	ENSDARG00000087393	7161	13.3951	1.56321	29.2323	1.60846e-05	0.00129264	prr11
ENSDARG00000023302	ENSDARG00000023302	9026	11.4554	-0.176567	29.2288	1.60917e-05	0.00129264	NA
ENSDARG00000104437	ENSDARG00000104437	14807	-10.2495	0.687129	-29.2265	1.60963e-05	0.00129264	aip
ENSDARG00000104946	ENSDARG00000104946	666	11.3609	-0.224334	29.2014	1.61476e-05	0.00129264	NA
ENSDARG00000057882	ENSDARG00000057882	5463	-10.5746	0.850578	-29.1837	1.61836e-05	0.00129264	arpc3
ENSDARG00000061634	ENSDARG00000061634	10081	11.1077	-0.350534	29.1544	1.6244e-05	0.00129264	aifm4
ENSDARG00000003934	ENSDARG00000003934	3372	-9.4408	0.27762	-29.1434	1.62666e-05	0.00129264	nxnl2
ENSDARG00000017905	ENSDARG00000017905	8966	-9.87214	0.488002	-29.1212	1.63125e-05	0.00129264	casp3a
ENSDARG00000025554	ENSDARG00000025554	3571	-9.47945	0.29449	-29.0991	1.63581e-05	0.00129264	zgc:73111
ENSDARG00000095459	ENSDARG00000095459	8061	-9.43385	0.272467	-29.0869	1.63836e-05	0.00129264	si:ch211-191j22.3
ENSDARG00000003808	ENSDARG00000003808	5393	-9.50227	0.305496	-29.0622	1.64351e-05	0.00129264	aqp3a
ENSDARG00000093646	ENSDARG00000093646	4706	11.0047	-0.402267	29.0387	1.64843e-05	0.00129264	si:ch211-270n8.3
ENSDARG00000067767	ENSDARG00000067767	14830	11.0321	-0.388363	29.0203	1.65228e-05	0.00129264	pimr60
ENSDARG00000042130	ENSDARG00000042130	1963	10.9779	-0.415612	29.006	1.6553e-05	0.00129264	zp3a.2
ENSDARG00000102985	ENSDARG00000102985	4736	10.9749	-0.417066	28.9949	1.65765e-05	0.00129264	NA
ENSDARG00000042732	ENSDARG00000042732	11855	-9.41577	0.265439	-28.9915	1.65835e-05	0.00129264	tmem189
ENSDARG00000059705	ENSDARG00000059705	93079	8.55035	4.45277	28.9841	1.65993e-05	0.00129264	NA
ENSDARG00000078842	ENSDARG00000078842	108567	5.06784	7.2704	28.9817	1.66044e-05	0.00129264	tns1a
ENSDARG00000104181	ENSDARG00000104181	4985	-10.6132	0.870201	-28.9669	1.66357e-05	0.00129264	si:dkey-152p16.6
ENSDARG00000040822	ENSDARG00000040822	1652	-9.38522	0.249469	-28.9496	1.66725e-05	0.00129264	fundc1
ENSDARG00000103020	ENSDARG00000103020	52439	10.4996	3.57757	28.9347	1.67041e-05	0.00129264	si:dkey-237i9.8
ENSDARG00000078297	ENSDARG00000078297	14871	13.3465	2.07233	28.9018	1.67745e-05	0.00129264	ptprh
ENSDARG00000093936	ENSDARG00000093936	2201	-9.89158	0.507202	-28.8946	1.67898e-05	0.00129264	NA
ENSDARG00000051959	ENSDARG00000051959	6468	11.1131	-0.347797	28.8694	1.68441e-05	0.00129264	zgc:66449
ENSDARG00000031317	ENSDARG00000031317	1938	-13.6559	2.39353	-28.8263	1.69372e-05	0.00129264	ppdpfb
ENSDARG00000078959	ENSDARG00000078959	14219	10.9443	-0.432296	28.7736	1.70521e-05	0.00129264	gb:eh507706
ENSDARG00000055524	ENSDARG00000055524	8836	-9.58637	0.346153	-28.7513	1.71012e-05	0.00129264	rnf7
ENSDARG00000100972	ENSDARG00000100972	23193	11.0835	-0.362966	28.7292	1.71497e-05	0.00129264	myh11b
ENSDARG00000053058	ENSDARG00000053058	2016	-10.1295	0.864776	-28.7231	1.71632e-05	0.00129264	rps11
ENSDARG00000037879	ENSDARG00000037879	9371	-11.6269	1.36105	-28.7197	1.71706e-05	0.00129264	lfng
ENSDARG00000020876	ENSDARG00000020876	11582	-11.7114	1.4211	-28.6865	1.72443e-05	0.00129264	pdk2a
ENSDARG00000054271	ENSDARG00000054271	4925	-9.94587	0.53484	-28.6753	1.72691e-05	0.00129264	cdkn1bb
ENSDARG00000042644	ENSDARG00000042644	9614	-9.69448	0.408083	-28.622	1.73881e-05	0.00129264	sod2
ENSDARG00000094849	ENSDARG00000094849	5053	10.8756	-0.4667	28.6078	1.742e-05	0.00129264	NA
ENSDARG00000034080	ENSDARG00000034080	50652	6.10423	6.69558	28.5979	1.74423e-05	0.00129264	plcd1b
ENSDARG00000044753	ENSDARG00000044753	15840	-9.34698	0.228344	-28.5903	1.74595e-05	0.00129264	idh3b
ENSDARG00000101569	ENSDARG00000101569	66454	-10.6583	0.878077	-28.576	1.74916e-05	0.00129264	ppargc1b
ENSDARG00000053475	ENSDARG00000053475	6226	-9.5293	0.324583	-28.569	1.75076e-05	0.00129264	ngb
ENSDARG00000061800	ENSDARG00000061800	5184	10.888	-0.460452	28.567	1.7512e-05	0.00129264	si:dkey-208k22.6
ENSDARG00000042566	ENSDARG00000042566	4870	-10.5136	1.47685	-28.5629	1.75213e-05	0.00129264	rps7
ENSDARG00000014103	ENSDARG00000014103	3897	10.8766	-0.466194	28.5507	1.75489e-05	0.00129264	dkk1a
ENSDARG00000044199	ENSDARG00000044199	11370	-3.50635	8.98591	-28.5346	1.75855e-05	0.00129264	gnat1
ENSDARG00000068660	ENSDARG00000068660	1188	10.8648	-0.472181	28.5215	1.76155e-05	0.00129264	or105-1
ENSDARG00000062359	ENSDARG00000062359	16192	-9.6106	0.357718	-28.5156	1.7629e-05	0.00129264	scn3b
ENSDARG00000060937	ENSDARG00000060937	7190	-9.27828	0.196058	-28.5078	1.76468e-05	0.00129264	adnp2a
ENSDARG00000016750	ENSDARG00000016750	41642	10.8635	-0.472847	28.5054	1.76523e-05	0.00129264	abcc6a
ENSDARG00000044332	ENSDARG00000044332	6147	-9.30582	0.210899	-28.456	1.77657e-05	0.00129264	zranb2
ENSDARG00000098228	ENSDARG00000098228	21721	-10.0288	0.576865	-28.432	1.78211e-05	0.00129264	thrap3b
ENSDARG00000002571	ENSDARG00000002571	55860	5.85146	6.70298	28.3659	1.79749e-05	0.00129264	tmod2
ENSDARG00000105159	ENSDARG00000105159	37189	6.13207	8.0189	28.3175	1.80887e-05	0.00129264	phka1a
ENSDARG00000010553	ENSDARG00000010553	3832	-9.87713	0.500637	-28.3095	1.81075e-05	0.00129264	mmgt1
ENSDARG00000017320	ENSDARG00000017320	17585	-9.23314	0.172291	-28.292	1.81489e-05	0.00129264	f11r.1
ENSDARG00000105218	ENSDARG00000105218	3103	-9.22615	0.170152	-28.2818	1.81732e-05	0.00129264	ompa
ENSDARG00000014916	ENSDARG00000014916	5179	11.2626	-0.27353	28.2678	1.82063e-05	0.00129264	slc10a2
ENSDARG00000093915	ENSDARG00000093915	5290	11.4217	-0.194003	28.2579	1.823e-05	0.00129264	NA
ENSDARG00000058463	ENSDARG00000058463	5366	-9.99607	0.560615	-28.2484	1.82527e-05	0.00129264	ndufab1a
ENSDARG00000075555	ENSDARG00000075555	291575	7.49731	5.22356	28.2194	1.83219e-05	0.00129264	LOC101884120
ENSDARG00000025350	ENSDARG00000025350	8012	-10.6255	0.861387	-28.2013	1.83655e-05	0.00129264	prdx2
ENSDARG00000020798	ENSDARG00000020798	11988	-9.99262	0.792645	-28.194	1.8383e-05	0.00129264	necap1
ENSDARG00000040701	ENSDARG00000040701	5499	10.7707	-0.519151	28.1915	1.83891e-05	0.00129264	si:ch211-113j13.2
ENSDARG00000101163	ENSDARG00000101163	1594	10.7662	-0.521414	28.1701	1.84406e-05	0.00129264	NA
ENSDARG00000101139	ENSDARG00000101139	34222	4.84884	7.39049	28.1549	1.84775e-05	0.00129264	agpat2
ENSDARG00000017842	ENSDARG00000017842	12990	-9.86418	0.494336	-28.1208	1.85603e-05	0.00129264	syvn1
ENSDARG00000007196	ENSDARG00000007196	7436	-9.18976	0.152096	-28.1192	1.85642e-05	0.00129264	rae1
ENSDARG00000069030	ENSDARG00000069030	6865	-9.20531	0.160394	-28.1023	1.86056e-05	0.00129264	skor1a
ENSDARG00000062904	ENSDARG00000062904	25716	-9.44212	0.273769	-28.0651	1.86967e-05	0.00129264	idua
ENSDARG00000078141	ENSDARG00000078141	2777	-9.96007	0.530326	-28.0646	1.8698e-05	0.00129264	elfn1a
ENSDARG00000103720	ENSDARG00000103720	1883	-9.87147	1.49231	-28.0471	1.8741e-05	0.00129264	NA
ENSDARG00000056549	ENSDARG00000056549	9114	-10.1518	0.625553	-28.0422	1.87533e-05	0.00129264	vps26a
ENSDARG00000068822	ENSDARG00000068822	2888	-9.63002	0.376362	-28.0386	1.8762e-05	0.00129264	LOC564840
ENSDARG00000016290	ENSDARG00000016290	10780	10.742	-0.533468	28.0228	1.88012e-05	0.00129264	clca1
ENSDARG00000073786	ENSDARG00000073786	4839	-9.32712	0.217042	-28.0217	1.88039e-05	0.00129264	cmbl
ENSDARG00000032714	ENSDARG00000032714	98413	5.35267	6.53813	27.9647	1.89458e-05	0.00129264	gria1b
ENSDARG00000024324	ENSDARG00000024324	23703	-9.19705	0.156735	-27.9632	1.89496e-05	0.00129264	arhgap1
ENSDARG00000104730	ENSDARG00000104730	3433	10.7278	-0.540688	27.9513	1.89793e-05	0.00129264	si:dkey-33b17.3
ENSDARG00000024540	ENSDARG00000024540	8332	-9.24	0.178842	-27.94	1.90077e-05	0.00129264	tspan36
ENSDARG00000101563	ENSDARG00000101563	23039	-9.96644	0.5461	-27.8853	1.91458e-05	0.00129264	NA
ENSDARG00000100971	ENSDARG00000100971	45188	6.67148	5.66225	27.8847	1.91471e-05	0.00129264	fxyd6
ENSDARG00000017659	ENSDARG00000017659	7657	-9.69761	0.399891	-27.8818	1.91547e-05	0.00129264	NA
ENSDARG00000071060	ENSDARG00000071060	8087	-9.71266	0.407309	-27.8469	1.92433e-05	0.00129264	naa10
ENSDARG00000052907	ENSDARG00000052907	6882	-9.88279	0.491708	-27.8424	1.92548e-05	0.00129264	bcl7a
ENSDARG00000096792	ENSDARG00000096792	7591	-9.79987	0.697352	-27.8312	1.92834e-05	0.00129264	NA
ENSDARG00000045294	ENSDARG00000045294	14625	-9.24003	0.173783	-27.8044	1.93523e-05	0.00129264	sh3glb1a
ENSDARG00000009001	ENSDARG00000009001	13628	-9.17611	0.146551	-27.7991	1.93659e-05	0.00129264	pdia6
ENSDARG00000014871	ENSDARG00000014871	9986	-11.4826	1.30714	-27.7892	1.93914e-05	0.00129264	syngr3a
ENSDARG00000073856	ENSDARG00000073856	2168	-9.90869	0.504493	-27.7803	1.94142e-05	0.00129264	LOC100149007
ENSDARG00000016319	ENSDARG00000016319	10103	10.1443	-0.545575	27.7693	1.94426e-05	0.00129264	c9
ENSDARG00000097540	ENSDARG00000097540	2961	10.6538	-0.577688	27.6997	1.96236e-05	0.00129264	pimr62
ENSDARG00000045364	ENSDARG00000045364	10500	-9.07569	0.0941281	-27.6896	1.965e-05	0.00129264	trappc3
ENSDARG00000100901	ENSDARG00000100901	36198	11.4534	2.56367	27.6883	1.96535e-05	0.00129264	c13h7orf72
ENSDARG00000077799	ENSDARG00000077799	2130	-10.3312	0.729698	-27.6791	1.96778e-05	0.00129264	egr4
ENSDARG00000071500	ENSDARG00000071500	27436	8.42371	5.59127	27.6789	1.96782e-05	0.00129264	fam207a
ENSDARG00000013343	ENSDARG00000013343	211198	3.88273	7.4837	27.6553	1.97401e-05	0.00129264	kif26ba
ENSDARG00000055455	ENSDARG00000055455	29946	-13.2766	2.4464	-27.6276	1.98133e-05	0.00129264	gpm6aa
ENSDARG00000011665	ENSDARG00000011665	10054	-13.3751	2.2539	-27.6207	1.98316e-05	0.00129264	aldoaa
ENSDARG00000075671	ENSDARG00000075671	2641	10.6974	-0.555954	27.6161	1.98438e-05	0.00129264	tlr4ba
ENSDARG00000037324	ENSDARG00000037324	32563	-9.27609	0.197998	-27.6022	1.98807e-05	0.00129264	klhl17
ENSDARG00000029695	ENSDARG00000029695	3282	-9.05426	0.0838506	-27.6009	1.98843e-05	0.00129264	pgp
ENSDARG00000041314	ENSDARG00000041314	4341	-10.5421	1.30645	-27.5704	1.99656e-05	0.00129264	ndufb9
ENSDARG00000100973	ENSDARG00000100973	224121	6.97027	5.39181	27.5507	2.00184e-05	0.00129264	arhgap24
ENSDARG00000077706	ENSDARG00000077706	3196	10.653	-0.577919	27.547	2.00283e-05	0.00129264	LOC795264
ENSDARG00000099257	ENSDARG00000099257	5565	-9.51812	0.3105	-27.529	2.00768e-05	0.00129264	si:ch73-119p20.1
ENSDARG00000029663	ENSDARG00000029663	9556	-10.145	0.636286	-27.5235	2.00915e-05	0.00129264	rab1ab
ENSDARG00000056015	ENSDARG00000056015	1602	10.5963	-0.606372	27.4884	2.01865e-05	0.00129264	hoxb13a
ENSDARG00000036161	ENSDARG00000036161	1502	-10.4656	0.797416	-27.4637	2.02535e-05	0.00129264	hnrnpa0l
ENSDARG00000070339	ENSDARG00000070339	62153	10.5926	-0.608198	27.4477	2.02971e-05	0.00129264	hoxc3a
ENSDARG00000093614	ENSDARG00000093614	195083	11.0779	4.22038	27.4326	2.03385e-05	0.00129264	NA
ENSDARG00000036412	ENSDARG00000036412	15391	13.7265	2.92253	27.4234	2.03637e-05	0.00129264	si:ch211-81a5.5
ENSDARG00000087897	ENSDARG00000087897	14568	-10.3894	2.44818	-27.423	2.03646e-05	0.00129264	h2afy2
ENSDARG00000098075	ENSDARG00000098075	10482	-11.6993	1.41593	-27.4046	2.04153e-05	0.00129264	sh3bgrl3
ENSDARG00000023766	ENSDARG00000023766	14289	-9.55813	0.330136	-27.3999	2.04282e-05	0.00129264	gnsa
ENSDARG00000036863	ENSDARG00000036863	159871	5.85414	6.9292	27.3934	2.0446e-05	0.00129264	si:ch211-94l19.4
ENSDARG00000070426	ENSDARG00000070426	2571	-10.6364	2.45648	-27.3929	2.04473e-05	0.00129264	chac1
ENSDARG00000099673	ENSDARG00000099673	872	10.5652	-0.621942	27.3706	2.05091e-05	0.00129264	si:dkey-203a12.5
ENSDARG00000054172	ENSDARG00000054172	3869	-10.0785	0.603002	-27.3636	2.05283e-05	0.00129264	pgrmc1
ENSDARG00000079361	ENSDARG00000079361	18909	10.5598	-0.624646	27.3288	2.06251e-05	0.00129264	abcg2b
ENSDARG00000068434	ENSDARG00000068434	5019	-10.8865	1.28546	-27.3203	2.06489e-05	0.00129264	h3f3b.1
ENSDARG00000074761	ENSDARG00000074761	72333	4.80372	6.71155	27.3166	2.06591e-05	0.00129264	NA
ENSDARG00000067964	ENSDARG00000067964	18538	10.5607	-0.624222	27.3137	2.06673e-05	0.00129264	slc6a5
ENSDARG00000014324	ENSDARG00000014324	11987	10.66	-0.0877229	27.2934	2.07239e-05	0.00129264	sh2d5
ENSDARG00000038900	ENSDARG00000038900	6081	-11.137	1.11552	-27.2892	2.07357e-05	0.00129264	acadm
ENSDARG00000042723	ENSDARG00000042723	179049	5.31853	6.14394	27.2644	2.08056e-05	0.00129264	gfra2a
ENSDARG00000029124	ENSDARG00000029124	30059	12.8542	4.27407	27.2308	2.09006e-05	0.00129264	adamts15a
ENSDARG00000041505	ENSDARG00000041505	15679	-9.15703	0.13169	-27.2291	2.09053e-05	0.00129264	itm2bb
ENSDARG00000062489	ENSDARG00000062489	259343	4.02418	7.34607	27.2044	2.09754e-05	0.00129264	2008-03-01
ENSDARG00000101602	ENSDARG00000101602	14921	-9.16078	0.133448	-27.1877	2.10229e-05	0.00129264	preb
ENSDARG00000104773	ENSDARG00000104773	1405	-12.6187	1.85547	-27.1864	2.10268e-05	0.00129264	junbb
ENSDARG00000015921	ENSDARG00000015921	12181	5.59934	6.64964	27.1649	2.10883e-05	0.00129264	pwp1
ENSDARG00000041878	ENSDARG00000041878	6939	-10.3996	0.764558	-27.1647	2.10888e-05	0.00129264	rab11ba
ENSDARG00000023104	ENSDARG00000023104	218489	4.84678	6.81571	27.1518	2.11257e-05	0.00129264	scaper
ENSDARG00000094533	ENSDARG00000094533	2066	-9.26177	0.191576	-27.1508	2.11287e-05	0.00129264	si:dkey-246e1.3
ENSDARG00000058160	ENSDARG00000058160	11680	10.745	-0.532286	27.1265	2.11985e-05	0.00129264	tnfaip2b
ENSDARG00000041060	ENSDARG00000041060	213097	4.36694	7.28722	27.1192	2.12198e-05	0.00129264	lgals9l3
ENSDARG00000077746	ENSDARG00000077746	1083	10.497	-0.656009	27.0998	2.12757e-05	0.00129264	NA
ENSDARG00000019062	ENSDARG00000019062	3939	-9.32145	0.212535	-27.0879	2.13105e-05	0.00129264	arpc5b
ENSDARG00000069099	ENSDARG00000069099	5740	-9.02781	0.0728786	-27.0572	2.13996e-05	0.00129264	tmco1
ENSDARG00000077388	ENSDARG00000077388	39983	10.5841	-0.612612	27.0545	2.14076e-05	0.00129264	obsl1b
ENSDARG00000089021	ENSDARG00000089021	8958	10.579	-0.6152	27.0317	2.14745e-05	0.00129264	LOC103910295
ENSDARG00000036074	ENSDARG00000036074	2880	-9.0505	0.0789238	-27.0295	2.14808e-05	0.00129264	cebpa
ENSDARG00000001127	ENSDARG00000001127	20309	12.3518	1.0417	27.0183	2.15137e-05	0.00129264	slc17a6a
ENSDARG00000097695	ENSDARG00000097695	1705	10.696	-0.556735	27.0087	2.15421e-05	0.00129264	NA
ENSDARG00000032725	ENSDARG00000032725	2834	-11.8554	1.49438	-27.0086	2.15421e-05	0.00129264	rps27a
ENSDARG00000003860	ENSDARG00000003860	3120	-9.36363	0.243318	-27.0063	2.15489e-05	0.00129264	cbx3a
ENSDARG00000039601	ENSDARG00000039601	2844	-8.91231	0.0121246	-27.0055	2.15513e-05	0.00129264	ier3ip1
ENSDARG00000099401	ENSDARG00000099401	2063	10.5788	-0.615274	27.0009	2.15649e-05	0.00129264	NA
ENSDARG00000038646	ENSDARG00000038646	5229	10.4713	-0.668881	27.0004	2.15663e-05	0.00129264	ftr11
ENSDARG00000043133	ENSDARG00000043133	2859	-9.21352	0.167429	-26.987	2.1606e-05	0.00129264	cldnf
ENSDARG00000031316	ENSDARG00000031316	2864	-9.84338	0.471165	-26.9805	2.16251e-05	0.00129264	six6b
ENSDARG00000075517	ENSDARG00000075517	6583	10.8086	-0.500502	26.9725	2.16489e-05	0.00129264	si:ch211-120k19.1
ENSDARG00000029064	ENSDARG00000029064	3342	-9.36949	0.246344	-26.9623	2.1679e-05	0.00129264	uqcrq
ENSDARG00000019025	ENSDARG00000019025	39513	10.9847	2.89554	26.947	2.17247e-05	0.00129264	podn
ENSDARG00000075368	ENSDARG00000075368	3004	10.5728	-0.617971	26.939	2.17483e-05	0.00129264	ftsj2
ENSDARG00000037603	ENSDARG00000037603	6720	-8.90304	0.00708581	-26.9277	2.1782e-05	0.00129264	zgc:162144
ENSDARG00000093483	ENSDARG00000093483	3373	10.4648	-0.672198	26.9152	2.18194e-05	0.00129264	NA
ENSDARG00000043848	ENSDARG00000043848	5060	-9.45679	0.290478	-26.9143	2.18222e-05	0.00129264	sod1
ENSDARG00000093978	ENSDARG00000093978	13209	5.60849	5.91556	26.8906	2.18934e-05	0.00129264	zgc:77486
ENSDARG00000094890	ENSDARG00000094890	6897	10.6974	-0.556071	26.8725	2.19478e-05	0.00129264	si:ch211-163b2.4
ENSDARG00000085196	ENSDARG00000085196	118	10.4452	-0.681973	26.868	2.19613e-05	0.00129264	NA
ENSDARG00000069529	ENSDARG00000069529	3779	-9.30817	0.205595	-26.8471	2.20244e-05	0.00129264	zgc:153981
ENSDARG00000056506	ENSDARG00000056506	1002	10.8444	-0.482616	26.8348	2.20617e-05	0.00129264	NA
ENSDARG00000095592	ENSDARG00000095592	17586	10.5959	-0.606795	26.807	2.21462e-05	0.00129264	si:dkey-11o15.4
ENSDARG00000097008	ENSDARG00000097008	7596	-12.5595	7.66565	-26.7962	2.21794e-05	0.00129264	opn1mw1
ENSDARG00000010602	ENSDARG00000010602	6637	-8.8648	-0.0104001	-26.7953	2.21821e-05	0.00129264	zgc:112294
ENSDARG00000053586	ENSDARG00000053586	10384	-8.85589	-0.0156391	-26.7932	2.21884e-05	0.00129264	creb1a
ENSDARG00000034229	ENSDARG00000034229	143591	4.00753	7.84324	26.787	2.22075e-05	0.00129264	NA
ENSDARG00000069484	ENSDARG00000069484	156734	4.18608	7.03887	26.7708	2.2257e-05	0.00129264	dab2ipa
ENSDARG00000033367	ENSDARG00000033367	12115	-9.41815	0.259904	-26.749	2.23242e-05	0.00129264	rrm2b
ENSDARG00000017844	ENSDARG00000017844	13587	-9.00097	0.0600035	-26.7489	2.23243e-05	0.00129264	copz1
ENSDARG00000068596	ENSDARG00000068596	12614	-8.99482	0.0509006	-26.741	2.23486e-05	0.00129264	cnot11
ENSDARG00000104517	ENSDARG00000104517	2750	-9.43088	0.277645	-26.7374	2.23598e-05	0.00129264	LOC100333064
ENSDARG00000098073	ENSDARG00000098073	1118	10.4748	-0.667257	26.7191	2.24164e-05	0.00129264	NA
ENSDARG00000032049	ENSDARG00000032049	197367	4.32877	6.78177	26.6986	2.248e-05	0.00129264	enah
ENSDARG00000077114	ENSDARG00000077114	44904	7.22241	6.65945	26.6904	2.25057e-05	0.00129264	arhgef16
ENSDARG00000041203	ENSDARG00000041203	10715	-11.1312	1.11216	-26.665	2.25846e-05	0.00129264	drap1
ENSDARG00000077176	ENSDARG00000077176	4126	-8.83728	-0.0238836	-26.6519	2.26258e-05	0.00129264	zgc:174888
ENSDARG00000100473	ENSDARG00000100473	87850	7.67754	4.55475	26.6442	2.265e-05	0.00129264	kndc1
ENSDARG00000004588	ENSDARG00000004588	3261	-9.39344	0.258891	-26.6371	2.26721e-05	0.00129264	sox4a
ENSDARG00000079717	ENSDARG00000079717	5240	-8.91771	0.0177953	-26.636	2.26758e-05	0.00129264	rbm12b
ENSDARG00000100440	ENSDARG00000100440	12644	-8.81585	-0.0356964	-26.6292	2.26972e-05	0.00129264	fastkd3
ENSDARG00000011983	ENSDARG00000011983	23745	11.6664	3.07328	26.628	2.2701e-05	0.00129264	zgc:136908
ENSDARG00000063905	ENSDARG00000063905	1551	-16.4315	3.77223	-26.6143	2.2744e-05	0.00129264	COX1
ENSDARG00000003205	ENSDARG00000003205	16244	-8.81475	-0.036564	-26.6132	2.27473e-05	0.00129264	ngly1
ENSDARG00000007795	ENSDARG00000007795	8358	-11.203	1.16797	-26.6059	2.27707e-05	0.00129264	cst3
ENSDARG00000090889	ENSDARG00000090889	3323	10.6031	-0.602724	26.6041	2.27761e-05	0.00129264	si:ch211-132p1.3
ENSDARG00000097618	ENSDARG00000097618	156569	8.95773	3.89484	26.5992	2.27917e-05	0.00129264	NA
ENSDARG00000076082	ENSDARG00000076082	4603	6.42709	5.5907	26.599	2.27923e-05	0.00129264	LOC798124
ENSDARG00000070538	ENSDARG00000070538	4730	-11.4598	1.27601	-26.5407	2.29775e-05	0.00129264	hey1
ENSDARG00000017612	ENSDARG00000017612	7197	-9.28434	0.193313	-26.5188	2.30478e-05	0.00129264	pnpo
ENSDARG00000044899	ENSDARG00000044899	8501	-9.03054	0.0679521	-26.5138	2.30639e-05	0.00129264	tmem183a
ENSDARG00000068641	ENSDARG00000068641	5215	-9.6976	0.41232	-26.5109	2.30732e-05	0.00129264	taf10
ENSDARG00000104116	ENSDARG00000104116	1799	10.3909	-0.709197	26.4988	2.3112e-05	0.00129264	NA
ENSDARG00000021345	ENSDARG00000021345	6121	-9.58645	0.343042	-26.4982	2.31138e-05	0.00129264	prph2l
ENSDARG00000061454	ENSDARG00000061454	704690	4.08268	7.20865	26.4818	2.31668e-05	0.00129264	nrxn2a
ENSDARG00000094546	ENSDARG00000094546	17188	10.3916	-0.708594	26.4636	2.32258e-05	0.00129264	si:ch211-132b12.6
ENSDARG00000038918	ENSDARG00000038918	2169	-8.78317	-0.0510866	-26.45	2.32697e-05	0.00129264	drd1b
ENSDARG00000102462	ENSDARG00000102462	93027	11.4209	2.96612	26.4287	2.33391e-05	0.00129264	NA
ENSDARG00000009466	ENSDARG00000009466	8626	-10.7839	0.958055	-26.4252	2.33504e-05	0.00129264	rgs9bp
ENSDARG00000054753	ENSDARG00000054753	4786	10.6197	-0.108207	26.4059	2.34135e-05	0.00129264	col10a1a
ENSDARG00000033251	ENSDARG00000033251	44179	11.7635	3.83308	26.4016	2.34275e-05	0.00129264	osbpl3a
ENSDARG00000003829	ENSDARG00000003829	150219	3.40051	8.24956	26.3941	2.34522e-05	0.00129264	galnt2
ENSDARG00000059054	ENSDARG00000059054	12837	-10.2859	0.708228	-26.3732	2.35209e-05	0.00129264	pdk2b
ENSDARG00000020749	ENSDARG00000020749	13777	10.4949	-0.657297	26.3685	2.35362e-05	0.00129264	caprin2
ENSDARG00000024602	ENSDARG00000024602	11122	10.699	-0.554729	26.3636	2.35526e-05	0.00129264	zgc:162964
ENSDARG00000079578	ENSDARG00000079578	10996	-11.2955	1.70672	-26.363	2.35544e-05	0.00129264	rbpms2b
ENSDARG00000055389	ENSDARG00000055389	10082	-10.5866	0.859182	-26.352	2.35907e-05	0.00129264	si:dkey-67c22.2
ENSDARG00000036700	ENSDARG00000036700	3593	-9.14065	0.131634	-26.348	2.36041e-05	0.00129264	si:ch211-114n24.6
ENSDARG00000044241	ENSDARG00000044241	9328	-10.8085	0.970468	-26.3416	2.36252e-05	0.00129264	dram2b
ENSDARG00000082746	ENSDARG00000082746	119	10.3268	-0.741044	26.3389	2.36341e-05	0.00129264	NA
ENSDARG00000057029	ENSDARG00000057029	57242	7.79405	5.06757	26.3366	2.36417e-05	0.00129264	htr2aa
ENSDARG00000020573	ENSDARG00000020573	20262	-11.2715	1.69456	-26.3297	2.36646e-05	0.00129264	ddx3a
ENSDARG00000043932	ENSDARG00000043932	10531	-8.75757	-0.0636295	-26.3132	2.37194e-05	0.00129264	stmn4l
ENSDARG00000058145	ENSDARG00000058145	38042	10.1899	2.98508	26.2964	2.37755e-05	0.00129264	atp7b
ENSDARG00000040816	ENSDARG00000040816	3946	10.3141	-0.747533	26.2891	2.37998e-05	0.00129264	si:dkey-27n14.1
ENSDARG00000087456	ENSDARG00000087456	2920	-8.7321	-0.0773904	-26.2877	2.38043e-05	0.00129264	LOC100535765
ENSDARG00000005522	ENSDARG00000005522	3656	10.2896	-0.759717	26.2817	2.38245e-05	0.00129264	galr1a
ENSDARG00000020008	ENSDARG00000020008	10594	-12.4991	1.79508	-26.2553	2.39131e-05	0.00129264	vcp
ENSDARG00000060596	ENSDARG00000060596	17215	-8.8644	-0.0143063	-26.2376	2.39728e-05	0.00129264	prkaa1
ENSDARG00000013393	ENSDARG00000013393	3332	-8.89628	0.00132239	-26.2347	2.39824e-05	0.00129264	guca1b
ENSDARG00000091590	ENSDARG00000091590	2265	10.3107	-0.749257	26.2198	2.40329e-05	0.00129264	NA
ENSDARG00000031751	ENSDARG00000031751	205528	9.45266	4.03801	26.2068	2.40768e-05	0.00129264	npr1a
ENSDARG00000031876	ENSDARG00000031876	5197	10.2751	-0.767015	26.2012	2.40959e-05	0.00129264	pard6ga
ENSDARG00000075169	ENSDARG00000075169	16845	-10.0618	0.578948	-26.2003	2.40988e-05	0.00129264	bbs1
ENSDARG00000046157	ENSDARG00000046157	6894	-9.01875	0.0615064	-26.184	2.41542e-05	0.00129342	zgc:114188
ENSDARG00000096956	ENSDARG00000096956	6810	10.297	-0.755934	26.1611	2.42325e-05	0.00129541	NA
ENSDARG00000071409	ENSDARG00000071409	6385	-9.67662	0.387385	-26.1361	2.4318e-05	0.00129778	arl3
ENSDARG00000104183	ENSDARG00000104183	1436	10.273	-0.768108	26.1043	2.44277e-05	0.00129863	NA
ENSDARG00000012275	ENSDARG00000012275	21990	10.2347	-0.787175	26.0629	2.45711e-05	0.00129863	katnal2
ENSDARG00000102002	ENSDARG00000102002	1863	10.3221	-0.743626	26.0592	2.4584e-05	0.00129863	NA
ENSDARG00000039272	ENSDARG00000039272	50570	11.2061	4.17996	26.055	2.45985e-05	0.00129863	pls1
ENSDARG00000036567	ENSDARG00000036567	2548	-9.26483	0.194855	-26.0172	2.47306e-05	0.00129863	aanat1
ENSDARG00000043484	ENSDARG00000043484	9468	-10.1433	2.3338	-26.0145	2.47402e-05	0.00129863	ube2d2
ENSDARG00000057606	ENSDARG00000057606	1622	-10.0441	0.569913	-26.0081	2.47626e-05	0.00129863	arl4ca
ENSDARG00000069056	ENSDARG00000069056	56136	5.32449	6.6152	26.0035	2.47788e-05	0.00129863	ranbp3b
ENSDARG00000063108	ENSDARG00000063108	10931	10.4806	1.28218	25.9957	2.48063e-05	0.00129863	NA
ENSDARG00000011222	ENSDARG00000011222	11560	-8.66741	-0.109119	-25.9943	2.48111e-05	0.00129863	ccdc28b
ENSDARG00000024109	ENSDARG00000024109	11538	-8.94935	0.0354398	-25.9695	2.48987e-05	0.00129863	naa40
ENSDARG00000062450	ENSDARG00000062450	17487	-8.66048	-0.112546	-25.9628	2.49223e-05	0.00129863	rnf115
ENSDARG00000043687	ENSDARG00000043687	154106	5.44059	7.48224	25.9582	2.49388e-05	0.00129863	si:ch211-59d15.9
ENSDARG00000063922	ENSDARG00000063922	519	-11.4375	1.26441	-25.951	2.49642e-05	0.00129863	ND6
ENSDARG00000070913	ENSDARG00000070913	2072	-8.66604	-0.109416	-25.9456	2.49834e-05	0.00129863	sox2
ENSDARG00000025581	ENSDARG00000025581	3303	-11.5315	1.33307	-25.943	2.49926e-05	0.00129863	rpl10
ENSDARG00000070078	ENSDARG00000070078	45219	10.6769	1.99435	25.9179	2.5082e-05	0.00130113	abcb11b
ENSDARG00000098185	ENSDARG00000098185	1802	10.1925	-0.808306	25.8963	2.51595e-05	0.00130155	LOC799681
ENSDARG00000089586	ENSDARG00000089586	25213	10.9365	1.56527	25.8926	2.51727e-05	0.00130155	ncam3
ENSDARG00000075467	ENSDARG00000075467	6713	-11.5148	1.32477	-25.8566	2.53021e-05	0.00130583	shisa3
ENSDARG00000069425	ENSDARG00000069425	4912	-8.63084	-0.127415	-25.8466	2.53383e-05	0.00130583	hsbp1a
ENSDARG00000018637	ENSDARG00000018637	2416	-8.82356	-0.0354353	-25.7874	2.55539e-05	0.00130636	sec61g
ENSDARG00000095675	ENSDARG00000095675	68106	9.16271	3.039	25.7799	2.55812e-05	0.00130636	ccdc141
ENSDARG00000061338	ENSDARG00000061338	16862	4.05141	9.33733	25.7589	2.56581e-05	0.00130636	ddx6
ENSDARG00000103315	ENSDARG00000103315	6059	-8.72811	-0.0765784	-25.7496	2.56923e-05	0.00130636	NA
ENSDARG00000061260	ENSDARG00000061260	18995	12.0498	0.890541	25.7438	2.57138e-05	0.00130636	si:dkey-202e22.2
ENSDARG00000096398	ENSDARG00000096398	7642	-9.83176	0.480672	-25.7282	2.57715e-05	0.00130636	NA
ENSDARG00000068846	ENSDARG00000068846	4640	10.1512	-0.828951	25.7254	2.57818e-05	0.00130636	zgc:55621
ENSDARG00000001897	ENSDARG00000001897	17965	-9.52685	0.312506	-25.7062	2.58528e-05	0.00130636	man2b1
ENSDARG00000041799	ENSDARG00000041799	5368	-13.0809	2.08571	-25.7038	2.58618e-05	0.00130636	cx43
ENSDARG00000096190	ENSDARG00000096190	16066	10.5274	-0.64054	25.6831	2.59388e-05	0.00130636	NA
ENSDARG00000038113	ENSDARG00000038113	46787	6.98657	7.28183	25.6789	2.59546e-05	0.00130636	rprd1b
ENSDARG00000007869	ENSDARG00000007869	40216	-8.59218	-0.148252	-25.6753	2.59678e-05	0.00130636	ehd3
ENSDARG00000013110	ENSDARG00000013110	96446	5.82844	7.90655	25.6271	2.61487e-05	0.00130636	dmtn
ENSDARG00000062237	ENSDARG00000062237	7669	-8.57881	-0.154924	-25.6222	2.6167e-05	0.00130636	nfs1
ENSDARG00000042660	ENSDARG00000042660	1443	-8.7099	-0.091613	-25.6191	2.61785e-05	0.00130636	fam32a
ENSDARG00000027082	ENSDARG00000027082	26444	7.48343	5.40783	25.6132	2.6201e-05	0.00130636	hmbox1a
ENSDARG00000078118	ENSDARG00000078118	9459	4.91394	6.94642	25.6067	2.62255e-05	0.00130636	fam60al
ENSDARG00000025465	ENSDARG00000025465	40717	11.7802	2.96352	25.6056	2.62294e-05	0.00130636	spon2a
ENSDARG00000079229	ENSDARG00000079229	10348	-8.88544	0.00374186	-25.6008	2.62477e-05	0.00130636	znf414
ENSDARG00000025535	ENSDARG00000025535	18537	-9.73671	0.416632	-25.5935	2.62753e-05	0.00130636	clint1a
ENSDARG00000087993	ENSDARG00000087993	1718	-9.16507	0.145118	-25.5882	2.62956e-05	0.00130636	bada
ENSDARG00000070057	ENSDARG00000070057	8108	10.1741	-0.817612	25.5868	2.63008e-05	0.00130636	si:dkey-69o16.5
ENSDARG00000102317	ENSDARG00000102317	4578	-9.90868	1.25044	-25.5691	2.63679e-05	0.00130636	rpl26
ENSDARG00000075261	ENSDARG00000075261	33554	10.3397	-0.734417	25.5414	2.64736e-05	0.00130636	timp2b
ENSDARG00000020164	ENSDARG00000020164	23492	-10.6528	0.872551	-25.4981	2.66398e-05	0.00130636	efnb2a
ENSDARG00000104409	ENSDARG00000104409	68576	4.17571	7.55928	25.4891	2.66748e-05	0.00130636	tnk2
ENSDARG00000069763	ENSDARG00000069763	17265	-11.3929	1.24177	-25.4738	2.6734e-05	0.00130636	etv5a
ENSDARG00000068457	ENSDARG00000068457	15517	10.2074	-0.314321	25.4707	2.67458e-05	0.00130636	tnnt3b
ENSDARG00000099411	ENSDARG00000099411	1155	-8.53763	-0.174018	-25.4676	2.67578e-05	0.00130636	zgc:158343
ENSDARG00000030038	ENSDARG00000030038	4083	-8.53613	-0.174847	-25.4675	2.67581e-05	0.00130636	grcc10
ENSDARG00000042396	ENSDARG00000042396	9262	10.1187	-0.84528	25.4602	2.67866e-05	0.00130636	trim35-30
ENSDARG00000076040	ENSDARG00000076040	174809	6.58492	6.5864	25.4435	2.68513e-05	0.00130636	arl15a
ENSDARG00000096003	ENSDARG00000096003	2756	-8.54894	-0.167642	-25.4243	2.69263e-05	0.00130636	si:dkeyp-80c12.10
ENSDARG00000046030	ENSDARG00000046030	6458	-10.7072	1.40887	-25.4179	2.69513e-05	0.00130636	zgc:110339
ENSDARG00000079272	ENSDARG00000079272	7532	8.5709	4.19508	25.4139	2.69672e-05	0.00130636	tmem14cb
ENSDARG00000010059	ENSDARG00000010059	63622	10.6875	3.22753	25.3955	2.70392e-05	0.00130636	itpkb
ENSDARG00000104068	ENSDARG00000104068	6730	-11.1736	2.68884	-25.3922	2.7052e-05	0.00130636	gstp1
ENSDARG00000037621	ENSDARG00000037621	1083	10.0603	-0.874371	25.3858	2.70772e-05	0.00130636	zmp:0000001069
ENSDARG00000078701	ENSDARG00000078701	6310	-10.1196	0.625673	-25.38	2.71001e-05	0.00130636	prdm13
ENSDARG00000035678	ENSDARG00000035678	3919	-9.73886	0.662254	-25.3776	2.71097e-05	0.00130636	zgc:91910
ENSDARG00000068233	ENSDARG00000068233	9742	10.5597	-0.625013	25.3757	2.71171e-05	0.00130636	zgc:64051
ENSDARG00000102288	ENSDARG00000102288	4624	-10.0983	0.596242	-25.3722	2.71311e-05	0.00130636	NA
ENSDARG00000046143	ENSDARG00000046143	29030	5.29701	6.44875	25.3683	2.71462e-05	0.00130636	prkab1b
ENSDARG00000083129	ENSDARG00000083129	97	10.3467	-0.730923	25.36	2.71793e-05	0.00130636	mir7a-2
ENSDARG00000052674	ENSDARG00000052674	20643	-12.6554	1.8957	-25.3516	2.72124e-05	0.00130636	csnk1a1
ENSDARG00000045414	ENSDARG00000045414	26554	4.25351	6.61686	25.3242	2.73212e-05	0.00130907	elovl2
ENSDARG00000035163	ENSDARG00000035163	4618	-8.5862	-0.147801	-25.2852	2.74769e-05	0.00130907	tmem136b
ENSDARG00000063100	ENSDARG00000063100	18377	-8.9634	0.0326103	-25.2681	2.75456e-05	0.00130907	psmd14
ENSDARG00000013938	ENSDARG00000013938	15418	-10.3251	0.728945	-25.2672	2.75493e-05	0.00130907	psmb3
ENSDARG00000005332	ENSDARG00000005332	14642	-8.62629	-0.127237	-25.2669	2.75505e-05	0.00130907	lipib
ENSDARG00000044820	ENSDARG00000044820	9488	-9.55777	0.343387	-25.2505	2.76167e-05	0.00130907	cstf1
ENSDARG00000071325	ENSDARG00000071325	38202	7.3253	4.27129	25.2465	2.76325e-05	0.00130907	cbarpb
ENSDARG00000102152	ENSDARG00000102152	62905	7.46636	4.83826	25.2163	2.77547e-05	0.00130907	LOC101882086
ENSDARG00000073824	ENSDARG00000073824	81430	5.15493	6.65473	25.2129	2.77688e-05	0.00130907	si:ch211-234p18.3
ENSDARG00000076919	ENSDARG00000076919	131077	4.81125	6.21707	25.2053	2.77998e-05	0.00130907	igdcc4
ENSDARG00000044545	ENSDARG00000044545	3785	-8.47405	-0.205695	-25.1998	2.78221e-05	0.00130907	zgc:77262
ENSDARG00000057468	ENSDARG00000057468	136666	10.016	7.2157	25.1862	2.78775e-05	0.00130907	kcnc2
ENSDARG00000086756	ENSDARG00000086756	729	-9.70715	0.418613	-25.1754	2.79215e-05	0.00130907	si:ch73-167i17.6
ENSDARG00000024314	ENSDARG00000024314	7940	-9.55825	0.583292	-25.1708	2.79404e-05	0.00130907	herpud1
ENSDARG00000101865	ENSDARG00000101865	19028	-8.76547	-0.051009	-25.1696	2.79452e-05	0.00130907	pcdh1g30
ENSDARG00000022690	ENSDARG00000022690	10338	-8.48833	-0.20091	-25.1521	2.8017e-05	0.00130907	chic2
ENSDARG00000005220	ENSDARG00000005220	59923	-8.52568	-0.178337	-25.1277	2.81177e-05	0.00130907	pdcd6
ENSDARG00000104300	ENSDARG00000104300	18854	11.7408	2.24425	25.125	2.81287e-05	0.00130907	wipf1a
ENSDARG00000009735	ENSDARG00000009735	52566	6.58526	8.01369	25.119	2.81538e-05	0.00130907	gigfy2
ENSDARG00000056903	ENSDARG00000056903	45001	5.51512	5.90754	25.1034	2.82181e-05	0.00130907	mrpl13
ENSDARG00000004074	ENSDARG00000004074	149934	4.68456	6.60363	25.1014	2.82265e-05	0.00130907	bach2b
ENSDARG00000092528	ENSDARG00000092528	2672	9.98603	-0.911542	25.0874	2.82845e-05	0.00130907	NA
ENSDARG00000011515	ENSDARG00000011515	11875	12.1598	3.15311	25.081	2.83113e-05	0.00130907	orai1a
ENSDARG00000013227	ENSDARG00000013227	7314	10.2139	-0.797841	25.0665	2.83717e-05	0.00130907	glulc
ENSDARG00000036107	ENSDARG00000036107	3924	-8.82429	-0.0262457	-25.0555	2.84176e-05	0.00130907	txnipa
ENSDARG00000038574	ENSDARG00000038574	3201	-11.4873	1.31163	-25.0432	2.84694e-05	0.00130907	scg2b
ENSDARG00000043361	ENSDARG00000043361	98247	7.65253	5.44106	25.0318	2.85172e-05	0.00130907	nck2b
ENSDARG00000036214	ENSDARG00000036214	14768	10.0719	-0.868413	25.0315	2.85184e-05	0.00130907	dazl
ENSDARG00000077862	ENSDARG00000077862	10750	9.96848	-0.920272	25.026	2.85415e-05	0.00130907	si:dkey-169i5.4
ENSDARG00000023181	ENSDARG00000023181	5095	-8.89965	0.0119387	-25.0149	2.85882e-05	0.00130907	pcp4l1
ENSDARG00000058477	ENSDARG00000058477	1738	10.0251	-0.892121	25.0135	2.85941e-05	0.00130907	NA
ENSDARG00000101624	ENSDARG00000101624	31272	6.39133	8.19587	25.0128	2.8597e-05	0.00130907	lmnb2
ENSDARG00000090788	ENSDARG00000090788	26347	-9.52857	0.312537	-25.0018	2.86435e-05	0.0013093	cstf2
ENSDARG00000097188	ENSDARG00000097188	4003	9.96227	-0.923438	24.9775	2.87465e-05	0.00130964	NA
ENSDARG00000021124	ENSDARG00000021124	5997	-11.7235	1.42993	-24.9717	2.87709e-05	0.00130964	cfl1
ENSDARG00000099162	ENSDARG00000099162	44383	10.0248	-0.405564	24.9706	2.87756e-05	0.00130964	NA
ENSDARG00000027497	ENSDARG00000027497	62701	6.50118	5.06547	24.9396	2.89079e-05	0.00130987	mast1a
ENSDARG00000100109	ENSDARG00000100109	3890	-8.39478	-0.246067	-24.914	2.90175e-05	0.00130987	trappc2l
ENSDARG00000024026	ENSDARG00000024026	6710	-8.43073	-0.229799	-24.9044	2.90591e-05	0.00130987	sdf2
ENSDARG00000093267	ENSDARG00000093267	46591	10.63	1.73354	24.9043	2.90593e-05	0.00130987	NA
ENSDARG00000067672	ENSDARG00000067672	9417	9.97524	-0.917014	24.8917	2.91135e-05	0.00130987	card9
ENSDARG00000013351	ENSDARG00000013351	4265	-11.3007	3.16391	-24.8786	2.91704e-05	0.00130987	cirbpb
ENSDARG00000045484	ENSDARG00000045484	11921	-8.38426	-0.251195	-24.8695	2.92096e-05	0.00130987	dcp1b
ENSDARG00000009447	ENSDARG00000009447	5079	-11.5909	1.36365	-24.8573	2.92624e-05	0.00130987	atp5g3b
ENSDARG00000075126	ENSDARG00000075126	298511	5.24567	6.18166	24.8493	2.92972e-05	0.00130987	si:dkey-84j12.1
ENSDARG00000099274	ENSDARG00000099274	6205	-8.55983	-0.159981	-24.8279	2.93905e-05	0.00130987	atxn3
ENSDARG00000036965	ENSDARG00000036965	50262	-9.92576	0.528893	-24.8018	2.95047e-05	0.00130987	rnf24
ENSDARG00000077073	ENSDARG00000077073	161342	4.15895	6.99432	24.801	2.95085e-05	0.00130987	tanc1a
ENSDARG00000037285	ENSDARG00000037285	4550	-10.6716	0.881298	-24.7959	2.95307e-05	0.00130987	mipa
ENSDARG00000086842	ENSDARG00000086842	3854	-8.77055	-0.0635548	-24.7626	2.96776e-05	0.00130987	LOC101885164
ENSDARG00000075222	ENSDARG00000075222	3424	-12.5772	1.85702	-24.7626	2.96777e-05	0.00130987	amer2
ENSDARG00000011573	ENSDARG00000011573	65073	9.06866	4.36598	24.7623	2.96789e-05	0.00130987	abcb11a
ENSDARG00000105188	ENSDARG00000105188	34099	16.0128	2.92466	24.7388	2.97831e-05	0.00130987	si:dkey-76i15.1
ENSDARG00000102051	ENSDARG00000102051	514	-8.44686	-0.22275	-24.7236	2.98504e-05	0.00130987	mtbl
ENSDARG00000078164	ENSDARG00000078164	6403	-8.41823	-0.2321	-24.7146	2.98906e-05	0.00130987	NA
ENSDARG00000002533	ENSDARG00000002533	20099	-8.35231	-0.268071	-24.713	2.98978e-05	0.00130987	adora2b
ENSDARG00000077093	ENSDARG00000077093	16173	-9.64418	0.369655	-24.7052	2.99327e-05	0.00130987	scaf4a
ENSDARG00000097231	ENSDARG00000097231	14171	-8.86684	0.566793	-24.6994	2.99587e-05	0.00130987	ugt1b2
ENSDARG00000028475	ENSDARG00000028475	24035	4.59511	6.35789	24.6819	3.00368e-05	0.00130987	lin9
ENSDARG00000069381	ENSDARG00000069381	20613	9.94742	2.37699	24.6739	3.00731e-05	0.00130987	si:ch211-125e6.5
ENSDARG00000097813	ENSDARG00000097813	9408	-11.3239	1.72336	-24.6714	3.00842e-05	0.00130987	NA
ENSDARG00000093456	ENSDARG00000093456	6455	-12.1499	1.64346	-24.6712	3.00852e-05	0.00130987	oip5-as1
ENSDARG00000094471	ENSDARG00000094471	4967	9.87458	-0.967223	24.6654	3.0111e-05	0.00130987	NA
ENSDARG00000036140	ENSDARG00000036140	2568	-9.50101	0.298446	-24.6595	3.01377e-05	0.00130987	crybgx
ENSDARG00000077584	ENSDARG00000077584	4711	-8.61119	-0.133481	-24.6579	3.0145e-05	0.00130987	cln6a
ENSDARG00000061579	ENSDARG00000061579	84763	7.34093	6.81606	24.6563	3.0152e-05	0.00130987	myo1cb
ENSDARG00000089456	ENSDARG00000089456	20816	-8.33237	-0.277682	-24.6534	3.01653e-05	0.00130987	men1
ENSDARG00000013623	ENSDARG00000013623	15179	-12.7911	1.964	-24.6361	3.02434e-05	0.00130987	vdac2
ENSDARG00000077403	ENSDARG00000077403	12123	10.0124	-0.898518	24.6306	3.02684e-05	0.00130987	col8a1a
ENSDARG00000092464	ENSDARG00000092464	28215	9.33596	-0.949925	24.6245	3.02959e-05	0.00130987	si:dkeyp-20g2.3
ENSDARG00000100535	ENSDARG00000100535	2976	9.89499	-0.956942	24.6171	3.03294e-05	0.00130987	ecm1a
ENSDARG00000071462	ENSDARG00000071462	17261	9.90669	-0.951295	24.6135	3.03459e-05	0.00130987	NA
ENSDARG00000097491	ENSDARG00000097491	7940	-8.85403	0.559658	-24.6086	3.03682e-05	0.00130987	ugt1b1
ENSDARG00000046140	ENSDARG00000046140	17371	10.1681	2.43368	24.6005	3.04053e-05	0.00130987	zgc:112038
ENSDARG00000054048	ENSDARG00000054048	45946	9.86265	-0.97316	24.5988	3.04129e-05	0.00130987	NA
ENSDARG00000057456	ENSDARG00000057456	54341	5.48057	8.1133	24.5797	3.05e-05	0.00130987	ppp3ccb
ENSDARG00000090387	ENSDARG00000090387	43928	9.1817	6.00637	24.5685	3.05514e-05	0.00130987	onecut2
ENSDARG00000079479	ENSDARG00000079479	37547	10.8136	2.36775	24.5489	3.06417e-05	0.00130987	gpr4
ENSDARG00000099680	ENSDARG00000099680	2806	-9.27069	0.199724	-24.5466	3.0652e-05	0.00130987	NA
ENSDARG00000044387	ENSDARG00000044387	6629	-9.98515	0.558997	-24.5426	3.06704e-05	0.00130987	cldn2
ENSDARG00000005926	ENSDARG00000005926	10271	-9.59936	0.347184	-24.5386	3.06888e-05	0.00130987	ak2
ENSDARG00000053685	ENSDARG00000053685	4585	-8.64649	-0.115327	-24.5297	3.07301e-05	0.00130987	gtf2a2
ENSDARG00000067537	ENSDARG00000067537	84156	9.93228	2.2865	24.5292	3.07325e-05	0.00130987	pcsk5a
ENSDARG00000071046	ENSDARG00000071046	3503	-8.60598	-0.135797	-24.4969	3.08823e-05	0.00131095	bbip1
ENSDARG00000086963	ENSDARG00000086963	3522	9.82953	-0.98978	24.494	3.08958e-05	0.00131095	NA
ENSDARG00000019302	ENSDARG00000019302	2181	-10.7565	0.946077	-24.4847	3.09389e-05	0.00131095	mid1ip1b
ENSDARG00000056762	ENSDARG00000056762	8073	10.1375	-0.835508	24.4782	3.09693e-05	0.00131095	zgc:172079
ENSDARG00000036415	ENSDARG00000036415	18752	-8.58439	-0.146699	-24.4721	3.09979e-05	0.00131095	glb1
ENSDARG00000079823	ENSDARG00000079823	4337	-8.92895	0.0143413	-24.4701	3.10072e-05	0.00131095	mrps36
ENSDARG00000101798	ENSDARG00000101798	24898	10.4212	-0.693524	24.4522	3.10908e-05	0.00131165	si:ch211-24o8.2
ENSDARG00000016815	ENSDARG00000016815	7098	9.9831	-0.912771	24.4488	3.11069e-05	0.00131165	casc1
ENSDARG00000032614	ENSDARG00000032614	408253	2.3844	8.83286	24.4395	3.11507e-05	0.00131174	msi2b
ENSDARG00000087704	ENSDARG00000087704	69143	4.87377	6.09182	24.4203	3.1241e-05	0.00131334	gfra3
ENSDARG00000089055	ENSDARG00000089055	7212	-8.27137	-0.307461	-24.4058	3.13095e-05	0.00131334	ube2ka
ENSDARG00000037773	ENSDARG00000037773	23717	-8.78344	-0.057815	-24.3852	3.14069e-05	0.00131334	rybpa
ENSDARG00000038533	ENSDARG00000038533	9749	10.3973	-0.70549	24.3721	3.14694e-05	0.00131334	st3gal1l2
ENSDARG00000094809	ENSDARG00000094809	51659	10.0795	3.11689	24.3571	3.15411e-05	0.00131334	ms4a17a.14
ENSDARG00000067507	ENSDARG00000067507	67785	6.05978	5.02628	24.3542	3.15546e-05	0.00131334	kctd8
ENSDARG00000095101	ENSDARG00000095101	10454	11.6435	0.687336	24.3475	3.15868e-05	0.00131334	NA
ENSDARG00000059365	ENSDARG00000059365	17155	9.90619	-0.951258	24.3406	3.16199e-05	0.00131334	nipal4
ENSDARG00000038116	ENSDARG00000038116	9832	-8.50298	-0.187732	-24.3308	3.16669e-05	0.00131334	gnrhr4
ENSDARG00000097541	ENSDARG00000097541	35989	9.80051	-1.00434	24.3251	3.16942e-05	0.00131334	NA
ENSDARG00000078917	ENSDARG00000078917	3833	-9.35755	0.226772	-24.3211	3.17136e-05	0.00131334	zgc:195245
ENSDARG00000011777	ENSDARG00000011777	7680	-9.03525	0.0813985	-24.3187	3.17249e-05	0.00131334	cttn
ENSDARG00000091821	ENSDARG00000091821	78577	-10.309	1.88946	-24.3094	3.177e-05	0.00131334	smc6
ENSDARG00000015156	ENSDARG00000015156	109378	9.3852	2.46619	24.3027	3.18022e-05	0.00131334	fbln2
ENSDARG00000068250	ENSDARG00000068250	13768	9.85135	-0.978992	24.2925	3.18513e-05	0.00131334	si:ch211-151h10.2
ENSDARG00000105013	ENSDARG00000105013	4716	9.82044	-0.994198	24.2886	3.18701e-05	0.00131334	hoxa9a
ENSDARG00000010381	ENSDARG00000010381	10480	-10.2872	0.689203	-24.279	3.19167e-05	0.00131334	rnf2
ENSDARG00000036626	ENSDARG00000036626	97874	8.03487	4.70758	24.2746	3.19382e-05	0.00131334	NA
ENSDARG00000051783	ENSDARG00000051783	12839	-8.77163	4.75239	-24.264	3.19895e-05	0.00131373	rplp0
ENSDARG00000034207	ENSDARG00000034207	8950	9.76938	-1.01988	24.2456	3.20793e-05	0.0013143	si:dkey-91f15.8
ENSDARG00000057239	ENSDARG00000057239	11293	9.84263	-0.983362	24.2382	3.21152e-05	0.0013143	tph2
ENSDARG00000014840	ENSDARG00000014840	5823	-11.3171	4.56883	-24.2346	3.21329e-05	0.0013143	prph2b
ENSDARG00000004261	ENSDARG00000004261	7279	-11.0179	1.57013	-24.227	3.21699e-05	0.0013143	tmed9
ENSDARG00000055177	ENSDARG00000055177	3264	-9.73081	0.431558	-24.2168	3.222e-05	0.00131433	pxdc1a
ENSDARG00000074071	ENSDARG00000074071	5233	-10.4838	0.787081	-24.1961	3.23219e-05	0.00131433	zgc:123335
ENSDARG00000069290	ENSDARG00000069290	6138	6.8105	4.92929	24.1762	3.24198e-05	0.00131433	bida
ENSDARG00000081938	ENSDARG00000081938	73	-8.21399	-0.336913	-24.172	3.2441e-05	0.00131433	NA
ENSDARG00000030563	ENSDARG00000030563	9596	-8.29058	-0.300733	-24.1566	3.25173e-05	0.00131433	zgc:77880
ENSDARG00000095845	ENSDARG00000095845	1458	9.90791	-0.950785	24.1531	3.25346e-05	0.00131433	NA
ENSDARG00000043009	ENSDARG00000043009	2447	-11.3679	1.25262	-24.1514	3.25428e-05	0.00131433	fam43a
ENSDARG00000069953	ENSDARG00000069953	215207	5.7529	6.09163	24.1457	3.25712e-05	0.00131433	kcnq5b
ENSDARG00000097795	ENSDARG00000097795	3966	-8.50594	-0.185826	-24.1438	3.25806e-05	0.00131433	si:ch73-195i19.3
ENSDARG00000029718	ENSDARG00000029718	12237	9.7534	-1.02776	24.1424	3.25878e-05	0.00131433	p2rx3b
ENSDARG00000018918	ENSDARG00000018918	10506	-8.23457	-0.324601	-24.1266	3.26662e-05	0.00131433	rad17
ENSDARG00000007385	ENSDARG00000007385	7958	-11.7867	1.46227	-24.1258	3.26707e-05	0.00131433	cct7
ENSDARG00000095632	ENSDARG00000095632	72021	10.2116	1.94273	24.1088	3.27557e-05	0.00131607	NA
ENSDARG00000090747	ENSDARG00000090747	5929	-9.15296	0.370108	-24.0991	3.28042e-05	0.00131634	si:ch73-269m14.2
ENSDARG00000103740	ENSDARG00000103740	6788	-8.2336	-0.328577	-24.0777	3.29118e-05	0.00131694	fundc2
ENSDARG00000008380	ENSDARG00000008380	13045	-9.03615	0.0669066	-24.0614	3.29943e-05	0.00131694	brd7
ENSDARG00000007989	ENSDARG00000007989	2755	-8.18583	-0.350246	-24.06	3.3001e-05	0.00131694	nedd8
ENSDARG00000040248	ENSDARG00000040248	14940	-9.66988	0.689809	-24.0527	3.30379e-05	0.00131694	crata
ENSDARG00000041400	ENSDARG00000041400	3627	-8.94433	0.0359233	-24.0523	3.30399e-05	0.00131694	ndufa3
ENSDARG00000042799	ENSDARG00000042799	9094	-8.18224	-0.352068	-24.0465	3.30696e-05	0.00131694	atpaf1
ENSDARG00000101219	ENSDARG00000101219	9507	-8.47631	-0.200615	-24.0254	3.31767e-05	0.00131954	NA
ENSDARG00000089689	ENSDARG00000089689	7142	-8.18921	-0.350072	-24.0097	3.3257e-05	0.0013202	NA
ENSDARG00000098246	ENSDARG00000098246	8452	9.73877	-1.03504	23.9934	3.33404e-05	0.0013202	NA
ENSDARG00000021982	ENSDARG00000021982	22947	9.50305	2.2783	23.9913	3.3351e-05	0.0013202	sh3bp2
ENSDARG00000019842	ENSDARG00000019842	39951	7.97197	7.21482	23.9841	3.3388e-05	0.0013202	cnot3b
ENSDARG00000038703	ENSDARG00000038703	14306	9.92073	1.00244	23.9812	3.34026e-05	0.0013202	hkdc1
ENSDARG00000045146	ENSDARG00000045146	5234	-9.80573	0.44919	-23.9705	3.3458e-05	0.00132052	tomm22
ENSDARG00000103826	ENSDARG00000103826	498303	3.0199	8.21094	23.9589	3.35176e-05	0.00132052	gpib
ENSDARG00000087554	ENSDARG00000087554	5771	-8.24068	-0.320616	-23.9518	3.35542e-05	0.00132052	cdk1
ENSDARG00000011673	ENSDARG00000011673	15800	9.1619	4.53204	23.9443	3.3593e-05	0.00132052	NA
ENSDARG00000079889	ENSDARG00000079889	59607	9.25879	3.33693	23.9263	3.36865e-05	0.00132052	phldb2a
ENSDARG00000092752	ENSDARG00000092752	16213	-12.2251	2.17622	-23.9253	3.36913e-05	0.00132052	NA
ENSDARG00000097369	ENSDARG00000097369	652	-8.30967	-0.285138	-23.9147	3.37464e-05	0.00132052	NA
ENSDARG00000103685	ENSDARG00000103685	1756	10.0966	-0.856547	23.9062	3.37907e-05	0.00132052	or106-2
ENSDARG00000020239	ENSDARG00000020239	27935	-9.94788	0.51986	-23.9027	3.38089e-05	0.00132052	lpin1
ENSDARG00000086302	ENSDARG00000086302	10160	-8.17887	-0.352351	-23.8877	3.38874e-05	0.00132052	proser1
ENSDARG00000021913	ENSDARG00000021913	29514	14.3903	3.50173	23.8871	3.38907e-05	0.00132052	si:ch211-199m3.4
ENSDARG00000012818	ENSDARG00000012818	15228	-9.53555	0.314712	-23.8799	3.3928e-05	0.00132052	csnk2a2a
ENSDARG00000063914	ENSDARG00000063914	351	-9.89257	0.492301	-23.8748	3.39551e-05	0.00132052	ND3
ENSDARG00000070039	ENSDARG00000070039	1991	9.66755	-1.07079	23.8649	3.4007e-05	0.00132091	NA
ENSDARG00000069251	ENSDARG00000069251	6679	9.82744	-0.99102	23.8419	3.41282e-05	0.00132303	si:dkeyp-50f7.2
ENSDARG00000060112	ENSDARG00000060112	20698	-10.3243	1.21917	-23.8386	3.41454e-05	0.00132303	sybu
ENSDARG00000092303	ENSDARG00000092303	5230	9.83298	-0.988265	23.7922	3.43914e-05	0.00132716	NA
ENSDARG00000012019	ENSDARG00000012019	94322	6.61213	7.93512	23.7853	3.44284e-05	0.00132716	glra1
ENSDARG00000061187	ENSDARG00000061187	9136	-10.9114	0.999933	-23.7713	3.45032e-05	0.00132716	cbx5
ENSDARG00000078060	ENSDARG00000078060	298858	7.29208	4.67923	23.7666	3.45285e-05	0.00132716	syt7b
ENSDARG00000075022	ENSDARG00000075022	24571	9.88227	-0.963136	23.7663	3.45302e-05	0.00132716	NA
ENSDARG00000004735	ENSDARG00000004735	11843	-11.0343	1.08593	-23.7625	3.45506e-05	0.00132716	hnrnpub
ENSDARG00000007396	ENSDARG00000007396	7495	-8.48746	-0.194412	-23.748	3.46284e-05	0.00132716	rnd3b
ENSDARG00000044053	ENSDARG00000044053	22964	-9.91962	0.657916	-23.7451	3.46438e-05	0.00132716	vsnl1b
ENSDARG00000044267	ENSDARG00000044267	11092	-8.29762	-0.290809	-23.7383	3.46803e-05	0.00132716	sumo1
ENSDARG00000074160	ENSDARG00000074160	12213	-9.83373	0.483799	-23.7304	3.47233e-05	0.00132716	paqr4b
ENSDARG00000007356	ENSDARG00000007356	1738	9.79315	-1.00774	23.7091	3.48381e-05	0.00132716	fgf20a
ENSDARG00000075917	ENSDARG00000075917	56654	9.39127	3.03617	23.7056	3.48574e-05	0.00132716	cfap74
ENSDARG00000039116	ENSDARG00000039116	8058	9.72373	-1.04249	23.6848	3.49702e-05	0.00132716	nr5a5
ENSDARG00000011615	ENSDARG00000011615	60889	10.0967	1.7042	23.6835	3.49771e-05	0.00132716	mybpc3
ENSDARG00000069884	ENSDARG00000069884	3116	9.64217	-1.08336	23.6794	3.49993e-05	0.00132716	LOC108192014
ENSDARG00000034534	ENSDARG00000034534	14311	-12.2506	2.19075	-23.6697	3.50527e-05	0.00132716	atp6v1aa
ENSDARG00000007720	ENSDARG00000007720	7768	-8.3552	-0.270493	-23.6636	3.50856e-05	0.00132716	sub1b
ENSDARG00000056145	ENSDARG00000056145	9209	10.0391	-0.885305	23.6608	3.5101e-05	0.00132716	si:dkey-159a18.1
ENSDARG00000074526	ENSDARG00000074526	107934	8.45775	7.43016	23.6509	3.51552e-05	0.00132716	zbtb16b
ENSDARG00000098376	ENSDARG00000098376	12074	-10.9731	1.03061	-23.6462	3.51811e-05	0.00132716	si:ch211-207l14.1
ENSDARG00000003250	ENSDARG00000003250	56230	6.24685	4.99995	23.645	3.51878e-05	0.00132716	pik3cd
ENSDARG00000052897	ENSDARG00000052897	63756	4.40852	6.13887	23.6297	3.52719e-05	0.00132716	atxn2
ENSDARG00000036316	ENSDARG00000036316	2293	-11.0257	1.08174	-23.617	3.53418e-05	0.00132716	rpl39
ENSDARG00000087392	ENSDARG00000087392	6850	9.77779	-1.01585	23.613	3.53637e-05	0.00132716	si:ch73-160p18.3
ENSDARG00000011020	ENSDARG00000011020	164457	4.67896	6.53066	23.6129	3.53642e-05	0.00132716	hnrnpa1a
ENSDARG00000059049	ENSDARG00000059049	8771	9.60117	-1.10398	23.612	3.53695e-05	0.00132716	zgc:174904
ENSDARG00000025566	ENSDARG00000025566	14677	-12.84	1.98922	-23.594	3.54691e-05	0.00132716	slc25a3b
ENSDARG00000056743	ENSDARG00000056743	6375	9.62025	-1.09431	23.5866	3.55099e-05	0.00132716	murcb
ENSDARG00000003920	ENSDARG00000003920	3882	-11.1755	1.44651	-23.5804	3.55441e-05	0.00132716	setb
ENSDARG00000020814	ENSDARG00000020814	6162	-9.52666	1.61067	-23.5556	3.56822e-05	0.00132716	faimb
ENSDARG00000026616	ENSDARG00000026616	7567	12.0298	2.07418	23.5534	3.56948e-05	0.00132716	zgc:113425
ENSDARG00000093492	ENSDARG00000093492	71710	-8.06941	-0.409774	-23.5488	3.57203e-05	0.00132716	si:dkey-246i21.1
ENSDARG00000007751	ENSDARG00000007751	12373	9.85851	0.971033	23.548	3.57248e-05	0.00132716	lmnl3
ENSDARG00000019060	ENSDARG00000019060	16208	-10.7339	0.911193	-23.5438	3.57484e-05	0.00132716	snx12
ENSDARG00000041982	ENSDARG00000041982	170824	9.34735	3.46146	23.5376	3.57832e-05	0.00132716	adamts6
ENSDARG00000100695	ENSDARG00000100695	5898	9.74898	-1.03026	23.5164	3.59021e-05	0.00132716	NA
ENSDARG00000069823	ENSDARG00000069823	4817	-8.04618	-0.420407	-23.5013	3.59874e-05	0.00132716	proca1
ENSDARG00000019122	ENSDARG00000019122	6040	9.75731	-1.02565	23.4918	3.60414e-05	0.00132716	he1b
ENSDARG00000102831	ENSDARG00000102831	44036	6.89635	4.48766	23.4807	3.61037e-05	0.00132716	fam193b
ENSDARG00000054331	ENSDARG00000054331	7986	9.74101	-1.03425	23.4795	3.61104e-05	0.00132716	wisp1a
ENSDARG00000098488	ENSDARG00000098488	1579	-8.36133	-0.257818	-23.4775	3.61219e-05	0.00132716	NA
ENSDARG00000102112	ENSDARG00000102112	4753	9.6149	-1.0972	23.4642	3.61976e-05	0.00132716	NA
ENSDARG00000033171	ENSDARG00000033171	7137	-8.31209	-0.292151	-23.4624	3.6208e-05	0.00132716	trappc6bl
ENSDARG00000097055	ENSDARG00000097055	86197	3.77523	7.15517	23.4602	3.62202e-05	0.00132716	si:ch211-284f22.3
ENSDARG00000052520	ENSDARG00000052520	16992	9.89261	0.628966	23.4525	3.62643e-05	0.00132716	sgms2
ENSDARG00000056127	ENSDARG00000056127	3428	-8.75314	-0.074262	-23.447	3.62957e-05	0.00132716	polr2gl
ENSDARG00000078057	ENSDARG00000078057	18862	-9.49992	3.15209	-23.4425	3.63211e-05	0.00132716	snx8b
ENSDARG00000068141	ENSDARG00000068141	20011	9.55733	-1.12583	23.4425	3.63212e-05	0.00132716	tnfsf11
ENSDARG00000055750	ENSDARG00000055750	13234	9.75072	-1.0294	23.441	3.63299e-05	0.00132716	foxp3a
ENSDARG00000067608	ENSDARG00000067608	45085	9.50598	2.15629	23.4365	3.63558e-05	0.00132716	zswim7
ENSDARG00000059815	ENSDARG00000059815	7466	-8.02602	-0.430235	-23.4166	3.64698e-05	0.00132746	oaz2b
ENSDARG00000044029	ENSDARG00000044029	69063	4.35464	7.24773	23.4041	3.65417e-05	0.00132746	efnb3a
ENSDARG00000027538	ENSDARG00000027538	9795	9.54148	-1.1338	23.4031	3.65471e-05	0.00132746	noxred1
ENSDARG00000013979	ENSDARG00000013979	9635	-11.8627	1.50089	-23.3961	3.65873e-05	0.00132746	ndfip1
ENSDARG00000025326	ENSDARG00000025326	2779	-9.42423	0.258804	-23.3937	3.66011e-05	0.00132746	myl12.2
ENSDARG00000004325	ENSDARG00000004325	11500	-8.20186	-0.338713	-23.391	3.66167e-05	0.00132746	casp9
ENSDARG00000012671	ENSDARG00000012671	12321	-8.04502	-0.422552	-23.3804	3.66782e-05	0.00132816	inhbaa
ENSDARG00000013333	ENSDARG00000013333	6775	-11.2056	1.17208	-23.3727	3.67226e-05	0.00132825	ndufa10
ENSDARG00000005924	ENSDARG00000005924	10313	-10.5542	0.84575	-23.3568	3.68151e-05	0.00133007	serpina10a
ENSDARG00000042623	ENSDARG00000042623	19358	-8.68429	0.137588	-23.3395	3.69157e-05	0.00133217	acbd3
ENSDARG00000056832	ENSDARG00000056832	7669	9.51649	-1.14629	23.3112	3.70811e-05	0.00133258	exo1
ENSDARG00000060319	ENSDARG00000060319	16812	9.71672	0.90044	23.304	3.71236e-05	0.00133258	scn4bb
ENSDARG00000104497	ENSDARG00000104497	22782	-8.42288	0.30031	-23.2945	3.71792e-05	0.00133258	pcdh1g29
ENSDARG00000042341	ENSDARG00000042341	3315	-8.4069	-0.234337	-23.2843	3.72391e-05	0.00133258	tmem251
ENSDARG00000082789	ENSDARG00000082789	72	-8.20668	-0.335974	-23.284	3.72409e-05	0.00133258	NA
ENSDARG00000052578	ENSDARG00000052578	3269	9.72019	-1.04467	23.2722	3.73108e-05	0.00133258	c6ast4
ENSDARG00000032077	ENSDARG00000032077	15962	10.4832	1.52092	23.2594	3.73864e-05	0.00133258	NA
ENSDARG00000024492	ENSDARG00000024492	45496	6.10405	4.84459	23.2591	3.73884e-05	0.00133258	col9a2
ENSDARG00000099746	ENSDARG00000099746	27425	-8.60659	3.72675	-23.2515	3.74336e-05	0.00133258	rgs3a
ENSDARG00000101577	ENSDARG00000101577	5019	9.50648	-1.15124	23.2451	3.74714e-05	0.00133258	NA
ENSDARG00000055831	ENSDARG00000055831	8027	9.61908	-1.09517	23.2328	3.75445e-05	0.00133258	si:dkey-182g1.6
ENSDARG00000096131	ENSDARG00000096131	2954	9.68159	-1.06351	23.2313	3.75537e-05	0.00133258	NA
ENSDARG00000062483	ENSDARG00000062483	3076	9.5505	-1.12916	23.2286	3.75696e-05	0.00133258	NA
ENSDARG00000054799	ENSDARG00000054799	25527	-9.33668	0.475011	-23.2218	3.761e-05	0.00133258	rfc1
ENSDARG00000091232	ENSDARG00000091232	15521	9.49277	-1.15817	23.2144	3.76542e-05	0.00133258	kcnj1a.1
ENSDARG00000026444	ENSDARG00000026444	11177	-7.97755	-0.455193	-23.214	3.76565e-05	0.00133258	apoob
ENSDARG00000098769	ENSDARG00000098769	2760	-8.94716	0.0385087	-23.2061	3.77042e-05	0.00133258	slitrk6
ENSDARG00000101059	ENSDARG00000101059	236182	3.77841	6.64801	23.1983	3.77506e-05	0.00133258	dhx36
ENSDARG00000056085	ENSDARG00000056085	6001	-9.52755	0.330558	-23.1811	3.78542e-05	0.00133258	mob4
ENSDARG00000059079	ENSDARG00000059079	7882	-8.9791	0.0374133	-23.1756	3.78874e-05	0.00133258	vps25
ENSDARG00000043475	ENSDARG00000043475	24965	-9.86613	1.85756	-23.1708	3.7916e-05	0.00133258	tagapb
ENSDARG00000098239	ENSDARG00000098239	54979	8.25326	2.8684	23.1705	3.79177e-05	0.00133258	zgc:85932
ENSDARG00000105404	ENSDARG00000105404	58040	6.93311	5.94949	23.1696	3.79235e-05	0.00133258	zmp:0000000932
ENSDARG00000017299	ENSDARG00000017299	2460	-8.43504	-0.232119	-23.166	3.79453e-05	0.00133258	fabp11a
ENSDARG00000105029	ENSDARG00000105029	4649	-7.96245	-0.461999	-23.1597	3.79833e-05	0.00133258	tppp
ENSDARG00000000183	ENSDARG00000000183	53485	3.31601	7.20717	23.1291	3.81689e-05	0.00133584	ptpn4b
ENSDARG00000081379	ENSDARG00000081379	127	9.46515	-1.17194	23.118	3.82364e-05	0.00133584	NA
ENSDARG00000079353	ENSDARG00000079353	476360	3.07899	9.58714	23.1144	3.82584e-05	0.00133584	si:ch211-165d12.4
ENSDARG00000055683	ENSDARG00000055683	3160	9.46234	-1.17336	23.1083	3.82957e-05	0.00133584	NA
ENSDARG00000044550	ENSDARG00000044550	12459	11.0539	0.392635	23.0989	3.83532e-05	0.00133584	hif1al2
ENSDARG00000091775	ENSDARG00000091775	5438	9.51098	-1.14892	23.0957	3.83725e-05	0.00133584	NA
ENSDARG00000001572	ENSDARG00000001572	5653	9.51098	-1.14892	23.0957	3.83725e-05	0.00133584	prf1.3
ENSDARG00000010784	ENSDARG00000010784	95169	3.22658	7.29139	23.0801	3.84682e-05	0.0013374	ppp1r12a
ENSDARG00000078643	ENSDARG00000078643	4491	9.53375	-1.1378	23.0643	3.85656e-05	0.0013374	vtcn1
ENSDARG00000044010	ENSDARG00000044010	41724	9.42771	0.598777	23.0544	3.86263e-05	0.0013374	loxl2a
ENSDARG00000041792	ENSDARG00000041792	744	9.44523	-1.18194	23.0316	3.87677e-05	0.0013374	cx28.1
ENSDARG00000103719	ENSDARG00000103719	2557	9.78561	-1.01141	23.007	3.89205e-05	0.0013374	NA
ENSDARG00000079934	ENSDARG00000079934	45476	4.45307	7.79348	22.9976	3.89796e-05	0.0013374	zgc:162200
ENSDARG00000055897	ENSDARG00000055897	6224	-10.982	1.06046	-22.997	3.8983e-05	0.0013374	zgc:154093
ENSDARG00000035309	ENSDARG00000035309	22683	14.8219	2.32927	22.9944	3.89994e-05	0.0013374	entpd3
ENSDARG00000043394	ENSDARG00000043394	88944	4.26218	6.14332	22.9838	3.90656e-05	0.0013374	si:dkey-71h2.2
ENSDARG00000020850	ENSDARG00000020850	16040	-8.00911	7.0655	-22.9734	3.91311e-05	0.0013374	eef1a1l1
ENSDARG00000009941	ENSDARG00000009941	69361	4.24785	6.48738	22.9719	3.91402e-05	0.0013374	erc1a
ENSDARG00000042751	ENSDARG00000042751	13601	3.26054	7.33797	22.9639	3.91906e-05	0.0013374	riok3
ENSDARG00000040764	ENSDARG00000040764	1113	-10.0812	0.585223	-22.9636	3.91925e-05	0.0013374	id1
ENSDARG00000031720	ENSDARG00000031720	87170	-7.29132	7.32242	-22.9555	3.92433e-05	0.0013374	clstn1
ENSDARG00000100139	ENSDARG00000100139	5371	-12.6016	1.87061	-22.9554	3.92438e-05	0.0013374	si:ch211-113d22.2
ENSDARG00000052304	ENSDARG00000052304	14996	-11.9451	1.51545	-22.9468	3.92985e-05	0.0013374	uqcrc1
ENSDARG00000052371	ENSDARG00000052371	2995	-8.28068	-0.29761	-22.9405	3.93382e-05	0.0013374	higd2a
ENSDARG00000104789	ENSDARG00000104789	8556	-7.97769	-0.452157	-22.9363	3.93646e-05	0.0013374	NA
ENSDARG00000033307	ENSDARG00000033307	7507	-10.1212	0.605148	-22.9354	3.93705e-05	0.0013374	igf2b
ENSDARG00000044852	ENSDARG00000044852	4307	-9.4253	0.258785	-22.9294	3.94083e-05	0.0013374	wbp2nl
ENSDARG00000089076	ENSDARG00000089076	188832	3.98746	8.20905	22.9279	3.94178e-05	0.0013374	gphna
ENSDARG00000002193	ENSDARG00000002193	1555	-18.9855	5.04922	-22.9243	3.94405e-05	0.0013374	rho
ENSDARG00000038296	ENSDARG00000038296	7836	11.9207	0.965806	22.9222	3.94538e-05	0.0013374	tmem86b
ENSDARG00000077012	ENSDARG00000077012	8987	-8.15223	-0.36279	-22.9217	3.94571e-05	0.0013374	eif4ea
ENSDARG00000007836	ENSDARG00000007836	6130	-10.9815	1.03408	-22.9185	3.94776e-05	0.0013374	ctsla
ENSDARG00000057879	ENSDARG00000057879	14331	10.2245	1.15388	22.9028	3.9577e-05	0.00133933	p3h3
ENSDARG00000098990	ENSDARG00000098990	10551	-9.18133	0.156815	-22.8812	3.97152e-05	0.00134257	NA
ENSDARG00000077107	ENSDARG00000077107	11334	9.41034	-1.19942	22.8565	3.98734e-05	0.0013434	oafb
ENSDARG00000096593	ENSDARG00000096593	1028	9.44717	-1.18082	22.8546	3.98856e-05	0.0013434	NA
ENSDARG00000097578	ENSDARG00000097578	1705	10.902	0.316853	22.8546	3.98859e-05	0.0013434	NA
ENSDARG00000061304	ENSDARG00000061304	85456	10.7068	7.84887	22.8408	3.99749e-05	0.0013434	ppp1r9a
ENSDARG00000078686	ENSDARG00000078686	7857	-11.48	1.30994	-22.8375	3.99959e-05	0.0013434	arl8a
ENSDARG00000070775	ENSDARG00000070775	6842	9.76654	-1.02159	22.8338	4.00201e-05	0.0013434	cyp2x9
ENSDARG00000026892	ENSDARG00000026892	11371	-7.88478	-0.50035	-22.8242	4.0082e-05	0.0013434	gpatch11
ENSDARG00000004060	ENSDARG00000004060	3672	-14.2597	2.67409	-22.8197	4.01108e-05	0.0013434	bhlhe40
ENSDARG00000034956	ENSDARG00000034956	5649	-9.55301	0.322159	-22.8111	4.01667e-05	0.0013434	myclb
ENSDARG00000056119	ENSDARG00000056119	9599	-7.63007	4.12249	-22.8079	4.01873e-05	0.0013434	eef1g
ENSDARG00000104786	ENSDARG00000104786	309410	3.26386	7.1998	22.8015	4.02293e-05	0.0013434	nlgn3a
ENSDARG00000029524	ENSDARG00000029524	24606	3.95585	9.4351	22.7901	4.03034e-05	0.0013434	impdh1b
ENSDARG00000004363	ENSDARG00000004363	86926	5.57746	5.72805	22.7827	4.03517e-05	0.0013434	lhfp
ENSDARG00000037337	ENSDARG00000037337	7076	-10.2837	0.685897	-22.7699	4.04355e-05	0.0013434	cnrip1b
ENSDARG00000025847	ENSDARG00000025847	4319	-7.94764	-0.47245	-22.7577	4.05151e-05	0.0013434	sox12
ENSDARG00000055080	ENSDARG00000055080	4783	-9.3015	0.197024	-22.7551	4.05324e-05	0.0013434	rbm4.2
ENSDARG00000017634	ENSDARG00000017634	6410	-11.9963	2.06429	-22.7547	4.0535e-05	0.0013434	pdcb
ENSDARG00000057007	ENSDARG00000057007	26148	-11.2954	1.71292	-22.7489	4.05733e-05	0.0013434	ctbp1
ENSDARG00000016855	ENSDARG00000016855	3758	-7.86032	-0.514001	-22.7327	4.06798e-05	0.0013434	sf3b5
ENSDARG00000005586	ENSDARG00000005586	127923	6.42291	5.71973	22.7324	4.06814e-05	0.0013434	zbtb20
ENSDARG00000077424	ENSDARG00000077424	1305	-8.90337	-0.000778215	-22.7258	4.07251e-05	0.0013434	rassf10a
ENSDARG00000026053	ENSDARG00000026053	17963	3.97001	6.72249	22.7168	4.07847e-05	0.0013434	hltf
ENSDARG00000008757	ENSDARG00000008757	21275	-9.24162	0.187347	-22.7143	4.08009e-05	0.0013434	entpd6
ENSDARG00000054447	ENSDARG00000054447	38804	8.30494	3.09452	22.7132	4.08087e-05	0.0013434	slc29a1b
ENSDARG00000038905	ENSDARG00000038905	15369	-9.28	0.186268	-22.6988	4.09041e-05	0.0013434	hectd3
ENSDARG00000054588	ENSDARG00000054588	2180	9.40059	-1.20435	22.6965	4.09195e-05	0.0013434	cox6a2
ENSDARG00000104352	ENSDARG00000104352	2695	10.1622	-0.823904	22.6959	4.09233e-05	0.0013434	NA
ENSDARG00000058857	ENSDARG00000058857	8855	-8.27399	-0.300517	-22.6945	4.09324e-05	0.0013434	zgc:112052
ENSDARG00000067601	ENSDARG00000067601	24526	4.27594	7.50045	22.6819	4.10161e-05	0.00134475	arfgap2
ENSDARG00000097237	ENSDARG00000097237	7808	-7.84624	-0.519551	-22.6648	4.11308e-05	0.00134711	NA
ENSDARG00000052594	ENSDARG00000052594	4731	-7.97243	-0.460768	-22.6568	4.11838e-05	0.00134734	nkiras2
ENSDARG00000013837	ENSDARG00000013837	29671	11.621	1.86987	22.6509	4.12233e-05	0.00134734	spo11
ENSDARG00000061543	ENSDARG00000061543	4187	-11.4594	1.29982	-22.6371	4.13166e-05	0.00134809	ccdc85b
ENSDARG00000098428	ENSDARG00000098428	166823	7.48702	3.376	22.6326	4.13465e-05	0.00134809	asic1c
ENSDARG00000070348	ENSDARG00000070348	3367	9.33611	-1.23651	22.6242	4.14032e-05	0.00134809	hoxc10a
ENSDARG00000010267	ENSDARG00000010267	295286	10.2574	5.43636	22.6221	4.14173e-05	0.00134809	dpydb
ENSDARG00000096711	ENSDARG00000096711	8177	-9.23721	0.18526	-22.6088	4.1507e-05	0.00134962	si:ch211-194k22.8
ENSDARG00000077777	ENSDARG00000077777	1585	-12.411	1.77571	-22.5977	4.15826e-05	0.00134992	tmsb4x
ENSDARG00000095495	ENSDARG00000095495	2652	-7.83185	-0.526594	-22.5948	4.16019e-05	0.00134992	NA
ENSDARG00000097121	ENSDARG00000097121	10504	-9.60791	0.371646	-22.5702	4.17694e-05	0.00135327	LOC108181665
ENSDARG00000062326	ENSDARG00000062326	3141	-11.3755	1.61975	-22.5597	4.18408e-05	0.00135327	hmgn7
ENSDARG00000098581	ENSDARG00000098581	6867	9.32084	-1.24407	22.5591	4.18452e-05	0.00135327	NA
ENSDARG00000060051	ENSDARG00000060051	23380	9.32282	-1.24307	22.5545	4.18767e-05	0.00135327	slc47a2
ENSDARG00000094488	ENSDARG00000094488	8576	-9.61594	1.37228	-22.5403	4.19741e-05	0.0013533	NA
ENSDARG00000093835	ENSDARG00000093835	5665	9.4262	-1.19161	22.536	4.20036e-05	0.0013533	NA
ENSDARG00000102558	ENSDARG00000102558	46485	-4.56592	7.94258	-22.5356	4.20063e-05	0.0013533	pde6h
ENSDARG00000027403	ENSDARG00000027403	12728	-8.30608	-0.0488389	-22.5119	4.21693e-05	0.00135466	zgpat
ENSDARG00000043818	ENSDARG00000043818	86813	5.16189	6.00755	22.5064	4.22076e-05	0.00135466	LOC564253
ENSDARG00000077089	ENSDARG00000077089	24600	13.0467	3.25062	22.4905	4.23172e-05	0.00135466	blm
ENSDARG00000057035	ENSDARG00000057035	7003	9.99206	-0.90805	22.4751	4.24246e-05	0.00135466	stoml3b
ENSDARG00000025089	ENSDARG00000025089	56327	14.5105	2.17365	22.4743	4.24302e-05	0.00135466	loxl4
ENSDARG00000037618	ENSDARG00000037618	2127	-10.2732	0.705757	-22.4711	4.2452e-05	0.00135466	ddit4
ENSDARG00000010625	ENSDARG00000010625	9339	9.63863	-1.08553	22.4698	4.24612e-05	0.00135466	clic2
ENSDARG00000042827	ENSDARG00000042827	1646	-8.05342	-0.421642	-22.4692	4.24655e-05	0.00135466	adoa
ENSDARG00000058140	ENSDARG00000058140	17665	9.44883	0.33105	22.4679	4.24743e-05	0.00135466	ttc25
ENSDARG00000069199	ENSDARG00000069199	19737	9.32432	0.704056	22.4674	4.24781e-05	0.00135466	zgc:172120
ENSDARG00000105195	ENSDARG00000105195	19585	13.4591	1.95495	22.457	4.25502e-05	0.00135559	dnajc21
ENSDARG00000104654	ENSDARG00000104654	2134	9.28326	-1.2629	22.4431	4.26479e-05	0.00135733	zgc:194626
ENSDARG00000101270	ENSDARG00000101270	9059	-8.72327	0.923272	-22.4307	4.27348e-05	0.00135828	klhl8
ENSDARG00000100601	ENSDARG00000100601	1951	9.28	-1.26455	22.4265	4.27638e-05	0.00135828	NA
ENSDARG00000055708	ENSDARG00000055708	792	-7.82345	-0.533915	-22.4061	4.29074e-05	0.00136147	timm8b
ENSDARG00000077361	ENSDARG00000077361	42704	4.28935	7.35796	22.3999	4.29514e-05	0.0013615	bptf
ENSDARG00000075180	ENSDARG00000075180	5364	-7.8485	-0.516532	-22.3832	4.30699e-05	0.00136388	tmem14ca
ENSDARG00000100929	ENSDARG00000100929	1065	9.8784	-0.96575	22.3763	4.31184e-05	0.00136405	LOC100329768
ENSDARG00000069954	ENSDARG00000069954	241959	7.66284	2.90405	22.3669	4.31851e-05	0.00136479	kcnq5a
ENSDARG00000035602	ENSDARG00000035602	6913	9.46476	-1.17239	22.3586	4.32445e-05	0.0013653	dao.1
ENSDARG00000070142	ENSDARG00000070142	2829	9.26997	-1.2696	22.3451	4.3341e-05	0.00136659	cart4
ENSDARG00000104384	ENSDARG00000104384	248600	8.57635	3.1907	22.3407	4.33721e-05	0.00136659	agbl1
ENSDARG00000013076	ENSDARG00000013076	5598	-8.0066	-0.445023	-22.3122	4.3577e-05	0.00137167	bmi1b
ENSDARG00000057241	ENSDARG00000057241	5055	-7.82711	-0.527207	-22.295	4.37005e-05	0.00137386	tnfsf10
ENSDARG00000101482	ENSDARG00000101482	133889	8.40848	2.93186	22.2898	4.37385e-05	0.00137386	hk2
ENSDARG00000102501	ENSDARG00000102501	1395	9.23348	-1.28779	22.26	4.39548e-05	0.00137386	hoxa5a
ENSDARG00000095377	ENSDARG00000095377	15147	9.49487	-1.15682	22.2559	4.39843e-05	0.00137386	NA
ENSDARG00000060126	ENSDARG00000060126	3581	-8.35059	-0.275472	-22.2532	4.40043e-05	0.00137386	NA
ENSDARG00000094336	ENSDARG00000094336	5051	-8.25026	-0.311684	-22.2474	4.40459e-05	0.00137386	si:dkeyp-82a1.6
ENSDARG00000073917	ENSDARG00000073917	165403	4.03037	6.67787	22.2458	4.40582e-05	0.00137386	b3glcta
ENSDARG00000092310	ENSDARG00000092310	24147	9.47695	1.39435	22.2446	4.4067e-05	0.00137386	si:ch211-199g17.2
ENSDARG00000097042	ENSDARG00000097042	15294	10.6936	0.21256	22.2348	4.41385e-05	0.00137386	NA
ENSDARG00000017439	ENSDARG00000017439	52569	-8.83757	-0.0341216	-22.2283	4.41862e-05	0.00137386	eif4ba
ENSDARG00000092123	ENSDARG00000092123	5487	9.06154	-1.017	22.2261	4.42018e-05	0.00137386	si:dkey-20d21.12
ENSDARG00000012874	ENSDARG00000012874	15375	-7.74529	-0.572229	-22.2107	4.43147e-05	0.00137386	snap23.1
ENSDARG00000051989	ENSDARG00000051989	882	-7.72441	-0.58147	-22.2054	4.4354e-05	0.00137386	tmem187
ENSDARG00000041145	ENSDARG00000041145	6174	9.22805	-1.29045	22.2016	4.4382e-05	0.00137386	paqr5a
ENSDARG00000039750	ENSDARG00000039750	32963	11.7656	5.67253	22.195	4.44302e-05	0.00137386	ldlrap1b
ENSDARG00000037919	ENSDARG00000037919	15092	-11.5966	1.36886	-22.1933	4.44431e-05	0.00137386	rbbp6
ENSDARG00000063330	ENSDARG00000063330	120626	4.23308	7.19412	22.1915	4.44563e-05	0.00137386	mgat4a
ENSDARG00000021059	ENSDARG00000021059	9448	-11.5854	1.36326	-22.1888	4.44767e-05	0.00137386	alas1
ENSDARG00000103578	ENSDARG00000103578	12216	-8.61643	-0.126721	-22.1887	4.44773e-05	0.00137386	gtf2b
ENSDARG00000094074	ENSDARG00000094074	109327	4.87886	7.11437	22.1832	4.45174e-05	0.00137386	si:dkey-81h8.1
ENSDARG00000102365	ENSDARG00000102365	11028	-8.30508	-0.298128	-22.1698	4.46168e-05	0.00137466	zgc:55573
ENSDARG00000089314	ENSDARG00000089314	69053	4.0821	6.84487	22.1671	4.46366e-05	0.00137466	mapta
ENSDARG00000076508	ENSDARG00000076508	315844	6.72357	6.6323	22.1621	4.46743e-05	0.00137466	grm8b
ENSDARG00000062959	ENSDARG00000062959	21702	-10.2433	0.6651	-22.1381	4.48525e-05	0.0013762	zgc:158785
ENSDARG00000094211	ENSDARG00000094211	5293	9.23088	-1.28899	22.1374	4.48583e-05	0.0013762	NA
ENSDARG00000095080	ENSDARG00000095080	2422	9.52941	-1.14014	22.1314	4.49031e-05	0.0013762	NA
ENSDARG00000041870	ENSDARG00000041870	63183	3.9636	6.26929	22.1292	4.49194e-05	0.0013762	ift172
ENSDARG00000036038	ENSDARG00000036038	2590	4.6781	5.67465	22.1148	4.5027e-05	0.0013762	harbi1
ENSDARG00000089758	ENSDARG00000089758	14856	9.23391	-1.28746	22.109	4.50706e-05	0.0013762	NA
ENSDARG00000101210	ENSDARG00000101210	73087	7.84693	2.95966	22.1074	4.50827e-05	0.0013762	glg1b
ENSDARG00000053561	ENSDARG00000053561	12854	9.35456	1.8333	22.1026	4.5119e-05	0.0013762	ms4a17a.11
ENSDARG00000036082	ENSDARG00000036082	8553	9.37907	-1.21523	22.0851	4.52502e-05	0.0013762	tph1b
ENSDARG00000074669	ENSDARG00000074669	20948	8.50961	2.78515	22.0803	4.52867e-05	0.0013762	cacng4b
ENSDARG00000075851	ENSDARG00000075851	37789	8.8167	3.23339	22.08	4.52889e-05	0.0013762	oafa
ENSDARG00000097196	ENSDARG00000097196	3254	-8.93614	0.0344628	-22.0797	4.52912e-05	0.0013762	NA
ENSDARG00000071630	ENSDARG00000071630	1545	9.18457	-1.31226	22.0779	4.53052e-05	0.0013762	NA
ENSDARG00000098140	ENSDARG00000098140	34060	-8.70828	-0.0985012	-22.0739	4.53352e-05	0.0013762	ankrd13d
ENSDARG00000071876	ENSDARG00000071876	19171	8.98336	2.1244	22.0582	4.54544e-05	0.00137743	rell2
ENSDARG00000092538	ENSDARG00000092538	53429	9.44475	0.405224	22.0509	4.55097e-05	0.00137743	si:ch211-262i10.2
ENSDARG00000098057	ENSDARG00000098057	159037	3.16832	8.39967	22.0417	4.55799e-05	0.00137743	NA
ENSDARG00000071396	ENSDARG00000071396	4738	-9.20184	0.168183	-22.0372	4.56139e-05	0.00137743	timm23a
ENSDARG00000004785	ENSDARG00000004785	15593	-9.3805	0.235418	-22.0289	4.56772e-05	0.00137743	cops2
ENSDARG00000088080	ENSDARG00000088080	4890	9.17418	-1.31747	22.0276	4.56875e-05	0.00137743	LOC571363
ENSDARG00000034555	ENSDARG00000034555	638919	3.6816	6.51179	22.0254	4.57041e-05	0.00137743	NA
ENSDARG00000100878	ENSDARG00000100878	990	9.24206	-1.28365	22.0081	4.58363e-05	0.00137743	p2ry6
ENSDARG00000059498	ENSDARG00000059498	5998	-8.05477	-0.410223	-22.0068	4.58462e-05	0.00137743	arl16
ENSDARG00000074070	ENSDARG00000074070	5270	9.23441	-1.28747	22.0047	4.58624e-05	0.00137743	irx5b
ENSDARG00000068602	ENSDARG00000068602	14268	-10.0288	0.583615	-21.9993	4.59039e-05	0.00137743	dalrd3
ENSDARG00000099236	ENSDARG00000099236	17909	-9.74681	0.44208	-21.9969	4.59225e-05	0.00137743	2010-09-01
ENSDARG00000095614	ENSDARG00000095614	116661	7.66239	4.47266	21.984	4.60219e-05	0.00137743	cacna1eb
ENSDARG00000015149	ENSDARG00000015149	14211	9.17746	-1.31573	21.9838	4.60237e-05	0.00137743	wasa
ENSDARG00000071217	ENSDARG00000071217	50667	9.46016	2.53872	21.9828	4.60307e-05	0.00137743	hs6st3a
ENSDARG00000028335	ENSDARG00000028335	8235	-5.26366	6.27248	-21.9727	4.61091e-05	0.00137847	hmga1a
ENSDARG00000042851	ENSDARG00000042851	2763	-7.70071	-0.591119	-21.9421	4.63466e-05	0.00138133	srp9
ENSDARG00000014358	ENSDARG00000014358	13479	9.1488	-1.3301	21.9395	4.63665e-05	0.00138133	optc
ENSDARG00000019549	ENSDARG00000019549	30563	-10.0054	0.571981	-21.9318	4.64263e-05	0.00138133	cds1
ENSDARG00000039034	ENSDARG00000039034	3033	-9.57591	0.332516	-21.9315	4.64286e-05	0.00138133	marcksl1a
ENSDARG00000093316	ENSDARG00000093316	31436	9.31552	-1.24699	21.9249	4.64807e-05	0.00138133	adgrf8
ENSDARG00000006065	ENSDARG00000006065	298605	2.94191	7.43138	21.913	4.65734e-05	0.00138133	znf385b
ENSDARG00000099281	ENSDARG00000099281	1124	-9.12773	0.109591	-21.9091	4.66037e-05	0.00138133	NA
ENSDARG00000095507	ENSDARG00000095507	17786	-12.6534	1.89741	-21.9067	4.66227e-05	0.00138133	NA
ENSDARG00000097336	ENSDARG00000097336	3804	-11.222	1.18172	-21.8978	4.66928e-05	0.00138133	NA
ENSDARG00000009640	ENSDARG00000009640	8687	-8.8315	-0.0179684	-21.8978	4.66928e-05	0.00138133	psmb1
ENSDARG00000097879	ENSDARG00000097879	1273	-7.765	-0.557565	-21.8793	4.6838e-05	0.00138133	NA
ENSDARG00000095224	ENSDARG00000095224	70985	7.92962	2.51979	21.8725	4.68916e-05	0.00138133	NA
ENSDARG00000056621	ENSDARG00000056621	7381	-9.47154	0.79164	-21.8697	4.69144e-05	0.00138133	ctcf
ENSDARG00000061120	ENSDARG00000061120	18988	-11.3974	1.26956	-21.8632	4.69654e-05	0.00138133	slc43a2b
ENSDARG00000088039	ENSDARG00000088039	20322	-7.67493	-0.607945	-21.8595	4.69951e-05	0.00138133	LOC100332443
ENSDARG00000094852	ENSDARG00000094852	6834	-10.2813	1.20435	-21.8556	4.70255e-05	0.00138133	NA
ENSDARG00000020866	ENSDARG00000020866	34352	9.64169	2.15055	21.8551	4.70292e-05	0.00138133	apoa4b.2
ENSDARG00000053485	ENSDARG00000053485	34114	-8.03105	3.55082	-21.8526	4.70493e-05	0.00138133	aldh6a1
ENSDARG00000104470	ENSDARG00000104470	11856	-11.3573	1.22068	-21.8474	4.70907e-05	0.00138133	syngr2b
ENSDARG00000093382	ENSDARG00000093382	3319	-7.87568	-0.51048	-21.8411	4.71406e-05	0.00138133	uqcc3
ENSDARG00000069521	ENSDARG00000069521	5838	-7.89049	-0.493306	-21.8391	4.71565e-05	0.00138133	vps29
ENSDARG00000013861	ENSDARG00000013861	22505	-8.48761	-0.208287	-21.8376	4.71684e-05	0.00138133	armc1
ENSDARG00000097410	ENSDARG00000097410	54331	9.76887	1.86946	21.8306	4.72243e-05	0.00138168	NA
ENSDARG00000012222	ENSDARG00000012222	10512	-7.69916	-0.59658	-21.8164	4.73375e-05	0.00138243	nup35
ENSDARG00000071592	ENSDARG00000071592	6923	9.12985	-1.33968	21.8164	4.73376e-05	0.00138243	aqp8a.2
ENSDARG00000099195	ENSDARG00000099195	966	-11.273	1.1785	-21.8064	4.7418e-05	0.00138271	ier2
ENSDARG00000042535	ENSDARG00000042535	6371	11.8941	0.565955	21.7996	4.74722e-05	0.00138271	actc1a
ENSDARG00000038742	ENSDARG00000038742	6771	-7.62736	-0.629112	-21.7984	4.74814e-05	0.00138271	si:ch211-119o8.7
ENSDARG00000102249	ENSDARG00000102249	94991	4.12622	6.0711	21.7933	4.75224e-05	0.00138271	NA
ENSDARG00000043492	ENSDARG00000043492	7448	10.4461	1.11789	21.7849	4.759e-05	0.0013834	irf1a
ENSDARG00000011449	ENSDARG00000011449	55145	9.13316	2.40219	21.7723	4.76915e-05	0.00138453	fes
ENSDARG00000070810	ENSDARG00000070810	4225	-7.61739	-0.634072	-21.7573	4.78126e-05	0.00138453	ccka
ENSDARG00000007944	ENSDARG00000007944	5739	9.29102	-1.25878	21.7548	4.78335e-05	0.00138453	lhx1b
ENSDARG00000096671	ENSDARG00000096671	11852	9.10378	-1.35269	21.7547	4.78341e-05	0.00138453	NA
ENSDARG00000095339	ENSDARG00000095339	98855	8.77556	3.70509	21.7529	4.78485e-05	0.00138453	NA
ENSDARG00000074253	ENSDARG00000074253	2670	9.19703	-1.30619	21.7389	4.79621e-05	0.00138625	NA
ENSDARG00000056090	ENSDARG00000056090	19860	-11.525	1.33353	-21.7245	4.80795e-05	0.00138625	capza1b
ENSDARG00000095727	ENSDARG00000095727	2090	9.72896	0.946039	21.7175	4.81366e-05	0.00138625	NA
ENSDARG00000092493	ENSDARG00000092493	10811	-10.4731	0.779209	-21.7149	4.81574e-05	0.00138625	si:dkeyp-44a8.2
ENSDARG00000060600	ENSDARG00000060600	57672	4.34439	6.1595	21.7142	4.81636e-05	0.00138625	capn15
ENSDARG00000079295	ENSDARG00000079295	249605	5.77321	5.3347	21.71	4.81974e-05	0.00138625	cacna1bb
ENSDARG00000075829	ENSDARG00000075829	10007	9.12811	-1.34036	21.7078	4.82156e-05	0.00138625	kiss1
ENSDARG00000002790	ENSDARG00000002790	28901	-10.2858	3.26889	-21.6936	4.83325e-05	0.00138628	ap2m1a
ENSDARG00000019782	ENSDARG00000019782	1750	-10.0567	0.598001	-21.688	4.8378e-05	0.00138628	NA
ENSDARG00000043395	ENSDARG00000043395	18364	-9.56442	0.711616	-21.6701	4.85251e-05	0.00138628	crip3
ENSDARG00000042014	ENSDARG00000042014	12590	-9.15789	0.368705	-21.6695	4.85306e-05	0.00138628	cyp11c1
ENSDARG00000003705	ENSDARG00000003705	7642	-10.3569	2.10396	-21.6682	4.8541e-05	0.00138628	prnprs3
ENSDARG00000059323	ENSDARG00000059323	15552	-11.3321	1.23705	-21.6679	4.85437e-05	0.00138628	rpn1
ENSDARG00000104307	ENSDARG00000104307	1636	9.08536	-1.36192	21.6563	4.86396e-05	0.00138628	hoxa1a
ENSDARG00000097654	ENSDARG00000097654	9954	-7.93516	-0.481707	-21.655	4.86498e-05	0.00138628	NA
ENSDARG00000105059	ENSDARG00000105059	146383	3.98374	6.30505	21.655	4.865e-05	0.00138628	zgc:172282
ENSDARG00000087133	ENSDARG00000087133	178142	4.80565	6.09484	21.6543	4.86559e-05	0.00138628	NA
ENSDARG00000027523	ENSDARG00000027523	33701	8.89106	1.84889	21.6414	4.87629e-05	0.00138664	trpc7a
ENSDARG00000057676	ENSDARG00000057676	7988	-9.65183	0.369953	-21.6389	4.8784e-05	0.00138664	golga7
ENSDARG00000013295	ENSDARG00000013295	27323	-10.695	2.0258	-21.6214	4.8929e-05	0.00138664	slc2a3a
ENSDARG00000103176	ENSDARG00000103176	37614	10.9864	4.2926	21.6204	4.89378e-05	0.00138664	nr5a1a
ENSDARG00000059773	ENSDARG00000059773	240552	6.66684	6.56628	21.6153	4.898e-05	0.00138664	si:ch211-278a6.1
ENSDARG00000041503	ENSDARG00000041503	7848	-7.65492	-0.618831	-21.6151	4.89819e-05	0.00138664	med4
ENSDARG00000074017	ENSDARG00000074017	55902	-8.16978	-0.351232	-21.6151	4.89819e-05	0.00138664	usp31
ENSDARG00000044521	ENSDARG00000044521	5694	-9.78875	2.40786	-21.6105	4.90203e-05	0.00138664	eef1b2
ENSDARG00000033609	ENSDARG00000033609	6499	-9.35106	1.39137	-21.6032	4.90808e-05	0.00138692	map1lc3a
ENSDARG00000101211	ENSDARG00000101211	196311	7.66402	3.81033	21.598	4.91247e-05	0.00138692	NA
ENSDARG00000089372	ENSDARG00000089372	10632	-10.0887	1.10659	-21.5863	4.92228e-05	0.00138692	clk4a
ENSDARG00000070839	ENSDARG00000070839	76147	3.1151	7.14345	21.585	4.92341e-05	0.00138692	evi5b
ENSDARG00000001859	ENSDARG00000001859	2916	9.05264	-1.37825	21.583	4.92501e-05	0.00138692	dbx1b
ENSDARG00000092599	ENSDARG00000092599	131166	8.68591	1.99868	21.5728	4.93367e-05	0.00138812	NA
ENSDARG00000070536	ENSDARG00000070536	178543	4.97731	6.08848	21.565	4.94024e-05	0.00138873	creb5b
ENSDARG00000053222	ENSDARG00000053222	11725	-8.04836	-0.426141	-21.5442	4.95783e-05	0.00139123	asb5b
ENSDARG00000057378	ENSDARG00000057378	10251	-10.7245	0.932966	-21.5394	4.96184e-05	0.00139123	fam213aa
ENSDARG00000035913	ENSDARG00000035913	10567	-8.26297	-0.304017	-21.5377	4.9633e-05	0.00139123	yars
ENSDARG00000044629	ENSDARG00000044629	4042	-7.61954	-0.636269	-21.5307	4.96923e-05	0.00139123	guca1d
ENSDARG00000036305	ENSDARG00000036305	11012	-8.55935	-0.173188	-21.5233	4.97554e-05	0.00139123	phf23b
ENSDARG00000097630	ENSDARG00000097630	6417	-8.06027	-0.406455	-21.5232	4.97561e-05	0.00139123	si:ch211-282b22.1
ENSDARG00000058154	ENSDARG00000058154	118986	3.08079	7.32669	21.5013	4.99436e-05	0.00139523	znf385c
ENSDARG00000032651	ENSDARG00000032651	12359	-10.9785	1.03114	-21.4827	5.01025e-05	0.00139803	ppp1r10
ENSDARG00000073962	ENSDARG00000073962	7211	-9.22164	0.595957	-21.4793	5.01322e-05	0.00139803	ccdc32
ENSDARG00000039152	ENSDARG00000039152	3071	9.24834	-1.2801	21.466	5.02464e-05	0.00139905	fbxo36b
ENSDARG00000095548	ENSDARG00000095548	4651	9.03337	-1.38792	21.4641	5.02627e-05	0.00139905	si:dkey-16j24.1
ENSDARG00000102012	ENSDARG00000102012	3367	-10.7575	0.949581	-21.4595	5.0302e-05	0.00139905	ppp1cbl
ENSDARG00000098999	ENSDARG00000098999	8291	-7.53479	-0.67556	-21.4389	5.04806e-05	0.00140278	si:ch73-311h14.2
ENSDARG00000073726	ENSDARG00000073726	34629	9.7111	1.84066	21.4104	5.07288e-05	0.00140844	zbtb32
ENSDARG00000092226	ENSDARG00000092226	1574	9.29368	-1.25739	21.3965	5.085e-05	0.00141022	NA
ENSDARG00000010238	ENSDARG00000010238	19461	3.70574	7.54041	21.39	5.09071e-05	0.00141022	rbm22
ENSDARG00000085315	ENSDARG00000085315	136	8.99199	-1.40853	21.3836	5.09633e-05	0.00141022	NA
ENSDARG00000090371	ENSDARG00000090371	10155	8.96141	0.522628	21.3826	5.09719e-05	0.00141022	si:dkey-46i9.6
ENSDARG00000061717	ENSDARG00000061717	10270	9.68103	1.8254	21.3654	5.11234e-05	0.00141064	cytip
ENSDARG00000075525	ENSDARG00000075525	12865	-7.91277	-0.49338	-21.3628	5.11461e-05	0.00141064	cln8
ENSDARG00000097264	ENSDARG00000097264	18127	5.05997	7.09794	21.3618	5.11551e-05	0.00141064	si:ch211-40k21.5
ENSDARG00000036876	ENSDARG00000036876	10032	-8.95939	2.049	-21.3596	5.11738e-05	0.00141064	zgc:153284
ENSDARG00000056649	ENSDARG00000056649	14385	-8.37937	-0.262691	-21.3555	5.12105e-05	0.00141064	htatsf1
ENSDARG00000101619	ENSDARG00000101619	6866	-8.10746	-0.382253	-21.349	5.1268e-05	0.00141099	minos1
ENSDARG00000045666	ENSDARG00000045666	3728	-9.19868	0.167478	-21.3403	5.13451e-05	0.001411	ankrd50
ENSDARG00000016830	ENSDARG00000016830	19204	-8.98792	3.97245	-21.3285	5.14498e-05	0.001411	rimkla
ENSDARG00000028086	ENSDARG00000028086	12910	-8.95479	0.0228795	-21.3257	5.14745e-05	0.001411	zbtb2b
ENSDARG00000011257	ENSDARG00000011257	52485	8.99807	1.15503	21.3144	5.1575e-05	0.001411	enpp2
ENSDARG00000003151	ENSDARG00000003151	7763	-11.6998	2.20251	-21.3062	5.16481e-05	0.001411	skp1
ENSDARG00000089930	ENSDARG00000089930	24136	-7.52081	-0.684623	-21.304	5.16673e-05	0.001411	iqce
ENSDARG00000029952	ENSDARG00000029952	44372	3.55578	6.75581	21.297	5.17305e-05	0.001411	ampd2b
ENSDARG00000096739	ENSDARG00000096739	10320	9.09217	-0.0716363	21.2961	5.17386e-05	0.001411	si:dkey-219e21.2
ENSDARG00000057114	ENSDARG00000057114	6368	-7.49642	-0.694973	-21.2944	5.17534e-05	0.001411	zgc:101819
ENSDARG00000057032	ENSDARG00000057032	5329	-11.3823	1.26259	-21.2929	5.17671e-05	0.001411	ppm1nb
ENSDARG00000001760	ENSDARG00000001760	28523	8.98159	-1.4138	21.2918	5.17766e-05	0.001411	NA
ENSDARG00000029830	ENSDARG00000029830	3151	9.0607	-1.37434	21.2849	5.18388e-05	0.001411	myf6
ENSDARG00000031976	ENSDARG00000031976	25379	12.9293	1.68998	21.2836	5.18501e-05	0.001411	nos2b
ENSDARG00000098320	ENSDARG00000098320	59848	7.89751	3.22072	21.2771	5.19086e-05	0.00141138	grm1b
ENSDARG00000079632	ENSDARG00000079632	3884	-7.61932	-0.630162	-21.257	5.20897e-05	0.00141508	si:dkey-28b4.7
ENSDARG00000098874	ENSDARG00000098874	158314	4.38788	5.68693	21.2501	5.2152e-05	0.00141555	exoc6b
ENSDARG00000097796	ENSDARG00000097796	8600	-8.44797	-0.210173	-21.2123	5.24948e-05	0.00142312	NA
ENSDARG00000105351	ENSDARG00000105351	4483	9.02978	-1.3898	21.2071	5.25425e-05	0.00142312	si:ch211-113d11.6
ENSDARG00000020197	ENSDARG00000020197	16346	-8.47271	2.11456	-21.2045	5.2566e-05	0.00142312	rpl5a
ENSDARG00000075284	ENSDARG00000075284	34116	11.451	3.05469	21.1841	5.27523e-05	0.00142354	NA
ENSDARG00000056030	ENSDARG00000056030	4362	8.94029	-1.43442	21.1833	5.27602e-05	0.00142354	hoxb7a
ENSDARG00000015638	ENSDARG00000015638	8555	-7.59145	-0.644197	-21.178	5.28083e-05	0.00142354	gemin2
ENSDARG00000009121	ENSDARG00000009121	1416	8.99755	-1.40562	21.1744	5.28415e-05	0.00142354	chrm1b
ENSDARG00000053820	ENSDARG00000053820	8516	-8.02183	-0.425217	-21.163	5.29468e-05	0.00142354	pcmtd2
ENSDARG00000057026	ENSDARG00000057026	8378	-11.5535	1.34838	-21.1505	5.30616e-05	0.00142354	ran
ENSDARG00000092383	ENSDARG00000092383	13489	8.91767	1.86201	21.1482	5.30835e-05	0.00142354	si:dkeyp-12a9.5
ENSDARG00000080401	ENSDARG00000080401	68	-7.51939	-0.68642	-21.1256	5.32925e-05	0.00142354	NA
ENSDARG00000063627	ENSDARG00000063627	126104	4.62418	6.21469	21.1248	5.33e-05	0.00142354	bop1
ENSDARG00000002690	ENSDARG00000002690	1971	-7.49126	-0.699912	-21.1172	5.33704e-05	0.00142354	rabif
ENSDARG00000068274	ENSDARG00000068274	13960	11.4158	2.54579	21.1158	5.3384e-05	0.00142354	si:ch211-203b8.6
ENSDARG00000100515	ENSDARG00000100515	3396	-9.57663	2.43552	-21.1104	5.34337e-05	0.00142354	dusp1
ENSDARG00000027187	ENSDARG00000027187	7348	-8.65579	-0.10533	-21.1086	5.34502e-05	0.00142354	kat8
ENSDARG00000092926	ENSDARG00000092926	8307	9.03047	-1.38911	21.1013	5.35189e-05	0.00142354	NA
ENSDARG00000096957	ENSDARG00000096957	8908	-7.4466	-0.720419	-21.0994	5.35367e-05	0.00142354	NA
ENSDARG00000103994	ENSDARG00000103994	6571	-12.6878	1.91536	-21.0952	5.35758e-05	0.00142354	ppiab
ENSDARG00000102065	ENSDARG00000102065	11706	8.98338	-1.4127	21.0927	5.35988e-05	0.00142354	NA
ENSDARG00000092881	ENSDARG00000092881	144127	8.30769	2.94179	21.0844	5.36773e-05	0.00142354	NA
ENSDARG00000052826	ENSDARG00000052826	108096	5.87584	5.31488	21.0842	5.36792e-05	0.00142354	runx3
ENSDARG00000044203	ENSDARG00000044203	6253	-7.45312	-0.718012	-21.083	5.36901e-05	0.00142354	sumf1
ENSDARG00000005834	ENSDARG00000005834	82136	4.05584	6.96535	21.082	5.36995e-05	0.00142354	gatad2b
ENSDARG00000003573	ENSDARG00000003573	3940	-8.63011	-0.11822	-21.0807	5.37119e-05	0.00142354	dctn5
ENSDARG00000104929	ENSDARG00000104929	10041	8.97081	-1.41899	21.078	5.37367e-05	0.00142354	NA
ENSDARG00000058284	ENSDARG00000058284	114973	7.4004	7.18453	21.0745	5.37696e-05	0.00142354	NA
ENSDARG00000092641	ENSDARG00000092641	3271	9.21327	-1.29759	21.0736	5.37784e-05	0.00142354	NA
ENSDARG00000096449	ENSDARG00000096449	15249	8.99904	0.5413	21.0692	5.38192e-05	0.00142354	si:ch211-194e1.7
ENSDARG00000042520	ENSDARG00000042520	25161	4.67153	5.3871	21.0609	5.38977e-05	0.00142354	si:dkey-251i10.3
ENSDARG00000052402	ENSDARG00000052402	24986	-8.05742	0.700967	-21.058	5.39249e-05	0.00142354	dnmt3ba
ENSDARG00000075058	ENSDARG00000075058	16727	-11.4379	1.29067	-21.0499	5.40017e-05	0.00142354	gabra6a
ENSDARG00000094538	ENSDARG00000094538	12648	8.92431	-1.44229	21.0473	5.40258e-05	0.00142354	si:dkey-65l23.1
ENSDARG00000094217	ENSDARG00000094217	2839	-8.55712	-0.154924	-21.0428	5.40689e-05	0.00142354	NA
ENSDARG00000022437	ENSDARG00000022437	17569	9.10406	-1.35274	21.0427	5.40698e-05	0.00142354	cd81b
ENSDARG00000058090	ENSDARG00000058090	211282	7.73479	3.37588	21.037	5.41232e-05	0.00142354	cfap57
ENSDARG00000076169	ENSDARG00000076169	11032	-7.78915	-0.542879	-21.0289	5.42002e-05	0.00142354	pold3
ENSDARG00000040565	ENSDARG00000040565	3361	8.90726	-1.45096	21.0279	5.421e-05	0.00142354	ckmb
ENSDARG00000087474	ENSDARG00000087474	3973	9.20809	-1.30079	21.0278	5.42109e-05	0.00142354	ccr6a
ENSDARG00000007960	ENSDARG00000007960	6319	-11.9641	1.55379	-21.0235	5.42516e-05	0.00142354	hnrnpaba
ENSDARG00000073765	ENSDARG00000073765	12489	-7.62014	-0.637928	-21.0116	5.43648e-05	0.00142532	gna13a
ENSDARG00000102478	ENSDARG00000102478	146964	10.0175	5.33218	21.0022	5.44542e-05	0.00142648	NA
ENSDARG00000101912	ENSDARG00000101912	5614	8.88376	-1.46266	20.9973	5.45015e-05	0.00142654	NA
ENSDARG00000031044	ENSDARG00000031044	9107	-9.53816	0.338497	-20.9883	5.45874e-05	0.0014276	lipg
ENSDARG00000055874	ENSDARG00000055874	71816	-9.25892	5.16793	-20.9835	5.46333e-05	0.00142762	cpe
ENSDARG00000036162	ENSDARG00000036162	2493	-8.67693	-0.0944973	-20.9759	5.4706e-05	0.0014279	hnrnpa0b
ENSDARG00000027469	ENSDARG00000027469	254341	1.96005	8.76893	20.9693	5.477e-05	0.0014279	hsd17b1
ENSDARG00000105039	ENSDARG00000105039	44315	8.5665	1.91619	20.9682	5.47801e-05	0.0014279	phka1b
ENSDARG00000037941	ENSDARG00000037941	8786	-11.4516	2.07683	-20.941	5.50428e-05	0.00143357	syt5a
ENSDARG00000099914	ENSDARG00000099914	439	9.05875	-1.37492	20.9279	5.5169e-05	0.00143567	NA
ENSDARG00000012347	ENSDARG00000012347	16607	-10.0179	0.551382	-20.9198	5.52478e-05	0.00143653	nacad
ENSDARG00000097915	ENSDARG00000097915	3706	-8.06914	-0.118326	-20.8912	5.55272e-05	0.00144031	NA
ENSDARG00000054319	ENSDARG00000054319	14807	9.77245	-1.01884	20.8885	5.55539e-05	0.00144031	oxct1b
ENSDARG00000100020	ENSDARG00000100020	3791	-11.5428	1.34328	-20.8785	5.56514e-05	0.00144031	pim1
ENSDARG00000026229	ENSDARG00000026229	3457	-9.35259	0.24542	-20.8729	5.57068e-05	0.00144031	prnpa
ENSDARG00000043485	ENSDARG00000043485	9800	-8.4139	-0.226824	-20.8727	5.57088e-05	0.00144031	si:ch211-22i13.2
ENSDARG00000090716	ENSDARG00000090716	54210	-5.8809	5.36972	-20.87	5.57345e-05	0.00144031	cltcb
ENSDARG00000039411	ENSDARG00000039411	14690	10.42	0.0755511	20.8645	5.5789e-05	0.00144031	cep68
ENSDARG00000054833	ENSDARG00000054833	236428	2.88181	7.34315	20.8597	5.58367e-05	0.00144031	nucb1
ENSDARG00000039515	ENSDARG00000039515	3409	-9.27175	0.204834	-20.8483	5.59485e-05	0.00144031	atf4a
ENSDARG00000044642	ENSDARG00000044642	3832	-8.53827	-0.184654	-20.8473	5.59584e-05	0.00144031	sc5d
ENSDARG00000088750	ENSDARG00000088750	110276	8.80991	3.06638	20.8454	5.59771e-05	0.00144031	otogl
ENSDARG00000101915	ENSDARG00000101915	3370	-8.79761	-0.0558785	-20.8435	5.59965e-05	0.00144031	pin1
ENSDARG00000060862	ENSDARG00000060862	13204	4.49472	5.74884	20.8433	5.5998e-05	0.00144031	atxn1b
ENSDARG00000045391	ENSDARG00000045391	17617	10.21	-0.0292614	20.8398	5.60332e-05	0.00144031	cd226
ENSDARG00000103725	ENSDARG00000103725	33117	6.14758	5.10392	20.8331	5.60994e-05	0.00144031	znf341
ENSDARG00000062598	ENSDARG00000062598	9781	8.83394	-1.48755	20.8219	5.62103e-05	0.00144031	ltc4s
ENSDARG00000096073	ENSDARG00000096073	41636	13.6468	1.74171	20.8213	5.62161e-05	0.00144031	zgc:153049
ENSDARG00000101609	ENSDARG00000101609	11710	9.60623	-1.10092	20.819	5.62393e-05	0.00144031	NA
ENSDARG00000045399	ENSDARG00000045399	7710	-12.3838	1.76378	-20.8169	5.62606e-05	0.00144031	cct5
ENSDARG00000054150	ENSDARG00000054150	4163	-7.4077	-0.737723	-20.8081	5.63477e-05	0.00144137	cx23
ENSDARG00000078226	ENSDARG00000078226	121117	3.69184	6.73999	20.7983	5.64455e-05	0.00144198	cdh12a
ENSDARG00000077330	ENSDARG00000077330	58164	7.532	2.4193	20.7918	5.65103e-05	0.00144198	sh3tc1
ENSDARG00000035400	ENSDARG00000035400	10183	-11.3647	1.75011	-20.7894	5.65341e-05	0.00144198	btf3
ENSDARG00000068840	ENSDARG00000068840	9500	8.82506	-1.49198	20.7874	5.65547e-05	0.00144198	zgc:66024
ENSDARG00000078352	ENSDARG00000078352	1746	-7.37163	-0.758757	-20.7622	5.68076e-05	0.00144648	lyrm4
ENSDARG00000007864	ENSDARG00000007864	2290	8.83989	-1.4845	20.7595	5.68349e-05	0.00144648	NA
ENSDARG00000102511	ENSDARG00000102511	3422	-7.82594	-0.537475	-20.7548	5.68818e-05	0.00144648	cript
ENSDARG00000098458	ENSDARG00000098458	5213	-11.1212	1.90896	-20.7516	5.69143e-05	0.00144648	zgc:171772
ENSDARG00000045898	ENSDARG00000045898	3024	-10.8945	0.98835	-20.738	5.70519e-05	0.00144668	NA
ENSDARG00000069169	ENSDARG00000069169	55311	4.99433	5.03899	20.7292	5.71411e-05	0.00144668	cerk
ENSDARG00000045785	ENSDARG00000045785	9252	-7.70633	-0.58425	-20.7257	5.71766e-05	0.00144668	zgc:103499
ENSDARG00000097940	ENSDARG00000097940	4386	8.81803	-1.49558	20.7186	5.72489e-05	0.00144668	pimr175
ENSDARG00000008333	ENSDARG00000008333	3940	11.4624	0.93009	20.7098	5.73381e-05	0.00144668	znfl2a
ENSDARG00000042905	ENSDARG00000042905	4864	-6.70692	4.17328	-20.7072	5.73654e-05	0.00144668	rpl10a
ENSDARG00000100325	ENSDARG00000100325	5358	-7.42077	-0.730299	-20.7026	5.74116e-05	0.00144668	NA
ENSDARG00000069216	ENSDARG00000069216	3166	8.83943	-1.48471	20.6989	5.74498e-05	0.00144668	c6ast1
ENSDARG00000058563	ENSDARG00000058563	15618	-7.51776	-0.680332	-20.6953	5.7487e-05	0.00144668	ubox5
ENSDARG00000091234	ENSDARG00000091234	1423	-7.65679	-0.620854	-20.6923	5.75169e-05	0.00144668	LOC100000332
ENSDARG00000061303	ENSDARG00000061303	179285	6.18652	4.87395	20.6901	5.75392e-05	0.00144668	oca2
ENSDARG00000102539	ENSDARG00000102539	23393	8.98122	1.74641	20.6797	5.76467e-05	0.00144668	mkxb
ENSDARG00000034007	ENSDARG00000034007	44215	-8.90819	4.18675	-20.675	5.76944e-05	0.00144668	prom1b
ENSDARG00000087441	ENSDARG00000087441	1713	8.9326	-1.43803	20.6712	5.77341e-05	0.00144668	NA
ENSDARG00000096717	ENSDARG00000096717	9059	-7.49926	-0.698016	-20.6681	5.77653e-05	0.00144668	NA
ENSDARG00000073799	ENSDARG00000073799	6533	11.4074	0.322515	20.6639	5.78082e-05	0.00144668	zgc:194210
ENSDARG00000086647	ENSDARG00000086647	16255	8.78514	-1.51197	20.6498	5.79542e-05	0.00144668	chrng
ENSDARG00000078073	ENSDARG00000078073	5622	-8.68737	-0.0887612	-20.6359	5.80979e-05	0.00144668	nudt5
ENSDARG00000031875	ENSDARG00000031875	78722	8.01545	2.79289	20.6342	5.81156e-05	0.00144668	trpa1b
ENSDARG00000077291	ENSDARG00000077291	4308	-11.7657	2.23784	-20.6195	5.8268e-05	0.00144668	rps2
ENSDARG00000101175	ENSDARG00000101175	126690	5.43337	7.34823	20.6168	5.82967e-05	0.00144668	mcu
ENSDARG00000093000	ENSDARG00000093000	3258	8.78272	-1.51321	20.6143	5.83219e-05	0.00144668	NA
ENSDARG00000006497	ENSDARG00000006497	45853	-6.14577	5.66269	-20.609	5.83777e-05	0.00144668	rtn1a
ENSDARG00000063924	ENSDARG00000063924	1141	-15.1152	3.1016	-20.6042	5.84278e-05	0.00144668	CYTB
ENSDARG00000090454	ENSDARG00000090454	60608	-7.48323	4.62464	-20.5992	5.84793e-05	0.00144668	gnb1a
ENSDARG00000088842	ENSDARG00000088842	203744	4.16699	6.13832	20.5966	5.85069e-05	0.00144668	si:dkey-192j17.1
ENSDARG00000101271	ENSDARG00000101271	7732	11.3776	0.307635	20.5966	5.85074e-05	0.00144668	si:ch211-227n13.3
ENSDARG00000031809	ENSDARG00000031809	19882	9.00016	-0.91749	20.5909	5.85664e-05	0.00144668	rbm24b
ENSDARG00000096031	ENSDARG00000096031	5262	-9.1091	0.0986056	-20.5893	5.85837e-05	0.00144668	si:ch73-6k14.2
ENSDARG00000052623	ENSDARG00000052623	19951	-10.6748	0.909117	-20.5829	5.86508e-05	0.00144668	bsdc1
ENSDARG00000010010	ENSDARG00000010010	12142	-10.9784	1.06117	-20.5806	5.86743e-05	0.00144668	trim13
ENSDARG00000101412	ENSDARG00000101412	35135	9.20376	1.02056	20.5785	5.86966e-05	0.00144668	NA
ENSDARG00000043388	ENSDARG00000043388	3914	-8.09641	-0.404164	-20.5782	5.87e-05	0.00144668	atraid
ENSDARG00000056138	ENSDARG00000056138	15495	-8.21486	3.46401	-20.5731	5.87536e-05	0.00144668	sf3b1
ENSDARG00000043732	ENSDARG00000043732	12593	-8.41617	1.70417	-20.5671	5.88163e-05	0.00144668	cops4
ENSDARG00000031693	ENSDARG00000031693	19920	8.84167	-1.48384	20.5664	5.8824e-05	0.00144668	kif9
ENSDARG00000030641	ENSDARG00000030641	21061	-9.23206	0.185257	-20.563	5.88593e-05	0.00144668	letmd1
ENSDARG00000037108	ENSDARG00000037108	5807	-7.78528	-0.543806	-20.5617	5.88737e-05	0.00144668	pfdn6
ENSDARG00000044862	ENSDARG00000044862	2395	-12.0979	1.58954	-20.5591	5.89012e-05	0.00144668	opn1lw1
ENSDARG00000092295	ENSDARG00000092295	3150	10.4047	0.0678388	20.5589	5.89023e-05	0.00144668	NA
ENSDARG00000018002	ENSDARG00000018002	7562	4.21628	6.29606	20.5547	5.89467e-05	0.00144668	eci1
ENSDARG00000100670	ENSDARG00000100670	15286	-8.46247	-0.208418	-20.5547	5.89472e-05	0.00144668	pcdh1g31
ENSDARG00000105005	ENSDARG00000105005	2093	-7.31182	-0.786883	-20.5522	5.89733e-05	0.00144668	NA
ENSDARG00000104483	ENSDARG00000104483	11850	-7.59802	-0.650067	-20.5471	5.90271e-05	0.00144668	gipc1
ENSDARG00000096189	ENSDARG00000096189	8101	9.19344	-0.711556	20.5433	5.90677e-05	0.00144668	NA
ENSDARG00000017794	ENSDARG00000017794	18755	-10.4508	1.01069	-20.5431	5.90701e-05	0.00144668	sdr16c5b
ENSDARG00000052455	ENSDARG00000052455	14484	4.93766	5.14532	20.5368	5.91366e-05	0.00144668	porcnl
ENSDARG00000022085	ENSDARG00000022085	72898	-8.4239	1.31629	-20.5362	5.91433e-05	0.00144668	si:dkey-34e4.1
ENSDARG00000095401	ENSDARG00000095401	1792	8.87126	-1.46872	20.5337	5.91697e-05	0.00144668	NA
ENSDARG00000004576	ENSDARG00000004576	17645	10.2239	-0.022449	20.5276	5.92341e-05	0.00144691	plk4
ENSDARG00000079702	ENSDARG00000079702	18001	-8.41389	-0.22629	-20.5241	5.92711e-05	0.00144691	wdr81
ENSDARG00000058782	ENSDARG00000058782	103512	7.38612	3.44892	20.5191	5.93246e-05	0.0014471	si:ch73-242m19.1
ENSDARG00000020298	ENSDARG00000020298	2574	-10.6758	0.878906	-20.4991	5.95379e-05	0.0014508	btg2
ENSDARG00000052222	ENSDARG00000052222	2493	-7.52076	-0.678181	-20.4962	5.95684e-05	0.0014508	zgc:114118
ENSDARG00000010700	ENSDARG00000010700	1728	8.73821	-1.53539	20.478	5.9764e-05	0.00145442	il17d
ENSDARG00000104084	ENSDARG00000104084	12057	-7.98467	-0.459646	-20.4737	5.98094e-05	0.00145442	si:dkey-191g9.7
ENSDARG00000053716	ENSDARG00000053716	8309	-7.60004	-0.637679	-20.4659	5.98937e-05	0.00145455	zgc:153990
ENSDARG00000100045	ENSDARG00000100045	3120	8.7593	-1.52496	20.4647	5.99069e-05	0.00145455	NA
ENSDARG00000026972	ENSDARG00000026972	6825	8.80347	-1.50265	20.4576	5.99831e-05	0.00145505	si:ch211-119o8.6
ENSDARG00000018065	ENSDARG00000018065	626459	3.60279	8.70617	20.4534	6.00291e-05	0.00145505	ntm
ENSDARG00000103677	ENSDARG00000103677	2401	9.00338	-1.40255	20.45	6.00659e-05	0.00145505	LOC799881
ENSDARG00000002967	ENSDARG00000002967	7041	-8.04281	-0.430942	-20.4392	6.01824e-05	0.00145573	pdap1b
ENSDARG00000104992	ENSDARG00000104992	6039	-7.47211	-0.702881	-20.4388	6.01861e-05	0.00145573	epgn
ENSDARG00000052496	ENSDARG00000052496	75095	7.35265	3.64157	20.4168	6.04252e-05	0.00145986	hmha1a
ENSDARG00000070386	ENSDARG00000070386	5304	-7.72322	-0.57495	-20.4089	6.05113e-05	0.00145986	krtcap2
ENSDARG00000076820	ENSDARG00000076820	11340	-7.29539	-0.794139	-20.4046	6.05589e-05	0.00145986	LOC100148479
ENSDARG00000045927	ENSDARG00000045927	9199	9.17086	0.756153	20.4004	6.06046e-05	0.00145986	slc25a44a
ENSDARG00000101813	ENSDARG00000101813	27456	-6.16301	5.15609	-20.3982	6.06287e-05	0.00145986	nap1l1
ENSDARG00000040971	ENSDARG00000040971	11068	-10.0589	1.07638	-20.3949	6.06645e-05	0.00145986	zgc:92606
ENSDARG00000012763	ENSDARG00000012763	26566	-8.92642	0.695299	-20.3895	6.07235e-05	0.00145986	arl13b
ENSDARG00000087187	ENSDARG00000087187	127674	6.00553	7.75348	20.3892	6.07271e-05	0.00145986	grip2a
ENSDARG00000079664	ENSDARG00000079664	15251	15.2008	3.15845	20.3779	6.08507e-05	0.00146116	zgc:172341
ENSDARG00000095912	ENSDARG00000095912	11507	-8.53507	0.639839	-20.3681	6.09592e-05	0.00146116	si:dkey-229b18.3
ENSDARG00000019222	ENSDARG00000019222	10344	-7.62629	-0.624079	-20.3678	6.09621e-05	0.00146116	mrpl24
ENSDARG00000104782	ENSDARG00000104782	11590	-10.2048	4.0136	-20.3658	6.0984e-05	0.00146116	oaz1b
ENSDARG00000025693	ENSDARG00000025693	5574	-9.58029	0.576847	-20.3608	6.104e-05	0.00146116	tmem9b
ENSDARG00000007371	ENSDARG00000007371	10586	9.15587	-1.32697	20.359	6.10592e-05	0.00146116	slc26a3.1
ENSDARG00000006413	ENSDARG00000006413	5381	-9.60816	0.735654	-20.3529	6.11266e-05	0.00146132	rpl38
ENSDARG00000037291	ENSDARG00000037291	9914	-8.31701	-0.274834	-20.35	6.11585e-05	0.00146132	dpf2l
ENSDARG00000092732	ENSDARG00000092732	11021	9.91903	1.55081	20.3311	6.13683e-05	0.00146522	NA
ENSDARG00000103699	ENSDARG00000103699	175009	2.92263	7.14079	20.3201	6.14903e-05	0.00146702	ptpn13
ENSDARG00000076334	ENSDARG00000076334	1770	-7.6799	-0.596712	-20.3101	6.16021e-05	0.00146858	mrpl43
ENSDARG00000037423	ENSDARG00000037423	7092	-7.33767	-0.777844	-20.3041	6.16688e-05	0.00146906	smim19
ENSDARG00000104314	ENSDARG00000104314	188239	3.26129	6.68848	20.2932	6.1791e-05	0.0014704	nrg1
ENSDARG00000027620	ENSDARG00000027620	9135	9.03336	-1.38817	20.2908	6.18183e-05	0.0014704	bco2l
ENSDARG00000023062	ENSDARG00000023062	6403	-8.63018	-0.117032	-20.285	6.18826e-05	0.0014708	zgc:85866
ENSDARG00000041248	ENSDARG00000041248	21332	9.01381	1.09413	20.2783	6.19585e-05	0.0014708	si:dkey-241l7.6
ENSDARG00000090468	ENSDARG00000090468	8247	9.06735	-1.37051	20.2727	6.2021e-05	0.0014708	ppp1r3aa
ENSDARG00000101935	ENSDARG00000101935	1872	-8.65509	-0.104479	-20.2704	6.2047e-05	0.0014708	NA
ENSDARG00000007783	ENSDARG00000007783	21826	10.8807	1.49947	20.2676	6.20787e-05	0.0014708	blk
ENSDARG00000031495	ENSDARG00000031495	6399	-9.34341	2.81774	-20.2623	6.21379e-05	0.0014708	seta
ENSDARG00000070083	ENSDARG00000070083	5162	-13.8784	3.50576	-20.2603	6.21615e-05	0.0014708	atp5b
ENSDARG00000004931	ENSDARG00000004931	93837	6.59051	3.30307	20.2496	6.22818e-05	0.00147161	slc8a3
ENSDARG00000077385	ENSDARG00000077385	93423	4.59913	5.23744	20.249	6.2289e-05	0.00147161	rgs19
ENSDARG00000052654	ENSDARG00000052654	240221	3.77873	7.57881	20.2445	6.23398e-05	0.0014717	thrab
ENSDARG00000100829	ENSDARG00000100829	12561	-8.36604	-0.256753	-20.2403	6.23874e-05	0.00147173	pcdh1g32
ENSDARG00000088383	ENSDARG00000088383	4981	-11.0962	1.12054	-20.2289	6.25167e-05	0.001473	cox5aa
ENSDARG00000090833	ENSDARG00000090833	6911	9.32711	-1.24144	20.2203	6.26148e-05	0.001473	igfbp6b
ENSDARG00000019293	ENSDARG00000019293	17488	-8.07925	-0.394497	-20.2145	6.26809e-05	0.001473	tfdp1a
ENSDARG00000099931	ENSDARG00000099931	33402	-8.27797	0.85399	-20.2141	6.26855e-05	0.001473	pcdh1g26
ENSDARG00000069109	ENSDARG00000069109	4932	-7.32737	-0.783228	-20.2096	6.27371e-05	0.001473	sssca1
ENSDARG00000036345	ENSDARG00000036345	4816	-8.68131	-0.0911969	-20.2089	6.27452e-05	0.001473	cmtr2
ENSDARG00000067796	ENSDARG00000067796	24657	-7.92225	-0.473773	-20.2064	6.27728e-05	0.001473	clpxb
ENSDARG00000021573	ENSDARG00000021573	21848	8.48663	1.46941	20.1994	6.28536e-05	0.001473	slc16a7
ENSDARG00000056464	ENSDARG00000056464	3829	8.87703	-1.46627	20.1952	6.2901e-05	0.001473	fitm1
ENSDARG00000101876	ENSDARG00000101876	30063	8.85731	-1.47563	20.191	6.29496e-05	0.001473	LOC103911748
ENSDARG00000061974	ENSDARG00000061974	57007	7.96666	2.15851	20.184	6.30297e-05	0.001473	grhl2b
ENSDARG00000063169	ENSDARG00000063169	19107	8.61998	-1.10784	20.184	6.303e-05	0.001473	ubn1
ENSDARG00000021846	ENSDARG00000021846	2665	-8.1584	-0.354516	-20.1819	6.30546e-05	0.001473	NA
ENSDARG00000089053	ENSDARG00000089053	119	8.6562	-1.57638	20.1709	6.31812e-05	0.001473	NA
ENSDARG00000010096	ENSDARG00000010096	22415	8.64258	-1.58324	20.1607	6.32983e-05	0.001473	slc1a6
ENSDARG00000022456	ENSDARG00000022456	21522	-6.11275	7.44224	-20.1466	6.34614e-05	0.001473	eno1a
ENSDARG00000035607	ENSDARG00000035607	19752	-8.61392	-0.148136	-20.1425	6.35096e-05	0.001473	ankle2
ENSDARG00000092369	ENSDARG00000092369	823	8.74811	-1.5303	20.1312	6.36401e-05	0.001473	NA
ENSDARG00000091970	ENSDARG00000091970	5308	8.99295	-1.40773	20.1261	6.36998e-05	0.001473	ms4a17a.3
ENSDARG00000045141	ENSDARG00000045141	6950	8.78326	-1.5127	20.123	6.37361e-05	0.001473	aqp8a.1
ENSDARG00000029795	ENSDARG00000029795	24928	8.95241	0.894813	20.1131	6.38517e-05	0.001473	fam213b
ENSDARG00000104122	ENSDARG00000104122	1602	8.76441	-1.52251	20.1053	6.39428e-05	0.001473	NA
ENSDARG00000075916	ENSDARG00000075916	12297	-8.42854	-0.218272	-20.1046	6.39504e-05	0.001473	zgc:66472
ENSDARG00000016089	ENSDARG00000016089	11819	-9.2797	0.499104	-20.1046	6.39505e-05	0.001473	gltscr1l
ENSDARG00000058467	ENSDARG00000058467	46801	3.57902	7.22019	20.096	6.4052e-05	0.001473	prpf40a
ENSDARG00000052775	ENSDARG00000052775	20365	-9.05242	0.0955969	-20.091	6.41099e-05	0.001473	opn3
ENSDARG00000103771	ENSDARG00000103771	23784	7.65436	2.55467	20.0902	6.41198e-05	0.001473	cep128
ENSDARG00000037960	ENSDARG00000037960	14895	-9.10761	0.097193	-20.0893	6.41301e-05	0.001473	lrrc17
ENSDARG00000091348	ENSDARG00000091348	37252	-11.1119	1.1286	-20.0868	6.41591e-05	0.001473	rtn3
ENSDARG00000026839	ENSDARG00000026839	2094	-7.75996	-0.55563	-20.077	6.42753e-05	0.001473	med21
ENSDARG00000054829	ENSDARG00000054829	28501	-9.2069	0.656969	-20.0766	6.42797e-05	0.001473	pik3c3
ENSDARG00000033916	ENSDARG00000033916	50031	7.94875	7.13242	20.0756	6.42912e-05	0.001473	si:ch211-243j20.2
ENSDARG00000038064	ENSDARG00000038064	7549	6.78821	4.90784	20.0723	6.43303e-05	0.001473	chmp3
ENSDARG00000097427	ENSDARG00000097427	862	8.87375	-1.46792	20.0716	6.43383e-05	0.001473	NA
ENSDARG00000077145	ENSDARG00000077145	43827	-9.57367	0.357496	-20.0697	6.43613e-05	0.001473	adcy3a
ENSDARG00000098004	ENSDARG00000098004	5124	10.3761	0.0534912	20.0681	6.43796e-05	0.001473	ftr91
ENSDARG00000052244	ENSDARG00000052244	11618	-10.9734	1.05928	-20.0679	6.43818e-05	0.001473	zgc:158564
ENSDARG00000046014	ENSDARG00000046014	4236	8.6166	-1.59621	20.0666	6.43976e-05	0.001473	kcna6a
ENSDARG00000105037	ENSDARG00000105037	3343	-8.18123	-0.342809	-20.0658	6.44071e-05	0.001473	snrpf
ENSDARG00000055554	ENSDARG00000055554	6836	8.63559	-1.58681	20.0585	6.44934e-05	0.001473	wnt1
ENSDARG00000052429	ENSDARG00000052429	13175	-8.92573	0.00669404	-20.0512	6.45801e-05	0.001473	syngr2a
ENSDARG00000104870	ENSDARG00000104870	3999	8.65451	-1.57738	20.048	6.46169e-05	0.001473	NA
ENSDARG00000036588	ENSDARG00000036588	6573	-9.68609	0.385029	-20.0469	6.46309e-05	0.001473	mhc1zba
ENSDARG00000022340	ENSDARG00000022340	3237	-8.12629	-0.390282	-20.0458	6.46435e-05	0.001473	ufc1
ENSDARG00000034588	ENSDARG00000034588	43742	8.36562	1.62658	20.0439	6.46662e-05	0.001473	scn4ab
ENSDARG00000023267	ENSDARG00000023267	15142	-8.45423	-0.227594	-20.0402	6.47095e-05	0.001473	atad1a
ENSDARG00000097082	ENSDARG00000097082	7590	-7.79349	-0.554955	-20.0378	6.47384e-05	0.001473	im:7152348
ENSDARG00000069850	ENSDARG00000069850	1151	-7.54656	-0.676624	-20.0356	6.47645e-05	0.001473	mrpl30
ENSDARG00000062338	ENSDARG00000062338	60660	-9.67303	3.38815	-20.0347	6.47755e-05	0.001473	zeb2a
ENSDARG00000062508	ENSDARG00000062508	3591	-7.49007	-0.704372	-20.0313	6.48154e-05	0.001473	cplx3a
ENSDARG00000021443	ENSDARG00000021443	5073	-11.3577	3.35295	-20.0307	6.48233e-05	0.001473	zfp36l1b
ENSDARG00000030097	ENSDARG00000030097	10358	5.45896	6.90598	20.0202	6.49484e-05	0.00147303	sdcbp
ENSDARG00000101436	ENSDARG00000101436	51817	8.65424	2.05192	20.019	6.49628e-05	0.00147303	NA
ENSDARG00000011146	ENSDARG00000011146	5523	-9.96845	0.55572	-20.0096	6.50745e-05	0.00147303	uqcrb
ENSDARG00000045094	ENSDARG00000045094	38428	7.30387	3.48871	20.0083	6.50907e-05	0.00147303	si:dkey-222b8.1
ENSDARG00000082187	ENSDARG00000082187	148	8.64932	-1.57998	20.0058	6.51204e-05	0.00147303	mir21-1
ENSDARG00000102572	ENSDARG00000102572	6471	-9.31495	0.200225	-20.0021	6.51641e-05	0.00147303	si:ch211-260e23.9
ENSDARG00000027078	ENSDARG00000027078	7888	-9.57806	0.33118	-19.9988	6.52046e-05	0.00147303	cnppd1
ENSDARG00000092792	ENSDARG00000092792	42856	-8.3252	-0.270145	-19.9942	6.52597e-05	0.00147303	zgc:92658
ENSDARG00000058221	ENSDARG00000058221	55936	3.0843	7.40693	19.9886	6.53263e-05	0.00147303	ugcg
ENSDARG00000004836	ENSDARG00000004836	36550	-7.8243	4.40479	-19.9775	6.54602e-05	0.00147303	dnajc5ab
ENSDARG00000105231	ENSDARG00000105231	9244	-8.79773	-0.032292	-19.9719	6.55284e-05	0.00147303	setd8a
ENSDARG00000055527	ENSDARG00000055527	46420	-8.09812	-0.384556	-19.9695	6.55564e-05	0.00147303	cmn
ENSDARG00000097321	ENSDARG00000097321	1750	8.60483	-1.60205	19.9675	6.55811e-05	0.00147303	NA
ENSDARG00000060452	ENSDARG00000060452	272877	4.64255	6.57727	19.9672	6.55841e-05	0.00147303	sdk2b
ENSDARG00000026049	ENSDARG00000026049	19834	8.67994	-1.5644	19.9628	6.56373e-05	0.00147303	mxf
ENSDARG00000036684	ENSDARG00000036684	7672	-7.22442	-0.828537	-19.9588	6.56866e-05	0.00147303	ndufa7
ENSDARG00000105113	ENSDARG00000105113	15391	7.22167	2.42271	19.9558	6.57229e-05	0.00147303	galr2b
ENSDARG00000041068	ENSDARG00000041068	10048	-8.8117	3.6691	-19.9556	6.57249e-05	0.00147303	got2a
ENSDARG00000097932	ENSDARG00000097932	14760	10.6906	0.319576	19.9518	6.57715e-05	0.00147303	NA
ENSDARG00000012234	ENSDARG00000012234	7321	-8.89898	0.0186583	-19.9479	6.58189e-05	0.00147303	psme3
ENSDARG00000076186	ENSDARG00000076186	2278	9.45686	-0.490193	19.943	6.58774e-05	0.00147303	NA
ENSDARG00000103908	ENSDARG00000103908	7898	-8.82149	-0.0202775	-19.929	6.60486e-05	0.00147303	LOC100535417
ENSDARG00000103146	ENSDARG00000103146	20270	6.72021	2.99564	19.9285	6.60547e-05	0.00147303	nlrc3
ENSDARG00000092717	ENSDARG00000092717	42676	12.2262	1.33861	19.9241	6.61082e-05	0.00147303	LOC108183408
ENSDARG00000035715	ENSDARG00000035715	2749	-12.6752	1.9102	-19.9223	6.61296e-05	0.00147303	marcksl1b
ENSDARG00000019752	ENSDARG00000019752	18732	-12.9587	2.29249	-19.9183	6.61789e-05	0.00147303	rom1a
ENSDARG00000103983	ENSDARG00000103983	6990	6.78336	2.71667	19.9063	6.63264e-05	0.00147303	slc30a10
ENSDARG00000000796	ENSDARG00000000796	11488	-8.37491	-0.267177	-19.9061	6.63286e-05	0.00147303	nr4a1
ENSDARG00000010717	ENSDARG00000010717	4071	-10.1956	0.638686	-19.9009	6.63922e-05	0.00147303	chchd10
ENSDARG00000007490	ENSDARG00000007490	1583	-9.1278	0.106973	-19.9008	6.63933e-05	0.00147303	adrb1
ENSDARG00000057331	ENSDARG00000057331	6792	8.56525	-1.6219	19.8992	6.64131e-05	0.00147303	NA
ENSDARG00000096849	ENSDARG00000096849	12553	-9.35206	3.29827	-19.899	6.64155e-05	0.00147303	si:dkey-16p21.8
ENSDARG00000037810	ENSDARG00000037810	4953	-7.30433	-0.787035	-19.8884	6.6546e-05	0.00147303	zgc:112175
ENSDARG00000097742	ENSDARG00000097742	10787	11.0923	0.16499	19.877	6.66868e-05	0.00147303	NA
ENSDARG00000022614	ENSDARG00000022614	21378	11.8585	2.08626	19.8741	6.67222e-05	0.00147303	ddx43
ENSDARG00000079624	ENSDARG00000079624	4635	-9.74391	0.443224	-19.8671	6.68083e-05	0.00147303	amer1
ENSDARG00000061940	ENSDARG00000061940	175295	5.65394	6.66793	19.866	6.68223e-05	0.00147303	htr4
ENSDARG00000022185	ENSDARG00000022185	21890	5.39451	4.83068	19.8659	6.68228e-05	0.00147303	NA
ENSDARG00000103339	ENSDARG00000103339	1279	-9.39608	0.24041	-19.8627	6.68631e-05	0.00147303	NA
ENSDARG00000092907	ENSDARG00000092907	1748	-8.50162	-0.181103	-19.8538	6.69731e-05	0.00147303	NA
ENSDARG00000092410	ENSDARG00000092410	1845	9.36126	-1.22441	19.8523	6.69915e-05	0.00147303	NA
ENSDARG00000069095	ENSDARG00000069095	18707	9.98226	-0.142866	19.8517	6.69988e-05	0.00147303	gls2a
ENSDARG00000033160	ENSDARG00000033160	7572	-12.6121	1.87879	-19.8495	6.70264e-05	0.00147303	nr1d1
ENSDARG00000094377	ENSDARG00000094377	208779	7.02666	6.05781	19.8409	6.71338e-05	0.00147303	samd10b
ENSDARG00000008637	ENSDARG00000008637	20641	8.60224	1.08913	19.8384	6.7165e-05	0.00147303	mtp
ENSDARG00000027915	ENSDARG00000027915	16068	-8.00167	-0.193745	-19.8296	6.72739e-05	0.00147303	zc2hc1a
ENSDARG00000073710	ENSDARG00000073710	34319	-6.91592	3.91595	-19.8285	6.72877e-05	0.00147303	usp7
ENSDARG00000003281	ENSDARG00000003281	12956	-7.10545	5.20621	-19.8285	6.72879e-05	0.00147303	pik3ip1
ENSDARG00000030215	ENSDARG00000030215	23702	11.1791	3.67638	19.8237	6.73486e-05	0.00147303	matn1
ENSDARG00000078781	ENSDARG00000078781	18230	8.21148	1.83163	19.8176	6.7424e-05	0.00147303	si:ch211-161c3.6
ENSDARG00000012603	ENSDARG00000012603	6848	-8.95936	0.0230825	-19.8146	6.74623e-05	0.00147303	eif3ja
ENSDARG00000012796	ENSDARG00000012796	7972	8.54412	-1.63243	19.8105	6.75128e-05	0.00147303	hnmt
ENSDARG00000099345	ENSDARG00000099345	11230	-7.36056	-0.758003	-19.8093	6.75283e-05	0.00147303	si:rp71-1d10.8
ENSDARG00000055463	ENSDARG00000055463	16751	-10.7563	1.72361	-19.803	6.76075e-05	0.00147303	lrit3a
ENSDARG00000003229	ENSDARG00000003229	6954	8.53675	-1.63614	19.8025	6.76131e-05	0.00147303	gdf9
ENSDARG00000102567	ENSDARG00000102567	15789	8.46749	1.58329	19.8002	6.76428e-05	0.00147303	LOC103911697
ENSDARG00000079068	ENSDARG00000079068	175118	8.0227	3.29081	19.7982	6.76676e-05	0.00147303	adam12
ENSDARG00000094924	ENSDARG00000094924	62777	3.61754	6.56205	19.7965	6.76888e-05	0.00147303	NA
ENSDARG00000026967	ENSDARG00000026967	32328	3.90549	8.32048	19.7913	6.77542e-05	0.00147303	ap2s1
ENSDARG00000045483	ENSDARG00000045483	2630	-9.92396	0.533678	-19.7911	6.77566e-05	0.00147303	lrtm2a
ENSDARG00000086103	ENSDARG00000086103	235888	6.32231	6.03763	19.7884	6.77912e-05	0.00147303	slc37a1
ENSDARG00000104111	ENSDARG00000104111	32628	-9.26903	0.422431	-19.7833	6.78558e-05	0.00147303	mrps30
ENSDARG00000074848	ENSDARG00000074848	5115	-7.77783	-0.563209	-19.7771	6.79331e-05	0.00147303	smim7
ENSDARG00000099586	ENSDARG00000099586	12681	9.08021	0.138364	19.7771	6.79336e-05	0.00147303	LOC100535654
ENSDARG00000016733	ENSDARG00000016733	13572	-10.6737	1.68354	-19.7746	6.79658e-05	0.00147303	psat1
ENSDARG00000036577	ENSDARG00000036577	17468	-4.54013	6.74439	-19.7717	6.80016e-05	0.00147303	atp6v0cb
ENSDARG00000062420	ENSDARG00000062420	212915	4.31312	7.58829	19.7703	6.80195e-05	0.00147303	nfia
ENSDARG00000052893	ENSDARG00000052893	3070	-10.3761	0.760432	-19.7612	6.81351e-05	0.00147303	rx3
ENSDARG00000078600	ENSDARG00000078600	6460	-7.68536	-0.592759	-19.7591	6.8161e-05	0.00147303	ldlrad3
ENSDARG00000079183	ENSDARG00000079183	14818	-7.10288	-0.89202	-19.7569	6.81889e-05	0.00147303	sod3b
ENSDARG00000038097	ENSDARG00000038097	13487	-8.91595	0.00140902	-19.7543	6.82225e-05	0.00147303	pigq
ENSDARG00000052695	ENSDARG00000052695	6837	-9.71406	0.398575	-19.7539	6.82281e-05	0.00147303	nr2f1a
ENSDARG00000101524	ENSDARG00000101524	248288	6.84602	3.4973	19.7534	6.82339e-05	0.00147303	LOC100537855
ENSDARG00000087697	ENSDARG00000087697	5711	-10.3871	0.765984	-19.7491	6.82881e-05	0.00147319	lpl
ENSDARG00000021808	ENSDARG00000021808	13190	-8.36256	1.03449	-19.7414	6.83866e-05	0.00147431	nmt2
ENSDARG00000036045	ENSDARG00000036045	9227	-9.30539	0.439236	-19.7363	6.84519e-05	0.00147471	penkb
ENSDARG00000013422	ENSDARG00000013422	79213	7.30162	2.62344	19.7318	6.85085e-05	0.00147492	slc8a1a
ENSDARG00000018178	ENSDARG00000018178	24752	-8.90741	-0.00289368	-19.713	6.87501e-05	0.00147562	pgm2
ENSDARG00000103662	ENSDARG00000103662	1290	8.54218	-1.63335	19.7104	6.87824e-05	0.00147562	si:zfos-169g10.2
ENSDARG00000077717	ENSDARG00000077717	4465	-10.5989	0.872163	-19.7018	6.88939e-05	0.00147562	rpl29
ENSDARG00000104439	ENSDARG00000104439	2280	-8.20605	-0.351313	-19.696	6.89678e-05	0.00147562	cldnd1a
ENSDARG00000099159	ENSDARG00000099159	9502	8.64123	-1.5841	19.6942	6.89918e-05	0.00147562	NA
ENSDARG00000092856	ENSDARG00000092856	7754	-7.29659	-0.800056	-19.6908	6.90347e-05	0.00147562	si:ch211-210c8.7
ENSDARG00000070029	ENSDARG00000070029	15501	8.08544	1.56953	19.6908	6.90351e-05	0.00147562	ehhadh
ENSDARG00000097382	ENSDARG00000097382	9396	8.86125	-1.47358	19.6874	6.90792e-05	0.00147562	si:ch211-136a14.4
ENSDARG00000097150	ENSDARG00000097150	3023	8.57361	-1.61759	19.6825	6.91426e-05	0.00147562	NA
ENSDARG00000091304	ENSDARG00000091304	6823	-7.14267	-0.869597	-19.68	6.91744e-05	0.00147562	card19
ENSDARG00000012972	ENSDARG00000012972	2689	-9.39875	0.270175	-19.6736	6.92573e-05	0.00147562	cfl1l
ENSDARG00000089225	ENSDARG00000089225	22322	-9.8067	0.47499	-19.6721	6.92769e-05	0.00147562	trove2
ENSDARG00000058502	ENSDARG00000058502	7277	-7.08834	-0.89838	-19.6692	6.93144e-05	0.00147562	olah
ENSDARG00000098091	ENSDARG00000098091	2817	8.50242	-1.65328	19.6651	6.93682e-05	0.00147562	NA
ENSDARG00000104826	ENSDARG00000104826	30104	-8.12582	0.7776	-19.6621	6.94071e-05	0.00147562	pcdh1gc5
ENSDARG00000103268	ENSDARG00000103268	179850	2.77196	7.34574	19.6588	6.945e-05	0.00147562	NA
ENSDARG00000011334	ENSDARG00000011334	27415	-7.647	4.08437	-19.6547	6.9503e-05	0.00147562	ncaldb
ENSDARG00000059838	ENSDARG00000059838	121637	6.8579	3.71237	19.6492	6.95739e-05	0.00147562	myom3
ENSDARG00000042539	ENSDARG00000042539	19431	-6.73389	4.53303	-19.649	6.95773e-05	0.00147562	ywhaqa
ENSDARG00000025972	ENSDARG00000025972	5472	-8.18884	-0.359934	-19.647	6.96035e-05	0.00147562	mcts1
ENSDARG00000025555	ENSDARG00000025555	7593	-8.07597	-0.395167	-19.6396	6.96999e-05	0.00147562	ormdl3
ENSDARG00000096799	ENSDARG00000096799	78631	9.38507	1.80204	19.6381	6.97183e-05	0.00147562	NA
ENSDARG00000027744	ENSDARG00000027744	1603	-10.2018	0.673235	-19.6365	6.97404e-05	0.00147562	gadd45ba
ENSDARG00000061497	ENSDARG00000061497	144769	8.64975	2.35061	19.6344	6.97674e-05	0.00147562	thsd7bb
ENSDARG00000030335	ENSDARG00000030335	12660	8.4337	2.02554	19.6322	6.97957e-05	0.00147562	zc3h10
ENSDARG00000100392	ENSDARG00000100392	9418	-8.20026	2.65472	-19.6297	6.98289e-05	0.00147562	rps18
ENSDARG00000014806	ENSDARG00000014806	13465	-8.00746	2.87735	-19.6274	6.98594e-05	0.00147562	hacd2
ENSDARG00000042357	ENSDARG00000042357	4162	8.4822	-1.66342	19.6214	6.9937e-05	0.00147562	cldnk
ENSDARG00000090481	ENSDARG00000090481	24682	4.50928	5.08068	19.6193	6.99646e-05	0.00147562	tusc5a
ENSDARG00000068122	ENSDARG00000068122	28158	12.0181	4.13966	19.6193	6.99649e-05	0.00147562	cfap77
ENSDARG00000023820	ENSDARG00000023820	11684	-8.45651	0.068154	-19.6146	7.00268e-05	0.00147562	faxdc2
ENSDARG00000100501	ENSDARG00000100501	4185	12.0515	1.25116	19.6086	7.01055e-05	0.00147562	si:dkey-202l22.4
ENSDARG00000037259	ENSDARG00000037259	3983	-8.89283	0.497793	-19.5994	7.02272e-05	0.00147562	ndufb6
ENSDARG00000086670	ENSDARG00000086670	36373	10.6029	4.18292	19.595	7.0285e-05	0.00147562	ice2
ENSDARG00000099035	ENSDARG00000099035	36790	-8.36822	0.897312	-19.5911	7.03367e-05	0.00147562	pcdh1g33
ENSDARG00000041607	ENSDARG00000041607	14782	-10.3144	0.72975	-19.5859	7.04049e-05	0.00147562	eif4ebp3l
ENSDARG00000020609	ENSDARG00000020609	43187	-7.33083	3.70068	-19.5854	7.0411e-05	0.00147562	snap25a
ENSDARG00000036818	ENSDARG00000036818	9191	8.47075	-1.66914	19.5807	7.04734e-05	0.00147562	hyal3
ENSDARG00000058647	ENSDARG00000058647	40018	9.73296	2.57275	19.5806	7.04745e-05	0.00147562	hck
ENSDARG00000014867	ENSDARG00000014867	6693	-11.9507	2.04342	-19.5774	7.05169e-05	0.00147562	rpl8
ENSDARG00000100703	ENSDARG00000100703	4041	-9.35874	0.250216	-19.5741	7.05612e-05	0.00147562	si:ch211-285j22.3
ENSDARG00000056877	ENSDARG00000056877	7122	-12.1108	1.62869	-19.5729	7.05775e-05	0.00147562	vamp2
ENSDARG00000004396	ENSDARG00000004396	7880	8.63033	-1.58957	19.5721	7.05873e-05	0.00147562	b3gnt5b
ENSDARG00000017244	ENSDARG00000017244	90816	3.384	6.50618	19.5669	7.0656e-05	0.00147562	chd6
ENSDARG00000059279	ENSDARG00000059279	10843	-11.6482	1.39745	-19.5658	7.06712e-05	0.00147562	tfap2a
ENSDARG00000044601	ENSDARG00000044601	27440	-10.3143	2.67489	-19.5637	7.06991e-05	0.00147562	rtn4a
ENSDARG00000011818	ENSDARG00000011818	74007	4.83538	6.77362	19.5606	7.07401e-05	0.00147562	batf
ENSDARG00000044532	ENSDARG00000044532	4472	-8.70773	-0.0769497	-19.5517	7.08593e-05	0.00147684	nr4a2b
ENSDARG00000011727	ENSDARG00000011727	4542	-7.49198	-0.690401	-19.5481	7.09066e-05	0.00147684	b9d1
ENSDARG00000079267	ENSDARG00000079267	47035	8.58907	1.75028	19.5457	7.09389e-05	0.00147684	im:7154036
ENSDARG00000011724	ENSDARG00000011724	113962	7.96806	2.52311	19.5325	7.11153e-05	0.00147779	marveld1
ENSDARG00000102443	ENSDARG00000102443	6538	-8.46959	0.782722	-19.5322	7.11193e-05	0.00147779	NA
ENSDARG00000010481	ENSDARG00000010481	8988	-10.4875	0.783805	-19.5318	7.11252e-05	0.00147779	bzw1a
ENSDARG00000045306	ENSDARG00000045306	21149	-8.11486	-0.396854	-19.5109	7.14051e-05	0.00148263	slc51a
ENSDARG00000007247	ENSDARG00000007247	24202	-9.70783	2.01239	-19.5034	7.15056e-05	0.00148374	ric8a
ENSDARG00000105363	ENSDARG00000105363	3001	8.4453	-1.68189	19.4961	7.16053e-05	0.00148435	si:ch211-207g17.3
ENSDARG00000009430	ENSDARG00000009430	13039	8.46551	-1.6717	19.4911	7.16725e-05	0.00148435	tmem30c
ENSDARG00000009754	ENSDARG00000009754	10242	-8.34043	1.51498	-19.4825	7.17881e-05	0.00148435	zc3h11a
ENSDARG00000014496	ENSDARG00000014496	25875	7.6197	2.47853	19.4807	7.18125e-05	0.00148435	trpv6
ENSDARG00000100657	ENSDARG00000100657	36774	8.19603	2.69582	19.4799	7.18246e-05	0.00148435	egfl7
ENSDARG00000016357	ENSDARG00000016357	11103	-7.03331	-0.927353	-19.4795	7.18295e-05	0.00148435	fmo5
ENSDARG00000021374	ENSDARG00000021374	12438	-9.74778	0.415004	-19.4769	7.18645e-05	0.00148435	cab39l1
ENSDARG00000074415	ENSDARG00000074415	174390	4.39877	5.91887	19.4633	7.20494e-05	0.00148629	zgc:171482
ENSDARG00000009839	ENSDARG00000009839	92372	8.49483	6.24305	19.4608	7.20835e-05	0.00148629	fam117bb
ENSDARG00000035326	ENSDARG00000035326	3906	-7.06583	-0.912715	-19.4558	7.21515e-05	0.00148629	nccrp1
ENSDARG00000031382	ENSDARG00000031382	21290	-10.28	0.712661	-19.4552	7.21595e-05	0.00148629	reep2
ENSDARG00000007477	ENSDARG00000007477	15454	-7.94141	1.44748	-19.4501	7.22299e-05	0.00148629	fbxo8
ENSDARG00000099483	ENSDARG00000099483	4255	-8.74399	-0.0845231	-19.447	7.2272e-05	0.00148629	NA
ENSDARG00000057231	ENSDARG00000057231	14320	-10.1722	3.60537	-19.4394	7.23763e-05	0.00148629	rorca
ENSDARG00000095133	ENSDARG00000095133	49138	10.7933	1.99954	19.438	7.2395e-05	0.00148629	NA
ENSDARG00000078938	ENSDARG00000078938	4440	8.9202	-1.44405	19.4348	7.24388e-05	0.00148629	LOC799523
ENSDARG00000104739	ENSDARG00000104739	1419	-7.05449	-0.91832	-19.4221	7.26128e-05	0.00148629	NA
ENSDARG00000014975	ENSDARG00000014975	1216	8.42037	-1.69437	19.4108	7.27687e-05	0.00148629	NA
ENSDARG00000098130	ENSDARG00000098130	9613	-7.22959	-0.833651	-19.4105	7.27723e-05	0.00148629	bola3
ENSDARG00000077791	ENSDARG00000077791	270308	3.47996	6.39607	19.4104	7.27743e-05	0.00148629	brsk2b
ENSDARG00000025391	ENSDARG00000025391	16361	-8.84144	0.231401	-19.4061	7.2833e-05	0.00148629	pfdn2
ENSDARG00000103937	ENSDARG00000103937	49575	-6.83388	5.31294	-19.405	7.28488e-05	0.00148629	ndrg4
ENSDARG00000101526	ENSDARG00000101526	17317	9.74384	-0.262154	19.3997	7.29219e-05	0.00148629	si:dkey-82o10.4
ENSDARG00000038901	ENSDARG00000038901	10259	-7.15479	-0.862069	-19.3993	7.29273e-05	0.00148629	tmem256
ENSDARG00000104442	ENSDARG00000104442	87325	-8.56975	2.12827	-19.3964	7.2967e-05	0.00148629	aatkb
ENSDARG00000061375	ENSDARG00000061375	23017	-9.09984	0.120395	-19.3957	7.29766e-05	0.00148629	sgpl1
ENSDARG00000014159	ENSDARG00000014159	18927	-8.14375	1.74558	-19.3891	7.30682e-05	0.00148629	mtdha
ENSDARG00000098694	ENSDARG00000098694	28580	3.70897	5.94562	19.3852	7.31233e-05	0.00148629	NA
ENSDARG00000022650	ENSDARG00000022650	3252	-11.6149	1.34666	-19.3765	7.32441e-05	0.00148629	cyp2ad3
ENSDARG00000098660	ENSDARG00000098660	7436	-7.36182	-0.756174	-19.3741	7.32766e-05	0.00148629	tstd2
ENSDARG00000076068	ENSDARG00000076068	25275	5.97794	6.34984	19.3703	7.33302e-05	0.00148629	crtc1a
ENSDARG00000091900	ENSDARG00000091900	125756	6.21392	3.5606	19.3658	7.33928e-05	0.00148629	NA
ENSDARG00000016981	ENSDARG00000016981	146478	3.81656	5.78143	19.3645	7.341e-05	0.00148629	bcar3
ENSDARG00000058444	ENSDARG00000058444	32381	-7.51907	0.901468	-19.351	7.35989e-05	0.00148629	snx6
ENSDARG00000100585	ENSDARG00000100585	2888	-7.78654	-0.540756	-19.35	7.36125e-05	0.00148629	coa3a
ENSDARG00000029866	ENSDARG00000029866	20547	8.42086	-1.69403	19.3496	7.3619e-05	0.00148629	slc6a14
ENSDARG00000103527	ENSDARG00000103527	6987	8.5235	-1.6426	19.3411	7.37378e-05	0.00148629	si:dkeyp-35e5.9
ENSDARG00000010442	ENSDARG00000010442	7150	-8.49463	-0.208611	-19.336	7.3809e-05	0.00148629	rnf11a
ENSDARG00000057410	ENSDARG00000057410	1381	8.53121	-1.63874	19.3344	7.38314e-05	0.00148629	rxfp3
ENSDARG00000101534	ENSDARG00000101534	24907	8.60344	-1.60303	19.3332	7.38482e-05	0.00148629	rab3db
ENSDARG00000024844	ENSDARG00000024844	9857	-8.82818	2.53115	-19.33	7.38939e-05	0.00148629	max
ENSDARG00000087633	ENSDARG00000087633	19234	8.31819	0.815105	19.3293	7.39035e-05	0.00148629	si:dkey-11o18.5
ENSDARG00000100115	ENSDARG00000100115	76329	7.82014	1.80035	19.3269	7.39363e-05	0.00148629	dnah1
ENSDARG00000070781	ENSDARG00000070781	5208	-11.1316	1.13934	-19.3269	7.39366e-05	0.00148629	gjd2b
ENSDARG00000008785	ENSDARG00000008785	15302	-10.7672	1.73093	-19.323	7.39925e-05	0.00148629	dldh
ENSDARG00000075461	ENSDARG00000075461	20090	-9.86174	0.767207	-19.3224	7.39996e-05	0.00148629	suv420h2
ENSDARG00000099273	ENSDARG00000099273	7704	-7.68201	-0.611447	-19.317	7.40762e-05	0.00148629	zgc:103508
ENSDARG00000096045	ENSDARG00000096045	7160	9.67564	-0.296321	19.3101	7.41732e-05	0.00148629	si:ch73-263o4.4
ENSDARG00000093868	ENSDARG00000093868	6113	8.39899	-1.70498	19.3075	7.42106e-05	0.00148629	NA
ENSDARG00000035905	ENSDARG00000035905	5576	-7.9432	-0.17364	-19.3071	7.42166e-05	0.00148629	slc25a44b
ENSDARG00000091657	ENSDARG00000091657	1275	-7.60648	-0.63179	-19.307	7.42172e-05	0.00148629	LOC794952
ENSDARG00000045352	ENSDARG00000045352	1152	-8.51676	-0.172654	-19.3056	7.42369e-05	0.00148629	cst14a.2
ENSDARG00000089190	ENSDARG00000089190	279921	4.11843	6.16932	19.2995	7.43233e-05	0.00148629	tanc1b
ENSDARG00000096118	ENSDARG00000096118	1126	-7.05654	-0.91237	-19.2985	7.43381e-05	0.00148629	ost4
ENSDARG00000018025	ENSDARG00000018025	9109	-9.96732	2.11511	-19.297	7.43596e-05	0.00148629	tbx2a
ENSDARG00000075758	ENSDARG00000075758	11958	-7.63929	3.85063	-19.2948	7.43906e-05	0.00148629	ywhabb
ENSDARG00000008188	ENSDARG00000008188	10912	-10.543	0.811168	-19.2943	7.43974e-05	0.00148629	sf1
ENSDARG00000099001	ENSDARG00000099001	197709	7.92175	3.54806	19.2936	7.44078e-05	0.00148629	NA
ENSDARG00000097600	ENSDARG00000097600	4289	8.49234	-1.6582	19.2935	7.44088e-05	0.00148629	NA
ENSDARG00000104907	ENSDARG00000104907	2280	-7.03798	-0.921978	-19.2873	7.44968e-05	0.00148636	ing2
ENSDARG00000057013	ENSDARG00000057013	134626	-10.1394	3.22917	-19.2866	7.45066e-05	0.00148636	cadm3
ENSDARG00000055300	ENSDARG00000055300	28575	-6.98637	-0.949397	-19.2793	7.46104e-05	0.00148689	atxn7l2a
ENSDARG00000098654	ENSDARG00000098654	123542	6.34825	3.12696	19.2699	7.47446e-05	0.00148689	LOC101885083
ENSDARG00000095274	ENSDARG00000095274	31226	8.27674	1.48798	19.2688	7.47594e-05	0.00148689	si:ch211-278p9.2
ENSDARG00000025601	ENSDARG00000025601	4788	8.37559	-1.71671	19.2681	7.47694e-05	0.00148689	trim35-14
ENSDARG00000057374	ENSDARG00000057374	13614	-8.46991	-0.196163	-19.2655	7.48067e-05	0.00148689	sfxn3
ENSDARG00000103950	ENSDARG00000103950	26390	-7.93356	0.68182	-19.2649	7.48158e-05	0.00148689	pcdh1gc6
ENSDARG00000093022	ENSDARG00000093022	1820	-7.36392	-0.754808	-19.2557	7.49469e-05	0.00148855	seph
ENSDARG00000044511	ENSDARG00000044511	8118	-11.123	1.91727	-19.2496	7.50343e-05	0.00148877	etv5b
ENSDARG00000076554	ENSDARG00000076554	4431	-8.15676	-0.353779	-19.2422	7.51405e-05	0.00148877	cdkn1a
ENSDARG00000101768	ENSDARG00000101768	439	8.67568	-1.5664	19.2391	7.51847e-05	0.00148877	NA
ENSDARG00000091894	ENSDARG00000091894	624	8.38693	-1.711	19.2368	7.52179e-05	0.00148877	NA
ENSDARG00000062442	ENSDARG00000062442	10861	8.3807	-1.71423	19.2365	7.52229e-05	0.00148877	meiob
ENSDARG00000006235	ENSDARG00000006235	10782	-9.10207	0.121743	-19.2352	7.5241e-05	0.00148877	brms1la
ENSDARG00000101368	ENSDARG00000101368	8420	-10.0605	0.570483	-19.2274	7.5354e-05	0.00149007	NA
ENSDARG00000077842	ENSDARG00000077842	11289	-7.71189	-0.596899	-19.2112	7.55875e-05	0.00149191	ajuba
ENSDARG00000033889	ENSDARG00000033889	10552	-8.8109	-0.0516108	-19.2111	7.55895e-05	0.00149191	spty2d1
ENSDARG00000061970	ENSDARG00000061970	1818	-8.63565	-0.13873	-19.2103	7.55998e-05	0.00149191	lingo3a
ENSDARG00000002758	ENSDARG00000002758	21879	-11.3713	1.25944	-19.2049	7.56783e-05	0.00149191	dedd1
ENSDARG00000054362	ENSDARG00000054362	9456	-11.6843	1.41592	-19.2045	7.56837e-05	0.00149191	ccdc47
ENSDARG00000004174	ENSDARG00000004174	33362	-8.22709	1.94562	-19.1952	7.582e-05	0.00149355	cnot1
ENSDARG00000097421	ENSDARG00000097421	27371	13.0912	1.46427	19.1923	7.58616e-05	0.00149355	si:dkeyp-50b9.1
ENSDARG00000071863	ENSDARG00000071863	38823	-8.79807	-0.0309756	-19.18	7.60407e-05	0.00149615	itgb1a
ENSDARG00000061145	ENSDARG00000061145	7581	-7.96238	-0.451646	-19.1729	7.61435e-05	0.00149724	gfod2
ENSDARG00000077546	ENSDARG00000077546	21587	-6.97612	-0.957152	-19.1686	7.62074e-05	0.00149756	zdhhc1
ENSDARG00000055216	ENSDARG00000055216	3518	-13.2068	2.17634	-19.1641	7.62725e-05	0.0014979	tuba1c
ENSDARG00000018259	ENSDARG00000018259	57361	-7.30146	5.82165	-19.1477	7.65125e-05	0.00150168	atp1a3a
ENSDARG00000056504	ENSDARG00000056504	13702	-6.97593	-0.953488	-19.1264	7.68274e-05	0.00150428	frg1
ENSDARG00000006691	ENSDARG00000006691	4333	-11.2971	1.22243	-19.126	7.68326e-05	0.00150428	rpl12
ENSDARG00000026595	ENSDARG00000026595	30219	-6.69026	4.04783	-19.1211	7.69054e-05	0.00150428	pafah1b1b
ENSDARG00000019732	ENSDARG00000019732	11025	-8.638	1.17462	-19.1194	7.69305e-05	0.00150428	mtch2
ENSDARG00000028327	ENSDARG00000028327	8220	-9.81392	0.479347	-19.1181	7.69496e-05	0.00150428	gmfb
ENSDARG00000100649	ENSDARG00000100649	4712	8.32695	-1.74107	19.1115	7.70466e-05	0.00150428	tlr1
ENSDARG00000035282	ENSDARG00000035282	985	-9.54558	0.344672	-19.1103	7.70652e-05	0.00150428	emc6
ENSDARG00000025899	ENSDARG00000025899	2573	8.37225	-1.71831	19.1081	7.70978e-05	0.00150428	pnx
ENSDARG00000043509	ENSDARG00000043509	6016	-10.1185	0.599204	-19.1067	7.71183e-05	0.00150428	rpl11
ENSDARG00000081443	ENSDARG00000081443	71	-7.22921	-0.823034	-19.1023	7.7184e-05	0.00150428	NA
ENSDARG00000078725	ENSDARG00000078725	209963	3.20883	6.52067	19.1003	7.72133e-05	0.00150428	nos1apa
ENSDARG00000011091	ENSDARG00000011091	98513	11.8834	1.16701	19.1	7.72174e-05	0.00150428	drd2b
ENSDARG00000045557	ENSDARG00000045557	4718	-7.4319	-0.73523	-19.0912	7.73487e-05	0.00150545	socs2
ENSDARG00000006260	ENSDARG00000006260	3155	-11.1809	1.65868	-19.0896	7.73728e-05	0.00150545	tuba8l4
ENSDARG00000089787	ENSDARG00000089787	3273	-8.24885	0.275763	-19.0775	7.75538e-05	0.00150623	crebzf
ENSDARG00000058488	ENSDARG00000058488	20558	10.9026	1.64463	19.0774	7.75547e-05	0.00150623	adora2ab
ENSDARG00000045514	ENSDARG00000045514	8254	-12.4902	1.81875	-19.0707	7.76543e-05	0.00150623	atp5c1
ENSDARG00000092693	ENSDARG00000092693	6270	-12.5329	2.62327	-19.0697	7.76703e-05	0.00150623	tpt1
ENSDARG00000036065	ENSDARG00000036065	27287	6.48981	8.31993	19.0689	7.76813e-05	0.00150623	mgat1b
ENSDARG00000095953	ENSDARG00000095953	5373	8.41754	-1.6959	19.0676	7.7702e-05	0.00150623	NA
ENSDARG00000097497	ENSDARG00000097497	7082	-8.32801	3.11406	-19.0646	7.7747e-05	0.00150623	NA
ENSDARG00000075825	ENSDARG00000075825	38995	6.42336	5.38879	19.0562	7.78729e-05	0.00150774	dlec1
ENSDARG00000077000	ENSDARG00000077000	1499	9.00905	-1.40048	19.0477	7.79995e-05	0.00150808	NA
ENSDARG00000043446	ENSDARG00000043446	24129	-7.25871	4.07193	-19.0473	7.80057e-05	0.00150808	efhd1
ENSDARG00000088955	ENSDARG00000088955	5685	9.24061	0.515366	19.0455	7.80338e-05	0.00150808	NA
ENSDARG00000089362	ENSDARG00000089362	5573	8.32855	-1.74018	19.0391	7.81291e-05	0.00150899	grn1
ENSDARG00000062902	ENSDARG00000062902	7530	-8.8454	-0.0347155	-19.036	7.81764e-05	0.00150899	si:dkey-220f10.4
ENSDARG00000069774	ENSDARG00000069774	20896	-8.10396	2.01025	-19.0301	7.82656e-05	0.00150978	flot2b
ENSDARG00000103121	ENSDARG00000103121	11548	-7.19483	-0.851813	-19.0211	7.84014e-05	0.00151072	NA
ENSDARG00000087017	ENSDARG00000087017	6532	10.7366	0.436313	19.0202	7.84149e-05	0.00151072	LOC566996
ENSDARG00000054007	ENSDARG00000054007	29532	-7.79027	-0.538242	-19.017	7.84647e-05	0.00151072	ppp1r2
ENSDARG00000009194	ENSDARG00000009194	161962	8.68748	3.51495	19.0123	7.85356e-05	0.00151072	col16a1
ENSDARG00000075526	ENSDARG00000075526	15350	-9.37179	0.816641	-19.0111	7.85534e-05	0.00151072	pwwp2a
ENSDARG00000042178	ENSDARG00000042178	23440	8.04342	1.68897	18.995	7.8798e-05	0.00151223	NA
ENSDARG00000059987	ENSDARG00000059987	58484	8.21383	2.18398	18.9871	7.89191e-05	0.00151223	dnah12
ENSDARG00000008982	ENSDARG00000008982	9949	8.33791	-1.73547	18.9841	7.89651e-05	0.00151223	casq2
ENSDARG00000028800	ENSDARG00000028800	23829	4.14805	5.74661	18.9816	7.90034e-05	0.00151223	si:dkey-283b15.4
ENSDARG00000019838	ENSDARG00000019838	11222	8.35015	-1.72957	18.9814	7.90059e-05	0.00151223	ugdh
ENSDARG00000075666	ENSDARG00000075666	3231	-12.3261	1.73692	-18.9807	7.90168e-05	0.00151223	tsc22d3
ENSDARG00000062382	ENSDARG00000062382	3400	-8.9624	0.543411	-18.9802	7.9024e-05	0.00151223	snapin
ENSDARG00000070677	ENSDARG00000070677	2676	-7.33667	-0.782331	-18.9788	7.90459e-05	0.00151223	fezf2
ENSDARG00000068168	ENSDARG00000068168	1290	-7.1611	-0.868446	-18.9777	7.90637e-05	0.00151223	hes2.2
ENSDARG00000101871	ENSDARG00000101871	1245	8.80174	-1.50326	18.9703	7.91768e-05	0.00151348	NA
ENSDARG00000080245	ENSDARG00000080245	123	9.0154	-1.39731	18.9669	7.92286e-05	0.00151355	NA
ENSDARG00000098423	ENSDARG00000098423	439	8.63492	-1.58676	18.9567	7.93855e-05	0.00151563	NA
ENSDARG00000092798	ENSDARG00000092798	6766	-9.24943	1.48299	-18.9497	7.9493e-05	0.00151676	ppib
ENSDARG00000044339	ENSDARG00000044339	11281	-7.62885	1.36872	-18.9295	7.98048e-05	0.00152101	rp2
ENSDARG00000070056	ENSDARG00000070056	1961	-8.93411	0.00925009	-18.9291	7.9812e-05	0.00152101	NA
ENSDARG00000079972	ENSDARG00000079972	33297	7.53184	1.849	18.9186	7.99744e-05	0.00152305	LOC571865
ENSDARG00000093575	ENSDARG00000093575	145081	6.858	2.59272	18.916	8.00157e-05	0.00152305	NA
ENSDARG00000043279	ENSDARG00000043279	12887	8.64413	0.748131	18.9107	8.00978e-05	0.00152369	aqp12
ENSDARG00000062280	ENSDARG00000062280	35420	5.66767	4.31798	18.9031	8.0216e-05	0.0015249	hace1
ENSDARG00000096894	ENSDARG00000096894	1237	-7.14986	-0.874183	-18.897	8.03106e-05	0.0015249	NA
ENSDARG00000071468	ENSDARG00000071468	1001	-7.85942	-0.524517	-18.8951	8.03415e-05	0.0015249	mrpl54
ENSDARG00000098158	ENSDARG00000098158	31142	6.80059	2.50574	18.8941	8.03568e-05	0.0015249	cpxm1b
ENSDARG00000075949	ENSDARG00000075949	86218	8.27256	2.01987	18.8911	8.04028e-05	0.0015249	prkd1
ENSDARG00000097648	ENSDARG00000097648	3038	-8.00782	-0.428225	-18.8833	8.05254e-05	0.00152631	si:dkey-35i13.1
ENSDARG00000090380	ENSDARG00000090380	1659	8.27007	-1.76943	18.8734	8.06815e-05	0.00152776	gzmk
ENSDARG00000041685	ENSDARG00000041685	125271	8.424	1.83621	18.8722	8.06991e-05	0.00152776	si:dkey-105h12.2
ENSDARG00000057707	ENSDARG00000057707	9156	-7.49503	-0.70464	-18.8606	8.08824e-05	0.00153031	zgc:66443
ENSDARG00000040911	ENSDARG00000040911	30188	9.08785	1.6174	18.845	8.11289e-05	0.00153365	meox2a
ENSDARG00000097873	ENSDARG00000097873	12736	8.50351	-1.65252	18.8433	8.11562e-05	0.00153365	NA
ENSDARG00000032618	ENSDARG00000032618	2673	-8.40213	-0.229573	-18.8238	8.1465e-05	0.00153803	mgst1.1
ENSDARG00000002523	ENSDARG00000002523	20414	-7.64489	1.7018	-18.822	8.1494e-05	0.00153803	hsdl2
ENSDARG00000035389	ENSDARG00000035389	77116	3.08386	6.55357	18.8194	8.15342e-05	0.00153803	fcho2
ENSDARG00000012682	ENSDARG00000012682	4811	-11.6133	2.16278	-18.8053	8.17602e-05	0.00154137	pfn2l
ENSDARG00000006242	ENSDARG00000006242	7091	-10.1865	1.95329	-18.8005	8.18363e-05	0.00154189	ptp4a1
ENSDARG00000101505	ENSDARG00000101505	4385	8.75226	-1.52802	18.7938	8.19445e-05	0.001543	NA
ENSDARG00000039577	ENSDARG00000039577	36753	9.2909	1.75471	18.7876	8.20441e-05	0.00154304	ptk2bb
ENSDARG00000009753	ENSDARG00000009753	4749	-7.52883	0.23948	-18.7875	8.20443e-05	0.00154304	sf3b6
ENSDARG00000038567	ENSDARG00000038567	9621	-7.50502	-0.699899	-18.7736	8.22677e-05	0.00154632	tsr3
ENSDARG00000095588	ENSDARG00000095588	1302	8.31184	-1.74847	18.7674	8.23675e-05	0.00154679	NA
ENSDARG00000016427	ENSDARG00000016427	10770	9.40948	1.36748	18.7578	8.25229e-05	0.00154679	fignl1
ENSDARG00000097498	ENSDARG00000097498	643	9.55006	-0.359335	18.7532	8.2598e-05	0.00154679	NA
ENSDARG00000074640	ENSDARG00000074640	17006	-8.17378	-0.344387	-18.7477	8.26865e-05	0.00154679	NA
ENSDARG00000100426	ENSDARG00000100426	2872	-8.19653	-0.332922	-18.7438	8.27493e-05	0.00154679	fam167b
ENSDARG00000041155	ENSDARG00000041155	11285	-9.11997	0.725935	-18.7418	8.27826e-05	0.00154679	morf4l1
ENSDARG00000079009	ENSDARG00000079009	95104	6.63328	2.33543	18.74	8.28112e-05	0.00154679	abca1b
ENSDARG00000038028	ENSDARG00000038028	3786	-8.07734	0.627132	-18.738	8.2844e-05	0.00154679	ndufa6
ENSDARG00000078105	ENSDARG00000078105	50727	4.04671	5.36004	18.7378	8.28475e-05	0.00154679	depdc5
ENSDARG00000006678	ENSDARG00000006678	199627	7.70659	2.47374	18.7362	8.28742e-05	0.00154679	pth2r
ENSDARG00000099655	ENSDARG00000099655	3752	9.81436	-0.227374	18.7361	8.28757e-05	0.00154679	NA
ENSDARG00000027992	ENSDARG00000027992	17756	-7.31948	-0.544408	-18.7347	8.28984e-05	0.00154679	hao2
ENSDARG00000045776	ENSDARG00000045776	6110	-6.68459	3.90431	-18.7325	8.29338e-05	0.00154679	cnbpa
ENSDARG00000020326	ENSDARG00000020326	72195	8.51409	2.22786	18.7263	8.30346e-05	0.00154679	tyk2
ENSDARG00000020345	ENSDARG00000020345	108444	-6.5067	4.34412	-18.7238	8.30748e-05	0.00154679	clasp2
ENSDARG00000100584	ENSDARG00000100584	41271	9.56948	3.48327	18.7221	8.31023e-05	0.00154679	ccdc40
ENSDARG00000025162	ENSDARG00000025162	193398	4.20815	5.34702	18.7193	8.31487e-05	0.00154679	asic4a
ENSDARG00000079653	ENSDARG00000079653	8443	8.46149	-1.67403	18.7148	8.32222e-05	0.00154679	cyp2x6
ENSDARG00000059738	ENSDARG00000059738	377084	2.8674	6.89116	18.7147	8.32244e-05	0.00154679	ptprsa
ENSDARG00000103905	ENSDARG00000103905	1625	-8.60564	-0.154446	-18.6885	8.36538e-05	0.00155385	NA
ENSDARG00000094703	ENSDARG00000094703	10006	8.19144	-1.8088	18.6849	8.37126e-05	0.00155403	NA
ENSDARG00000101009	ENSDARG00000101009	2321	-11.5912	1.37005	-18.6815	8.37689e-05	0.00155416	cited4b
ENSDARG00000022101	ENSDARG00000022101	81202	7.12192	2.49513	18.6721	8.39233e-05	0.0015558	obscnb
ENSDARG00000057328	ENSDARG00000057328	3094	8.43652	-1.6865	18.6702	8.3956e-05	0.0015558	cth1
ENSDARG00000059587	ENSDARG00000059587	171646	5.20743	7.88708	18.6667	8.40134e-05	0.00155595	LOC560371
ENSDARG00000038429	ENSDARG00000038429	11632	-9.48968	1.8761	-18.6525	8.42485e-05	0.00155875	csrnp1b
ENSDARG00000045039	ENSDARG00000045039	1032	8.4242	-1.69265	18.6516	8.42636e-05	0.00155875	kcnj16
ENSDARG00000062251	ENSDARG00000062251	100606	4.16245	6.8453	18.6466	8.43456e-05	0.00155936	fbxl7
ENSDARG00000056200	ENSDARG00000056200	11313	8.2354	-1.78693	18.6372	8.45035e-05	0.00156136	abcb9
ENSDARG00000102186	ENSDARG00000102186	107	8.19565	-1.80677	18.625	8.47059e-05	0.00156347	NA
ENSDARG00000071374	ENSDARG00000071374	5867	-7.85803	0.271579	-18.6244	8.47166e-05	0.00156347	lrrtm2
ENSDARG00000028348	ENSDARG00000028348	43976	7.67694	1.82152	18.614	8.48904e-05	0.00156445	pax3b
ENSDARG00000079985	ENSDARG00000079985	56950	2.60711	7.57275	18.6107	8.4946e-05	0.00156445	nrip2
ENSDARG00000033009	ENSDARG00000033009	4210	-14.3357	2.73973	-18.6089	8.49752e-05	0.00156445	h3f3c
ENSDARG00000070578	ENSDARG00000070578	5284	9.68937	-0.289829	18.6081	8.49895e-05	0.00156445	edn2
ENSDARG00000097952	ENSDARG00000097952	2841	-6.81766	-1.03604	-18.6028	8.50775e-05	0.00156445	si:ch211-284e13.14
ENSDARG00000101727	ENSDARG00000101727	36702	7.55118	1.66578	18.5967	8.51813e-05	0.00156445	LOC108190637
ENSDARG00000097273	ENSDARG00000097273	1923	-6.82927	-1.027	-18.5952	8.52056e-05	0.00156445	NA
ENSDARG00000008502	ENSDARG00000008502	4912	-7.46857	-0.700176	-18.5947	8.52143e-05	0.00156445	pno1
ENSDARG00000053878	ENSDARG00000053878	56485	3.54271	6.31696	18.5938	8.52305e-05	0.00156445	inpp5l
ENSDARG00000101167	ENSDARG00000101167	4443	9.44203	0.120052	18.5865	8.53534e-05	0.00156445	chst3b
ENSDARG00000035573	ENSDARG00000035573	3709	-6.90624	-0.986808	-18.5863	8.53556e-05	0.00156445	zgc:86811
ENSDARG00000089235	ENSDARG00000089235	27919	7.94882	1.20061	18.5841	8.53931e-05	0.00156445	tspearb
ENSDARG00000062476	ENSDARG00000062476	3461	-9.38043	0.26249	-18.5828	8.54147e-05	0.00156445	snapc5
ENSDARG00000043157	ENSDARG00000043157	9251	8.79752	3.12914	18.5787	8.5484e-05	0.00156481	dnajb13
ENSDARG00000100906	ENSDARG00000100906	798	8.43614	-1.68621	18.5725	8.5589e-05	0.00156582	si:dkey-23a13.20
ENSDARG00000041359	ENSDARG00000041359	7104	-8.19625	-0.358079	-18.5506	8.59618e-05	0.00156927	zgc:161969
ENSDARG00000027070	ENSDARG00000027070	51330	4.9785	4.30536	18.5434	8.60847e-05	0.00156927	acbd4
ENSDARG00000010098	ENSDARG00000010098	11426	-6.83074	-1.03042	-18.5429	8.60929e-05	0.00156927	pank1b
ENSDARG00000077785	ENSDARG00000077785	4096	-7.14224	-0.865836	-18.5366	8.61996e-05	0.00156927	atf5b
ENSDARG00000041464	ENSDARG00000041464	1637	-7.06021	-0.919145	-18.5242	8.64127e-05	0.00156927	NA
ENSDARG00000028213	ENSDARG00000028213	340967	11.7396	2.70582	18.5239	8.64169e-05	0.00156927	ttn.2
ENSDARG00000023656	ENSDARG00000023656	1438	8.28092	-1.7639	18.5237	8.64215e-05	0.00156927	he1a
ENSDARG00000030340	ENSDARG00000030340	17198	-7.38769	0.673632	-18.5221	8.6449e-05	0.00156927	guk1a
ENSDARG00000101787	ENSDARG00000101787	7572	8.22875	-1.79003	18.5203	8.64793e-05	0.00156927	zgc:162592
ENSDARG00000021370	ENSDARG00000021370	8775	-6.8801	-1.00002	-18.5194	8.64939e-05	0.00156927	actr6
ENSDARG00000041022	ENSDARG00000041022	30999	-12.819	1.98354	-18.5175	8.65266e-05	0.00156927	pdcd4b
ENSDARG00000019332	ENSDARG00000019332	14863	-7.36037	0.933736	-18.5173	8.65306e-05	0.00156927	ndufb4
ENSDARG00000070834	ENSDARG00000070834	903	-7.27725	-0.79709	-18.5148	8.65732e-05	0.00156927	taf13
ENSDARG00000018602	ENSDARG00000018602	13909	-7.60661	2.90153	-18.5121	8.66192e-05	0.00156927	rab5aa
ENSDARG00000088315	ENSDARG00000088315	10827	9.50938	1.21218	18.5121	8.66196e-05	0.00156927	si:ch211-103f14.3
ENSDARG00000052556	ENSDARG00000052556	78410	8.84905	2.71268	18.5089	8.66747e-05	0.00156927	fgfrl1b
ENSDARG00000058047	ENSDARG00000058047	5816	-8.97551	0.0592075	-18.5053	8.67363e-05	0.00156927	pafah1b3
ENSDARG00000037748	ENSDARG00000037748	46567	7.77491	1.61331	18.5025	8.67854e-05	0.00156927	slc43a1b
ENSDARG00000018004	ENSDARG00000018004	2794	8.24826	-1.78054	18.5024	8.67867e-05	0.00156927	nkx2.5
ENSDARG00000014171	ENSDARG00000014171	4216	-6.88988	-1.00224	-18.4991	8.68445e-05	0.00156927	bloc1s1
ENSDARG00000025073	ENSDARG00000025073	7155	-7.39248	4.37955	-18.4976	8.68698e-05	0.00156927	rpl18a
ENSDARG00000008247	ENSDARG00000008247	43117	5.39206	5.55989	18.4975	8.68723e-05	0.00156927	vezf1a
ENSDARG00000035859	ENSDARG00000035859	5757	-11.7532	1.45128	-18.4858	8.70742e-05	0.00157202	angptl4
ENSDARG00000097602	ENSDARG00000097602	1421	12.3729	1.1049	18.4806	8.7163e-05	0.00157272	NA
ENSDARG00000095034	ENSDARG00000095034	178437	6.94964	2.84514	18.4718	8.73164e-05	0.00157459	zgc:162928
ENSDARG00000101688	ENSDARG00000101688	5247	9.27792	-1.2662	18.4628	8.74728e-05	0.00157518	si:dkey-207l24.2
ENSDARG00000037865	ENSDARG00000037865	19947	-7.02458	-0.925624	-18.4542	8.76232e-05	0.00157518	cln3
ENSDARG00000077986	ENSDARG00000077986	17937	8.64457	1.24796	18.4538	8.76304e-05	0.00157518	LOC793560
ENSDARG00000015088	ENSDARG00000015088	7700	-8.64776	-0.105439	-18.4421	8.78344e-05	0.00157518	dnajb11
ENSDARG00000017397	ENSDARG00000017397	37734	-10.2787	1.49116	-18.4401	8.78689e-05	0.00157518	smarcc1a
ENSDARG00000076552	ENSDARG00000076552	13116	-7.98128	-0.0818121	-18.4383	8.79002e-05	0.00157518	zgc:193801
ENSDARG00000070607	ENSDARG00000070607	6094	-8.16133	-0.375612	-18.4371	8.79217e-05	0.00157518	mrpl36
ENSDARG00000051875	ENSDARG00000051875	17871	-7.96852	3.90181	-18.4366	8.79303e-05	0.00157518	islr2
ENSDARG00000091489	ENSDARG00000091489	75888	7.24079	2.10107	18.4308	8.80323e-05	0.00157518	cnbd1
ENSDARG00000057125	ENSDARG00000057125	74528	7.48199	2.28021	18.4291	8.80623e-05	0.00157518	pld1b
ENSDARG00000010183	ENSDARG00000010183	22913	8.01542	0.0495892	18.4282	8.80782e-05	0.00157518	si:ch73-265h17.1
ENSDARG00000077570	ENSDARG00000077570	97011	10.2914	3.99881	18.428	8.80817e-05	0.00157518	cdh16
ENSDARG00000094616	ENSDARG00000094616	2611	8.11318	-1.84791	18.428	8.80821e-05	0.00157518	LOC564755
ENSDARG00000070674	ENSDARG00000070674	9252	-10.7498	0.949405	-18.4271	8.80963e-05	0.00157518	psmd6
ENSDARG00000035949	ENSDARG00000035949	10080	-8.02073	2.62015	-18.4245	8.81431e-05	0.00157518	tmem106bb
ENSDARG00000039406	ENSDARG00000039406	26414	8.09995	0.0917616	18.4241	8.81502e-05	0.00157518	prom2
ENSDARG00000069640	ENSDARG00000069640	57368	8.80767	0.683029	18.4166	8.82817e-05	0.00157518	vegfc
ENSDARG00000045064	ENSDARG00000045064	173972	2.80683	7.87343	18.4158	8.82964e-05	0.00157518	ablim1b
ENSDARG00000098048	ENSDARG00000098048	4670	-6.88658	-1.00419	-18.4157	8.82981e-05	0.00157518	NA
ENSDARG00000016783	ENSDARG00000016783	8739	-7.93249	1.84007	-18.4056	8.8476e-05	0.00157746	srsf6b
ENSDARG00000063224	ENSDARG00000063224	29043	5.34789	3.91139	18.4012	8.85535e-05	0.00157795	nxph2a
ENSDARG00000090268	ENSDARG00000090268	6569	-14.5928	2.83753	-18.3941	8.86786e-05	0.00157929	krtt1c19e
ENSDARG00000038293	ENSDARG00000038293	169150	2.84969	8.05061	18.3863	8.88167e-05	0.00158076	zgc:103559
ENSDARG00000022670	ENSDARG00000022670	1237	8.18081	-1.81425	18.3838	8.88616e-05	0.00158076	he2
ENSDARG00000044628	ENSDARG00000044628	6369	-7.78592	-0.539252	-18.3788	8.89501e-05	0.00158145	dtd1
ENSDARG00000057805	ENSDARG00000057805	10359	-7.28518	-0.79274	-18.3756	8.90078e-05	0.00158158	mrpl28
ENSDARG00000077044	ENSDARG00000077044	7419	-6.86725	-1.00596	-18.3626	8.92397e-05	0.00158444	arl6ip5a
ENSDARG00000003035	ENSDARG00000003035	26085	-8.38905	3.25053	-18.3609	8.92689e-05	0.00158444	hspa9
ENSDARG00000003631	ENSDARG00000003631	33450	-9.73243	0.910574	-18.3473	8.95123e-05	0.00158786	clockb
ENSDARG00000000241	ENSDARG00000000241	10752	-10.7211	0.93517	-18.3431	8.95884e-05	0.00158812	slc40a1
ENSDARG00000030265	ENSDARG00000030265	18114	-9.03452	0.0583193	-18.3409	8.96277e-05	0.00158812	scdb
ENSDARG00000052895	ENSDARG00000052895	17460	8.08598	-1.8615	18.3361	8.97148e-05	0.0015885	htra3a
ENSDARG00000105460	ENSDARG00000105460	6944	8.31905	-1.74478	18.3341	8.97496e-05	0.0015885	si:ch73-54f23.4
ENSDARG00000010149	ENSDARG00000010149	11751	-13.3287	2.23805	-18.3212	8.99822e-05	0.00159052	atp5a1
ENSDARG00000046022	ENSDARG00000046022	4942	-9.99342	0.570515	-18.3178	9.00428e-05	0.00159052	tmed7
ENSDARG00000070666	ENSDARG00000070666	2316	-11.0864	1.11806	-18.3178	9.00439e-05	0.00159052	rhol
ENSDARG00000095300	ENSDARG00000095300	10682	-8.00082	0.0529144	-18.3161	9.00737e-05	0.00159052	mxra7
ENSDARG00000099529	ENSDARG00000099529	5496	9.82299	0.444881	18.3128	9.01348e-05	0.00159052	NA
ENSDARG00000018562	ENSDARG00000018562	14051	-7.25497	2.72074	-18.311	9.01667e-05	0.00159052	cope
ENSDARG00000060106	ENSDARG00000060106	34419	-6.12428	3.88006	-18.3036	9.02996e-05	0.00159198	crb2a
ENSDARG00000096644	ENSDARG00000096644	8636	8.28064	-1.76442	18.292	9.05119e-05	0.00159483	NA
ENSDARG00000096631	ENSDARG00000096631	2675	-8.31953	-0.270273	-18.2883	9.05775e-05	0.00159509	si:ch73-105m5.1
ENSDARG00000034777	ENSDARG00000034777	11941	-7.09006	-0.0543959	-18.2777	9.07706e-05	0.00159747	txn2
ENSDARG00000062008	ENSDARG00000062008	162934	2.68476	7.01829	18.2721	9.08739e-05	0.00159747	hs2st1b
ENSDARG00000026531	ENSDARG00000026531	104054	-9.31591	1.6439	-18.2717	9.08808e-05	0.00159747	alcama
ENSDARG00000012572	ENSDARG00000012572	8364	-8.20894	0.0347663	-18.2698	9.09151e-05	0.00159747	polr3f
ENSDARG00000062696	ENSDARG00000062696	152538	9.06659	4.24685	18.2625	9.10495e-05	0.00159867	NA
ENSDARG00000088051	ENSDARG00000088051	33350	11.0918	3.11377	18.2606	9.10847e-05	0.00159867	NA
ENSDARG00000096887	ENSDARG00000096887	125548	8.09545	3.0046	18.2424	9.14191e-05	0.00160248	NA
ENSDARG00000020857	ENSDARG00000020857	18952	-9.131	0.106176	-18.2409	9.14461e-05	0.00160248	ccdc149b
ENSDARG00000015551	ENSDARG00000015551	8765	-11.4445	1.29724	-18.2405	9.14541e-05	0.00160248	fth1a
ENSDARG00000099107	ENSDARG00000099107	856	8.05642	-1.87628	18.2325	9.16004e-05	0.00160415	NA
ENSDARG00000070107	ENSDARG00000070107	18610	-9.1298	3.48102	-18.2247	9.17456e-05	0.00160467	six7
ENSDARG00000054342	ENSDARG00000054342	1571	8.67077	-1.56956	18.2243	9.17524e-05	0.00160467	NA
ENSDARG00000102911	ENSDARG00000102911	71391	6.91387	2.51031	18.2197	9.18381e-05	0.00160467	iffo2b
ENSDARG00000097266	ENSDARG00000097266	3810	8.10581	-1.85151	18.2178	9.18724e-05	0.00160467	si:ch211-229g11.5
ENSDARG00000019033	ENSDARG00000019033	8332	-10.7543	1.72083	-18.2172	9.18843e-05	0.00160467	tmem59
ENSDARG00000078927	ENSDARG00000078927	10138	8.08477	-1.86206	18.2123	9.19747e-05	0.00160486	NA
ENSDARG00000041702	ENSDARG00000041702	27893	9.32829	-0.470186	18.2101	9.20162e-05	0.00160486	rfx6
ENSDARG00000062970	ENSDARG00000062970	57242	10.7804	3.82459	18.2029	9.21497e-05	0.00160486	fam129ba
ENSDARG00000057910	ENSDARG00000057910	7847	-9.48789	0.317	-18.2027	9.21535e-05	0.00160486	mrps34
ENSDARG00000070941	ENSDARG00000070941	6141	8.05556	-1.8768	18.202	9.21653e-05	0.00160486	igfbp6a
ENSDARG00000092023	ENSDARG00000092023	1771	8.04158	-1.8837	18.2001	9.22006e-05	0.00160486	NA
ENSDARG00000041735	ENSDARG00000041735	14559	-7.69716	3.48091	-18.1865	9.24554e-05	0.00160627	tmem237a
ENSDARG00000044694	ENSDARG00000044694	22158	8.0045	0.0443342	18.1823	9.25323e-05	0.00160627	si:ch211-147j13.3
ENSDARG00000006112	ENSDARG00000006112	49716	4.84624	5.99526	18.182	9.25383e-05	0.00160627	myof
ENSDARG00000022531	ENSDARG00000022531	105109	9.13887	1.23208	18.1768	9.26354e-05	0.00160627	ntn1b
ENSDARG00000097573	ENSDARG00000097573	2565	8.02655	-1.89126	18.1753	9.26638e-05	0.00160627	si:ch211-107e6.5
ENSDARG00000034215	ENSDARG00000034215	3765	-9.54064	0.310008	-18.1753	9.26643e-05	0.00160627	rab42a
ENSDARG00000039328	ENSDARG00000039328	6220	-7.38046	-0.76258	-18.1751	9.26679e-05	0.00160627	ccndbp1
ENSDARG00000060211	ENSDARG00000060211	11077	8.35343	-1.72808	18.1705	9.27539e-05	0.00160627	ankef1b
ENSDARG00000102200	ENSDARG00000102200	198515	6.73377	3.25637	18.1703	9.27588e-05	0.00160627	man2a1
ENSDARG00000000189	ENSDARG00000000189	153972	2.81726	6.72673	18.1685	9.27911e-05	0.00160627	sema6e
ENSDARG00000079255	ENSDARG00000079255	2645	-7.01052	-0.931963	-18.1646	9.28643e-05	0.00160666	zgc:174935
ENSDARG00000027099	ENSDARG00000027099	10526	-10.0649	1.21117	-18.1566	9.30158e-05	0.00160803	psmc4
ENSDARG00000093677	ENSDARG00000093677	1511	-8.55222	-0.153026	-18.155	9.30453e-05	0.00160803	si:ch211-56a11.2
ENSDARG00000013813	ENSDARG00000013813	11543	-7.28819	-0.560196	-18.1488	9.31629e-05	0.00160852	fam219ab
ENSDARG00000058365	ENSDARG00000058365	20838	8.24255	0.539858	18.1481	9.31756e-05	0.00160852	hspb8
ENSDARG00000091398	ENSDARG00000091398	94183	3.70037	6.17302	18.1435	9.32615e-05	0.00160864	NA
ENSDARG00000042293	ENSDARG00000042293	11036	8.18646	-1.81112	18.1423	9.32848e-05	0.00160864	ca4b
ENSDARG00000103915	ENSDARG00000103915	22523	-8.14938	0.0509638	-18.1321	9.34768e-05	0.00161054	ero1b
ENSDARG00000081891	ENSDARG00000081891	60	8.1255	-1.84164	18.1301	9.35146e-05	0.00161054	NA
ENSDARG00000035763	ENSDARG00000035763	5138	-7.24302	-0.813585	-18.1284	9.35482e-05	0.00161054	stx18
ENSDARG00000053383	ENSDARG00000053383	1032	-7.28455	-0.792481	-18.1198	9.37111e-05	0.00161122	rprma
ENSDARG00000061208	ENSDARG00000061208	35570	-7.24402	2.60214	-18.1189	9.37284e-05	0.00161122	rab40c
ENSDARG00000095408	ENSDARG00000095408	2206	8.5047	-1.65253	18.1157	9.37879e-05	0.00161122	NA
ENSDARG00000004889	ENSDARG00000004889	8809	-7.16139	-0.855033	-18.1155	9.37917e-05	0.00161122	aga
ENSDARG00000007184	ENSDARG00000007184	146448	3.31041	6.19996	18.1093	9.39099e-05	0.00161167	zbtb16a
ENSDARG00000000002	ENSDARG00000000002	24054	4.62854	5.82152	18.1088	9.39204e-05	0.00161167	ccdc80
ENSDARG00000105153	ENSDARG00000105153	2234	8.01811	-1.89552	18.1035	9.40208e-05	0.00161168	ifitm5
ENSDARG00000105429	ENSDARG00000105429	1351	-7.09547	-0.888523	-18.102	9.40502e-05	0.00161168	NA
ENSDARG00000004131	ENSDARG00000004131	130954	9.29157	3.96007	18.1007	9.40741e-05	0.00161168	rttn
ENSDARG00000099755	ENSDARG00000099755	26234	-6.20266	4.78955	-18.0951	9.41818e-05	0.00161189	pfklb
ENSDARG00000020504	ENSDARG00000020504	1754	-7.61377	2.35253	-18.0898	9.4282e-05	0.00161189	h3f3a
ENSDARG00000096147	ENSDARG00000096147	26665	-7.32959	-0.769557	-18.0867	9.43432e-05	0.00161189	NA
ENSDARG00000099351	ENSDARG00000099351	3915	-7.97442	-0.0985033	-18.0862	9.43513e-05	0.00161189	igfbp1a
ENSDARG00000029107	ENSDARG00000029107	6653	-8.42602	-0.216363	-18.0808	9.44547e-05	0.00161189	ube2d1a
ENSDARG00000036545	ENSDARG00000036545	14837	9.59726	2.10847	18.0802	9.44665e-05	0.00161189	LOC101885235
ENSDARG00000015404	ENSDARG00000015404	7297	-10.5622	1.62529	-18.0788	9.44947e-05	0.00161189	arl3l2
ENSDARG00000075611	ENSDARG00000075611	8285	10.3943	-0.184092	18.0783	9.45028e-05	0.00161189	LOC101884202
ENSDARG00000101166	ENSDARG00000101166	7196	9.31385	-0.477097	18.0761	9.45465e-05	0.00161189	NA
ENSDARG00000005320	ENSDARG00000005320	30580	7.71462	1.38387	18.0573	9.49071e-05	0.00161677	nipsnap1
ENSDARG00000019845	ENSDARG00000019845	11276	-8.33436	-0.26242	-18.0491	9.50667e-05	0.00161677	pdlim1
ENSDARG00000052155	ENSDARG00000052155	9654	-9.00728	0.0443152	-18.0456	9.51344e-05	0.00161677	lrrc8ab
ENSDARG00000040190	ENSDARG00000040190	23839	3.92534	5.29719	18.0428	9.51877e-05	0.00161677	qdpra
ENSDARG00000077399	ENSDARG00000077399	43904	-6.67071	-1.10666	-18.0428	9.51878e-05	0.00161677	ubash3bb
ENSDARG00000084594	ENSDARG00000084594	124	8.59524	-1.60652	18.0413	9.52176e-05	0.00161677	NA
ENSDARG00000100554	ENSDARG00000100554	434	8.36005	-1.72479	18.0345	9.53486e-05	0.00161677	NA
ENSDARG00000015780	ENSDARG00000015780	6290	-8.91052	0.0272673	-18.0339	9.53604e-05	0.00161677	ankrd46b
ENSDARG00000056062	ENSDARG00000056062	21336	8.18842	2.04565	18.0335	9.53691e-05	0.00161677	adgre14
ENSDARG00000044279	ENSDARG00000044279	1938	-6.83017	-1.03308	-18.0304	9.54278e-05	0.00161677	opn1mw3
ENSDARG00000078459	ENSDARG00000078459	258411	2.13088	7.82358	18.0219	9.55934e-05	0.00161677	cux1a
ENSDARG00000105368	ENSDARG00000105368	1433	-13.3996	2.88298	-18.0195	9.56401e-05	0.00161677	NA
ENSDARG00000017084	ENSDARG00000017084	3244	-9.12926	0.1372	-18.0102	9.58214e-05	0.00161677	bud31
ENSDARG00000100888	ENSDARG00000100888	120	8.40177	-1.70334	18.0091	9.58434e-05	0.00161677	NA
ENSDARG00000093178	ENSDARG00000093178	83610	7.97365	-0.155648	18.0087	9.58524e-05	0.00161677	pimr160
ENSDARG00000032849	ENSDARG00000032849	19871	-6.00318	4.45206	-18.0085	9.5855e-05	0.00161677	ndrg1a
ENSDARG00000091233	ENSDARG00000091233	13095	7.97081	-1.91913	18.0059	9.59059e-05	0.00161677	NA
ENSDARG00000036772	ENSDARG00000036772	5993	-7.04959	-0.911619	-18.0031	9.59614e-05	0.00161677	pygo2
ENSDARG00000019973	ENSDARG00000019973	14697	-8.65656	-0.130213	-18.0028	9.5967e-05	0.00161677	stk38a
ENSDARG00000007065	ENSDARG00000007065	5785	-7.71537	-0.597504	-18.002	9.59837e-05	0.00161677	mrps18b
ENSDARG00000012577	ENSDARG00000012577	231377	3.25184	8.31067	17.9993	9.60348e-05	0.00161677	waca
ENSDARG00000055433	ENSDARG00000055433	5712	-8.08165	-0.389502	-17.9992	9.60373e-05	0.00161677	vps26bl
ENSDARG00000054300	ENSDARG00000054300	7928	-8.93856	0.0414156	-17.9969	9.60817e-05	0.00161677	dhrs1
ENSDARG00000092873	ENSDARG00000092873	3984	-9.18694	0.641484	-17.9968	9.6084e-05	0.00161677	zgc:193541
ENSDARG00000057427	ENSDARG00000057427	39923	-11.6676	1.74066	-17.9953	9.61144e-05	0.00161677	sv2ba
ENSDARG00000100998	ENSDARG00000100998	102	-6.63707	-1.12492	-17.9865	9.62876e-05	0.00161882	NA
ENSDARG00000014373	ENSDARG00000014373	21452	7.96134	-1.92384	17.9709	9.6595e-05	0.00162216	ddx4
ENSDARG00000006299	ENSDARG00000006299	31159	-10.533	0.804374	-17.9676	9.66583e-05	0.00162216	arhgef7a
ENSDARG00000005612	ENSDARG00000005612	10013	-7.7844	1.04314	-17.9666	9.66782e-05	0.00162216	aph1b
ENSDARG00000104093	ENSDARG00000104093	1456	8.10121	-1.85409	17.966	9.66918e-05	0.00162216	mchr1a
ENSDARG00000038432	ENSDARG00000038432	12488	-6.6878	2.90084	-17.9628	9.67543e-05	0.00162235	actr10
ENSDARG00000036878	ENSDARG00000036878	18233	-10.5877	1.73503	-17.9561	9.68868e-05	0.0016237	sh3bgrl2
ENSDARG00000098386	ENSDARG00000098386	11486	-9.24643	0.196142	-17.9473	9.70617e-05	0.00162577	ctps1b
ENSDARG00000090724	ENSDARG00000090724	132017	3.47673	5.78754	17.9406	9.71946e-05	0.00162673	scn12aa
ENSDARG00000008049	ENSDARG00000008049	1267	-7.56647	-0.671259	-17.9392	9.72222e-05	0.00162673	si:dkey-42i9.4
ENSDARG00000074949	ENSDARG00000074949	3485	8.85145	-1.47827	17.9285	9.74349e-05	0.00162902	c1qtnf7
ENSDARG00000077621	ENSDARG00000077621	4499	7.99441	-1.90723	17.9268	9.74705e-05	0.00162902	NA
ENSDARG00000020158	ENSDARG00000020158	6922	11.233	0.841875	17.9221	9.75625e-05	0.00162902	spag6
ENSDARG00000094587	ENSDARG00000094587	78569	4.97394	5.12195	17.922	9.75657e-05	0.00162902	NA
ENSDARG00000056080	ENSDARG00000056080	26859	-8.39867	2.07074	-17.9174	9.76567e-05	0.00162944	si:dkey-191g9.5
ENSDARG00000026875	ENSDARG00000026875	20266	-11.5693	1.3601	-17.9156	9.76939e-05	0.00162944	fam57ba
ENSDARG00000043371	ENSDARG00000043371	9163	-9.44884	4.0061	-17.91	9.78048e-05	0.00163043	mdh2
ENSDARG00000071651	ENSDARG00000071651	57117	6.44389	2.67402	17.8992	9.80229e-05	0.0016332	NA
ENSDARG00000013741	ENSDARG00000013741	22268	-9.2258	0.604572	-17.8933	9.81409e-05	0.0016343	lancl1
ENSDARG00000040314	ENSDARG00000040314	6468	-9.44452	0.788975	-17.8896	9.82158e-05	0.00163468	psph
ENSDARG00000052673	ENSDARG00000052673	36289	-5.84291	3.77204	-17.883	9.83488e-05	0.00163604	sept7b
ENSDARG00000078435	ENSDARG00000078435	829	-7.07783	-0.912233	-17.8732	9.85469e-05	0.00163847	anapc13
ENSDARG00000043031	ENSDARG00000043031	17939	-6.97297	-0.963746	-17.8649	9.87163e-05	0.00164042	ints10
ENSDARG00000075211	ENSDARG00000075211	55051	-9.41426	3.18245	-17.8562	9.88924e-05	0.00164052	chd7
ENSDARG00000030449	ENSDARG00000030449	6997	-7.23689	3.68083	-17.8533	9.89515e-05	0.00164052	crabp2b
ENSDARG00000104707	ENSDARG00000104707	3309	8.87047	-1.46874	17.8423	9.91745e-05	0.00164052	NA
ENSDARG00000098845	ENSDARG00000098845	21458	-7.92535	3.50763	-17.8413	9.91947e-05	0.00164052	lrp12
ENSDARG00000052511	ENSDARG00000052511	29669	4.87011	4.16138	17.8348	9.93286e-05	0.00164052	NA
ENSDARG00000055676	ENSDARG00000055676	4780	-7.64333	-0.610222	-17.8333	9.93584e-05	0.00164052	armt1
ENSDARG00000094518	ENSDARG00000094518	5510	8.0376	-1.88559	17.833	9.93645e-05	0.00164052	si:ch211-125e6.8
ENSDARG00000054641	ENSDARG00000054641	7674	-9.99606	1.35071	-17.8323	9.93796e-05	0.00164052	fam46ab
ENSDARG00000086288	ENSDARG00000086288	38467	-5.1373	5.55877	-17.8312	9.94013e-05	0.00164052	scg3
ENSDARG00000068951	ENSDARG00000068951	9962	7.9621	-1.92357	17.8296	9.9435e-05	0.00164052	si:ch211-219a15.4
ENSDARG00000053535	ENSDARG00000053535	84940	3.95837	9.05737	17.8284	9.94592e-05	0.00164052	lmo7b
ENSDARG00000003381	ENSDARG00000003381	22507	8.65866	1.40271	17.8283	9.94624e-05	0.00164052	si:ch211-266g18.6
ENSDARG00000022509	ENSDARG00000022509	6761	-7.45078	2.71673	-17.8251	9.95279e-05	0.00164052	cox4i2
ENSDARG00000088120	ENSDARG00000088120	31869	5.3465	3.5945	17.8208	9.96156e-05	0.00164052	LOC100334715
ENSDARG00000093047	ENSDARG00000093047	2386	7.93188	-1.93853	17.8203	9.96258e-05	0.00164052	NA
ENSDARG00000094912	ENSDARG00000094912	9194	-9.45205	0.299584	-17.8187	9.96587e-05	0.00164052	NA
ENSDARG00000095273	ENSDARG00000095273	4511	-9.45205	0.299584	-17.8187	9.96587e-05	0.00164052	cox8a
ENSDARG00000062370	ENSDARG00000062370	26616	-8.71866	3.25927	-17.8187	9.96587e-05	0.00164052	bcl2l13
ENSDARG00000015164	ENSDARG00000015164	13278	-9.03245	3.46329	-17.8152	9.97302e-05	0.00164079	mknk2b
ENSDARG00000076512	ENSDARG00000076512	1853	7.93116	-1.93901	17.8128	9.97789e-05	0.00164079	NA
ENSDARG00000035133	ENSDARG00000035133	16478	5.20595	5.12806	17.8061	9.99166e-05	0.00164157	pho
ENSDARG00000069615	ENSDARG00000069615	7013	-5.722	7.68677	-17.8055	9.99304e-05	0.00164157	NA
ENSDARG00000043857	ENSDARG00000043857	14113	-9.12008	0.100068	-17.8022	9.99979e-05	0.00164182	ufm1
ENSDARG00000007278	ENSDARG00000007278	67752	6.91508	3.5316	17.7881	0.00010029	0.00164573	ect2
ENSDARG00000102001	ENSDARG00000102001	438	8.00637	-1.90147	17.7856	0.000100341	0.00164573	NA
ENSDARG00000073761	ENSDARG00000073761	30407	6.33211	5.51979	17.7769	0.000100521	0.00164783	myo19
ENSDARG00000069662	ENSDARG00000069662	127613	10.3424	3.58864	17.7553	0.000100971	0.00165286	fgf11a
ENSDARG00000016318	ENSDARG00000016318	1689	-6.67683	-1.10861	-17.7525	0.00010103	0.00165286	med7
ENSDARG00000058603	ENSDARG00000058603	87767	4.28448	5.51217	17.7515	0.00010105	0.00165286	jph1a
ENSDARG00000056583	ENSDARG00000056583	2677	-9.0982	0.0890973	-17.7489	0.000101105	0.00165286	ndufs6
ENSDARG00000035137	ENSDARG00000035137	15913	8.3256	0.581107	17.7478	0.000101128	0.00165286	ehd2a
ENSDARG00000010246	ENSDARG00000010246	6189	-7.16872	3.23367	-17.7454	0.000101177	0.00165286	prmt1
ENSDARG00000103199	ENSDARG00000103199	7034	-8.23631	-0.339555	-17.7435	0.000101218	0.00165286	si:dkey-247k7.2
ENSDARG00000012914	ENSDARG00000012914	160308	3.75232	6.74272	17.7421	0.000101247	0.00165286	arhgef4
ENSDARG00000100145	ENSDARG00000100145	5927	5.50312	7.11834	17.7384	0.000101324	0.00165326	NA
ENSDARG00000095884	ENSDARG00000095884	5128	7.99083	-1.90925	17.7325	0.000101448	0.00165432	NA
ENSDARG00000001729	ENSDARG00000001729	36035	2.78824	6.99455	17.7304	0.000101494	0.00165432	strn3
ENSDARG00000025218	ENSDARG00000025218	27252	10.6562	2.23843	17.7226	0.000101656	0.00165581	LOC103908617
ENSDARG00000037491	ENSDARG00000037491	7346	-7.25026	-0.80899	-17.7182	0.000101749	0.00165581	bmp15
ENSDARG00000007976	ENSDARG00000007976	51748	3.81289	5.92088	17.7178	0.000101757	0.00165581	si:ch211-220f16.2
ENSDARG00000092967	ENSDARG00000092967	3102	7.96051	-1.92439	17.716	0.000101795	0.00165581	si:dkey-93m18.4
ENSDARG00000091317	ENSDARG00000091317	9114	-10.0403	0.558264	-17.7105	0.000101912	0.00165639	hunk
ENSDARG00000104374	ENSDARG00000104374	124192	7.14687	8.15668	17.7094	0.000101936	0.00165639	smchd1
ENSDARG00000003287	ENSDARG00000003287	15753	-8.32109	0.222253	-17.7017	0.000102097	0.00165816	wdr12
ENSDARG00000019181	ENSDARG00000019181	8275	-3.73967	7.40631	-17.6987	0.000102161	0.00165834	rpsa
ENSDARG00000085485	ENSDARG00000085485	122	7.8658	-1.97165	17.6792	0.000102577	0.00166424	NA
ENSDARG00000079369	ENSDARG00000079369	37789	-8.17166	-0.126014	-17.6728	0.000102712	0.00166537	si:ch211-212g7.6
ENSDARG00000104375	ENSDARG00000104375	25072	-8.49401	0.838641	-17.6703	0.000102765	0.00166537	sec24a
ENSDARG00000076056	ENSDARG00000076056	9438	12.6775	1.80217	17.6685	0.000102805	0.00166537	si:ch211-286f9.2
ENSDARG00000052188	ENSDARG00000052188	17589	7.46586	-1.81457	17.6593	0.000103001	0.00166726	NA
ENSDARG00000012591	ENSDARG00000012591	10607	-7.85447	0.733279	-17.6581	0.000103027	0.00166726	pdcd10b
ENSDARG00000043663	ENSDARG00000043663	1909	-6.9342	-0.969453	-17.6535	0.000103125	0.00166798	faub
ENSDARG00000099315	ENSDARG00000099315	12411	6.72545	1.77938	17.646	0.000103286	0.00166907	nsdhl
ENSDARG00000051896	ENSDARG00000051896	125386	13.769	4.55321	17.6439	0.000103331	0.00166907	fbn2a
ENSDARG00000063572	ENSDARG00000063572	15160	-7.56306	1.9331	-17.643	0.000103351	0.00166907	perp
ENSDARG00000029761	ENSDARG00000029761	44595	-10.1679	3.07731	-17.6402	0.000103411	0.00166918	mpp6b
ENSDARG00000038835	ENSDARG00000038835	21069	3.72766	6.07646	17.6294	0.000103644	0.00167142	ppid
ENSDARG00000038709	ENSDARG00000038709	5113	-7.53838	-0.685765	-17.6274	0.000103687	0.00167142	si:dkeyp-66d1.7
ENSDARG00000010516	ENSDARG00000010516	3872	-11.687	1.41931	-17.6264	0.000103708	0.00167142	rpl21
ENSDARG00000079703	ENSDARG00000079703	4830	7.84891	-1.98004	17.6182	0.000103886	0.00167343	si:dkey-18p12.4
ENSDARG00000075362	ENSDARG00000075362	194728	2.88118	6.64673	17.6113	0.000104035	0.00167497	dfnb31a
ENSDARG00000057575	ENSDARG00000057575	7572	-4.62506	5.46265	-17.6039	0.000104196	0.00167519	pnp4a
ENSDARG00000024954	ENSDARG00000024954	9039	-9.10045	0.0899845	-17.6038	0.000104198	0.00167519	tmed4
ENSDARG00000099792	ENSDARG00000099792	26004	7.5239	1.22935	17.6033	0.000104208	0.00167519	NA
ENSDARG00000005364	ENSDARG00000005364	96257	11.0446	3.07716	17.5896	0.000104507	0.00167685	grin3ba
ENSDARG00000024030	ENSDARG00000024030	31973	9.11631	4.5661	17.5855	0.000104596	0.00167685	angptl2a
ENSDARG00000036092	ENSDARG00000036092	22277	-7.15009	-0.877366	-17.5851	0.000104605	0.00167685	sdhaf3
ENSDARG00000102446	ENSDARG00000102446	150131	9.93301	2.95998	17.5843	0.000104622	0.00167685	NA
ENSDARG00000031737	ENSDARG00000031737	14188	7.95266	-1.92806	17.5746	0.000104836	0.00167685	pthlha
ENSDARG00000073757	ENSDARG00000073757	85915	-7.25459	0.160037	-17.5724	0.000104883	0.00167685	pdzrn3a
ENSDARG00000060711	ENSDARG00000060711	50393	-8.26551	3.06309	-17.5679	0.000104982	0.00167685	sv2bb
ENSDARG00000021399	ENSDARG00000021399	6461	-8.26675	-0.111204	-17.5674	0.000104993	0.00167685	yipf2
ENSDARG00000097753	ENSDARG00000097753	1635	-7.56888	-0.670802	-17.5669	0.000105004	0.00167685	slirp
ENSDARG00000094249	ENSDARG00000094249	11201	-7.68234	-0.590002	-17.5658	0.000105028	0.00167685	NA
ENSDARG00000077975	ENSDARG00000077975	4957	8.67086	-1.5696	17.5623	0.000105105	0.00167685	si:ch73-343l4.8
ENSDARG00000063159	ENSDARG00000063159	48524	4.67785	5.03033	17.5621	0.00010511	0.00167685	si:dkey-32e23.4
ENSDARG00000091540	ENSDARG00000091540	436	-6.62976	-1.12499	-17.5615	0.000105122	0.00167685	notum1b
ENSDARG00000028367	ENSDARG00000028367	710890	2.16281	7.89734	17.5605	0.000105145	0.00167685	sult2st3
ENSDARG00000068976	ENSDARG00000068976	1952	8.68179	-1.56414	17.5604	0.000105147	0.00167685	bsx
ENSDARG00000061248	ENSDARG00000061248	106484	3.72906	5.76224	17.5571	0.000105218	0.00167685	xylt1
ENSDARG00000099741	ENSDARG00000099741	6215	-7.31354	-0.796892	-17.5562	0.000105238	0.00167685	NA
ENSDARG00000102344	ENSDARG00000102344	60430	6.49607	2.00205	17.5542	0.000105284	0.00167685	zgc:110716
ENSDARG00000055305	ENSDARG00000055305	48201	3.41889	5.99493	17.5525	0.000105321	0.00167685	ret
ENSDARG00000104894	ENSDARG00000104894	5667	-7.84319	-0.0934257	-17.5483	0.000105412	0.00167716	si:ch73-138e16.2
ENSDARG00000090768	ENSDARG00000090768	26216	8.32832	-1.74004	17.5455	0.000105475	0.00167716	zp3.1
ENSDARG00000087048	ENSDARG00000087048	5543	-7.34981	-0.758149	-17.5443	0.0001055	0.00167716	si:dkey-165n16.1
ENSDARG00000010231	ENSDARG00000010231	16114	-8.96943	2.17716	-17.5415	0.000105563	0.00167731	ppm1na
ENSDARG00000098422	ENSDARG00000098422	4653	-6.62722	-1.12617	-17.5327	0.000105758	0.00167888	NA
ENSDARG00000001976	ENSDARG00000001976	92038	2.91672	8.06236	17.5322	0.000105768	0.00167888	fkbp16
ENSDARG00000034497	ENSDARG00000034497	2118	-9.20719	0.17708	-17.5298	0.000105822	0.00167889	fbxl14a
ENSDARG00000071541	ENSDARG00000071541	5581	8.00435	-1.90217	17.5093	0.000106276	0.00168524	si:dkey-42i9.8
ENSDARG00000088593	ENSDARG00000088593	3503	-9.61803	0.347523	-17.5009	0.000106463	0.00168657	chst1
ENSDARG00000092418	ENSDARG00000092418	8857	7.83137	-1.98891	17.4986	0.000106517	0.00168657	LOC100330009
ENSDARG00000097378	ENSDARG00000097378	724	-7.4692	-0.697597	-17.4958	0.000106579	0.00168657	NA
ENSDARG00000086932	ENSDARG00000086932	669	7.81344	-1.99785	17.4943	0.000106612	0.00168657	NA
ENSDARG00000021688	ENSDARG00000021688	19647	7.88037	-1.96423	17.4936	0.000106627	0.00168657	mxa
ENSDARG00000029179	ENSDARG00000029179	1791	-6.5375	-1.17683	-17.4851	0.000106818	0.00168848	foxd1
ENSDARG00000053684	ENSDARG00000053684	8751	-10.2089	1.44873	-17.4804	0.000106923	0.00168848	aldob
ENSDARG00000070849	ENSDARG00000070849	4773	-5.56933	4.58393	-17.478	0.000106978	0.00168848	rps15
ENSDARG00000076891	ENSDARG00000076891	3176	-7.89994	-0.480088	-17.4766	0.000107008	0.00168848	rfxap
[truncated: 29,542 more rows]
